# Supplementary material for: The G-protein Coupled Receptor GPR8 Regulates Secondary Metabolism in Trichoderma reesei
Source: Front Bioeng Biotechnol. 2020 Nov 5;8:558996. doi: 10.3389/fbioe.2020.558996 (PMC7676458; doi:10.3389/fbioe.2020.558996)
Supplement: Supplementary file 3 [file Table_1.XLSX]

## Sheet: photoreceptors (354 genes)
Functional category analysis of genes coregulated with gpr8
Light response and photoreceptor mutants (Tisch et al., 2013 PMID: 24070552)
FUNCTIONAL CATEGORY	abs SET	rel SET	genes SET	abs GENOME	rel GENOME	rel SET/rel GENOME	P-VALUE
01 METABOLISM	136	38.7	TRIREDRAFT_102735 TRIREDRAFT_119603 TRIREDRAFT_73632 TRIREDRAFT_103041 TRIREDRAFT_54870 TRIREDRAFT_44529 TRIREDRAFT_54086 TRIREDRAFT_54437 TRIREDRAFT_102743 TRIREDRAFT_102382 TRIREDRAFT_74228 TRIREDRAFT_102499 TRIREDRAFT_73621 TRIREDRAFT_73638 TRIREDRAFT_54219 TRIREDRAFT_54242 TRIREDRAFT_53673 TRIREDRAFT_39637 TRIREDRAFT_120198 TRIREDRAFT_74854 TRIREDRAFT_55999 TRIREDRAFT_44747 TRIREDRAFT_120312 …	2966	32.5	1.19077	0.0072434
01.01 amino acid metabolism	8	2.27	TRIREDRAFT_102382 TRIREDRAFT_104972 TRIREDRAFT_76269 TRIREDRAFT_21873 TRIREDRAFT_77154 TRIREDRAFT_65869 TRIREDRAFT_123946 TRIREDRAFT_69863	452	4.95	0.458586	1
01.01.09 metabolism of the cysteine - aromatic group	3	0.85	TRIREDRAFT_77154 TRIREDRAFT_65869 TRIREDRAFT_123946	169	1.85	0.459459	1
01.01.09.02 metabolism of serine	1	0.28	TRIREDRAFT_123946	39	0.42	0.666667	1
01.01.09.04 metabolism of phenylalanine	1	0.28	TRIREDRAFT_65869	46	0.50	0.56	1
01.01.09.05 metabolism of tyrosine	1	0.28	TRIREDRAFT_65869	32	0.35	0.8	1
01.01.09.06 metabolism of tryptophan	1	0.28	TRIREDRAFT_65869	38	0.41	0.682927	1
01.01.09.07 metabolism of histidine	1	0.28	TRIREDRAFT_77154	16	0.17	1.64706	0.466786
01.01.09.07.01 biosynthesis of histidine	1	0.28	TRIREDRAFT_77154	14	0.15	1.86667	0.423146
01.01.11 metabolism of the pyruvate family (alanine, isoleucine, leucine, valine) and D-alanine	1	0.28	TRIREDRAFT_21873	53	0.58	0.482759	1
01.01.11.02 metabolism of isoleucine	1	0.28	TRIREDRAFT_21873	21	0.23	1.21739	0.562016
01.01.11.02.01 biosynthesis of isoleucine	1	0.28	TRIREDRAFT_21873	14	0.15	1.86667	0.423146
01.01.11.03 metabolism of valine	1	0.28	TRIREDRAFT_21873	19	0.20	1.4	0.526149
01.01.11.03.01 biosynthesis of valine	1	0.28	TRIREDRAFT_21873	12	0.13	2.15385	0.375946
01.01.11.04 metabolism of leucine	1	0.28	TRIREDRAFT_21873	29	0.31	0.903226	1
01.01.11.04.01 biosynthesis of leucine	1	0.28	TRIREDRAFT_21873	20	0.21	1.33333	0.544435
01.02 nitrogen, sulfur and selenium metabolism	5	1.42	TRIREDRAFT_103041 TRIREDRAFT_62787 TRIREDRAFT_122416 TRIREDRAFT_109998 TRIREDRAFT_66766	227	2.49	0.570281	1
01.02.02 nitrogen metabolism	1	0.28	TRIREDRAFT_122416	46	0.50	0.56	1
01.02.02.09 catabolism of nitrogenous compounds	1	0.28	TRIREDRAFT_122416	22	0.24	1.16667	0.578921
01.02.07 regulation of nitrogen, sulfur and selenium metabolism	2	0.56	TRIREDRAFT_62787 TRIREDRAFT_109998	58	0.63	0.888889	1
01.02.07.01 regulation of nitrogen metabolism	2	0.56	TRIREDRAFT_62787 TRIREDRAFT_109998	23	0.25	2.24	0.22133
01.03 nucleotide/nucleoside/nucleobase metabolism	12	3.41	TRIREDRAFT_44529 TRIREDRAFT_56853 TRIREDRAFT_76220 TRIREDRAFT_77154 TRIREDRAFT_3645 TRIREDRAFT_3716 TRIREDRAFT_62880 TRIREDRAFT_4213 TRIREDRAFT_122487 TRIREDRAFT_65128 TRIREDRAFT_80122 TRIREDRAFT_67117	376	4.12	0.82767	1
01.03.01 purin nucleotide/nucleoside/nucleobase metabolism	2	0.56	TRIREDRAFT_77154 TRIREDRAFT_3716	142	1.55	0.36129	1
01.03.01.03 purine nucleotide/nucleoside/nucleobase anabolism	1	0.28	TRIREDRAFT_77154	31	0.34	0.823529	1
01.03.04 pyrimidine nucleotide/nucleoside/nucleobase metabolism	1	0.28	TRIREDRAFT_44529	69	0.75	0.373333	1
01.03.13 regulation of nucleotide/nucleoside/nucleobase metabolism	2	0.56	TRIREDRAFT_76220 TRIREDRAFT_77154	17	0.18	3.11111	0.13768
01.03.16 polynucleotide degradation	6	1.70	TRIREDRAFT_56853 TRIREDRAFT_62880 TRIREDRAFT_4213 TRIREDRAFT_122487 TRIREDRAFT_65128 TRIREDRAFT_67117	112	1.22	1.39344	0.262427
01.03.16.01 RNA degradation	4	1.13	TRIREDRAFT_56853 TRIREDRAFT_62880 TRIREDRAFT_122487 TRIREDRAFT_67117	68	0.74	1.52703	0.266006
01.04 phosphate metabolism	23	6.55	TRIREDRAFT_120198 TRIREDRAFT_44747 TRIREDRAFT_56853 TRIREDRAFT_76453 TRIREDRAFT_59068 TRIREDRAFT_76682 TRIREDRAFT_77154 TRIREDRAFT_77135 TRIREDRAFT_60988 TRIREDRAFT_122050 TRIREDRAFT_62169 TRIREDRAFT_25159 TRIREDRAFT_78909 TRIREDRAFT_63568 TRIREDRAFT_65128 TRIREDRAFT_50071 TRIREDRAFT_65869 TRIREDRAFT_109724 TRIREDRAFT_80122 TRIREDRAFT_123288 TRIREDRAFT_68212 TRIREDRAFT_68875 TRIREDRAFT_112669	546	5.99	1.09349	0.357325
01.04.04 regulation of phosphate metabolism	2	0.56	TRIREDRAFT_77154 TRIREDRAFT_68212	27	0.29	1.93103	0.279092
01.05 C-compound and carbohydrate metabolism	72	20.5	TRIREDRAFT_102735 TRIREDRAFT_119603 TRIREDRAFT_73632 TRIREDRAFT_54870 TRIREDRAFT_44529 TRIREDRAFT_54086 TRIREDRAFT_102743 TRIREDRAFT_102382 TRIREDRAFT_102499 TRIREDRAFT_73638 TRIREDRAFT_54219 TRIREDRAFT_54242 TRIREDRAFT_53673 TRIREDRAFT_39637 TRIREDRAFT_120198 TRIREDRAFT_55999 TRIREDRAFT_120312 TRIREDRAFT_75468 TRIREDRAFT_56996 TRIREDRAFT_104103 TRIREDRAFT_56840 TRIREDRAFT_120749 TRIREDRAFT_12080…	1145	12.5	1.64	1.25058e-05
01.05.02 sugar, glucoside, polyol and carboxylate metabolism	29	8.26	TRIREDRAFT_119603 TRIREDRAFT_44529 TRIREDRAFT_54086 TRIREDRAFT_54242 TRIREDRAFT_120198 TRIREDRAFT_55999 TRIREDRAFT_56996 TRIREDRAFT_120749 TRIREDRAFT_57857 TRIREDRAFT_120961 TRIREDRAFT_76227 TRIREDRAFT_76672 TRIREDRAFT_77299 TRIREDRAFT_22115 TRIREDRAFT_22197 TRIREDRAFT_121661 TRIREDRAFT_3739 TRIREDRAFT_4009 TRIREDRAFT_61715 TRIREDRAFT_62166 TRIREDRAFT_107776 TRIREDRAFT_108477 TRIREDRAFT_123238 TR…	243	2.66	3.10526	5.0536e-08
01.05.02.04 sugar, glucoside, polyol and carboxylate anabolism	3	0.85	TRIREDRAFT_54086 TRIREDRAFT_121661 TRIREDRAFT_4009	73	0.80	1.0625	0.537725
01.05.02.07 sugar, glucoside, polyol and carboxylate catabolism	26	7.40	TRIREDRAFT_119603 TRIREDRAFT_44529 TRIREDRAFT_54086 TRIREDRAFT_54242 TRIREDRAFT_56996 TRIREDRAFT_120749 TRIREDRAFT_57857 TRIREDRAFT_120961 TRIREDRAFT_76227 TRIREDRAFT_76672 TRIREDRAFT_77299 TRIREDRAFT_22197 TRIREDRAFT_121661 TRIREDRAFT_3739 TRIREDRAFT_4009 TRIREDRAFT_61715 TRIREDRAFT_62166 TRIREDRAFT_107776 TRIREDRAFT_108477 TRIREDRAFT_123238 TRIREDRAFT_123288 TRIREDRAFT_123368 TRIREDRAFT_81148 T…	169	1.85	4	1.20873e-09
01.05.03 polysaccharide metabolism	32	9.11	TRIREDRAFT_102735 TRIREDRAFT_73632 TRIREDRAFT_44529 TRIREDRAFT_73638 TRIREDRAFT_54219 TRIREDRAFT_54242 TRIREDRAFT_120198 TRIREDRAFT_55999 TRIREDRAFT_120749 TRIREDRAFT_120807 TRIREDRAFT_57857 TRIREDRAFT_120961 TRIREDRAFT_76227 TRIREDRAFT_58450 TRIREDRAFT_121127 TRIREDRAFT_76672 TRIREDRAFT_60085 TRIREDRAFT_77299 TRIREDRAFT_22197 TRIREDRAFT_3739 TRIREDRAFT_62166 TRIREDRAFT_122081 TRIREDRAFT_107776 T…	191	2.09	4.35885	1.25754e-12
01.05.03.01 glycogen metabolism	2	0.56	TRIREDRAFT_44529 TRIREDRAFT_120198	6	0.06	9.33333	0.020012
01.05.03.01.04 glycogen anabolism	1	0.28	TRIREDRAFT_44529	3	0.03	9.33333	0.111144
01.05.03.01.07 glycogen catabolism	1	0.28	TRIREDRAFT_120198	2	0.02	14	0.0755371
01.05.06 C-2 compound and organic acid metabolism	1	0.28	TRIREDRAFT_54870	31	0.34	0.823529	1
01.05.06.07 C-2 compound and organic acid catabolism	1	0.28	TRIREDRAFT_54870	27	0.29	0.965517	1
01.05.08 C-4 compound metabolism	1	0.28	TRIREDRAFT_61715	4	0.04	7	0.145383
01.05.09 aminosaccharide metabolism	1	0.28	TRIREDRAFT_55999	53	0.58	0.482759	1
01.05.11 aromate metabolism	3	0.85	TRIREDRAFT_53673 TRIREDRAFT_65869 TRIREDRAFT_39535	56	0.61	1.39344	0.366487
01.05.11.04 aromate anabolism	1	0.28	TRIREDRAFT_65869	9	0.09	3.11111	0.29783
01.05.11.07 aromate catabolism	1	0.28	TRIREDRAFT_39535	41	0.44	0.636364	1
01.05.11.07.01 aerobic aromate catabolism	1	0.28	TRIREDRAFT_39535	39	0.42	0.666667	1
01.05.13 transfer of activated C-1 groups	2	0.56	TRIREDRAFT_75468 TRIREDRAFT_32716	80	0.87	0.643678	1
01.05.13.01 S-adenosyl-methionine - homocysteine cycle	1	0.28	TRIREDRAFT_32716	33	0.36	0.777778	1
01.05.25 regulation of C-compound and carbohydrate metabolism	7	1.99	TRIREDRAFT_44529 TRIREDRAFT_102499 TRIREDRAFT_26163 TRIREDRAFT_106330 TRIREDRAFT_122208 TRIREDRAFT_50894 TRIREDRAFT_112669	159	1.74	1.14368	0.413896
01.06 lipid, fatty acid and isoprenoid metabolism	21	5.98	TRIREDRAFT_54870 TRIREDRAFT_74228 TRIREDRAFT_74854 TRIREDRAFT_75468 TRIREDRAFT_104115 TRIREDRAFT_58396 TRIREDRAFT_58772 TRIREDRAFT_106164 TRIREDRAFT_106730 TRIREDRAFT_61690 TRIREDRAFT_107776 TRIREDRAFT_65232 TRIREDRAFT_123008 TRIREDRAFT_80122 TRIREDRAFT_81082 TRIREDRAFT_32716 TRIREDRAFT_110813 TRIREDRAFT_68212 TRIREDRAFT_39535 TRIREDRAFT_82633 TRIREDRAFT_124282	652	7.15	0.836364	1
01.06.05 fatty acid metabolism	3	0.85	TRIREDRAFT_74854 TRIREDRAFT_61690 TRIREDRAFT_32716	113	1.23	0.691057	1
01.06.06 isoprenoid metabolism	6	1.70	TRIREDRAFT_75468 TRIREDRAFT_104115 TRIREDRAFT_58772 TRIREDRAFT_106164 TRIREDRAFT_123008 TRIREDRAFT_80122	135	1.48	1.14865	0.419715
01.06.06.05 sesquiterpenes metabolism	2	0.56	TRIREDRAFT_104115 TRIREDRAFT_58772	9	0.09	6.22222	0.0444997
01.06.06.11 tetracyclic and pentacyclic triterpenes (cholesterin, steroids and hopanoids) metabolism	3	0.85	TRIREDRAFT_75468 TRIREDRAFT_106164 TRIREDRAFT_123008	104	1.14	0.745614	1
01.06.10 regulation of lipid, fatty acid and isoprenoid metabolism	1	0.28	TRIREDRAFT_68212	29	0.31	0.903226	1
01.07 metabolism of vitamins, cofactors, and prosthetic groups	11	3.13	TRIREDRAFT_54870 TRIREDRAFT_53673 TRIREDRAFT_104103 TRIREDRAFT_104972 TRIREDRAFT_59068 TRIREDRAFT_76696 TRIREDRAFT_106164 TRIREDRAFT_107776 TRIREDRAFT_65232 TRIREDRAFT_109724 TRIREDRAFT_80122	281	3.08	1.01623	0.522017
01.07.01 biosynthesis of vitamins, cofactors, and prosthetic groups	4	1.13	TRIREDRAFT_54870 TRIREDRAFT_104972 TRIREDRAFT_59068 TRIREDRAFT_109724	160	1.75	0.645714	1
01.07.04 utilization of vitamins, cofactors, and prosthetic groups	1	0.28	TRIREDRAFT_53673	13	0.14	2	0.400009
01.07.07 regulation of the metabolism of vitamins, cofactors, and prosthetic groups	1	0.28	TRIREDRAFT_80122	7	0.07	4	0.240409
01.20 secondary metabolism	43	12.2	TRIREDRAFT_54437 TRIREDRAFT_102382 TRIREDRAFT_102499 TRIREDRAFT_73621 TRIREDRAFT_53673 TRIREDRAFT_75468 TRIREDRAFT_56684 TRIREDRAFT_35109 TRIREDRAFT_104103 TRIREDRAFT_104115 TRIREDRAFT_104972 TRIREDRAFT_58772 TRIREDRAFT_76453 TRIREDRAFT_76220 TRIREDRAFT_26163 TRIREDRAFT_76696 TRIREDRAFT_76682 TRIREDRAFT_59388 TRIREDRAFT_59368 TRIREDRAFT_60518 TRIREDRAFT_77517 TRIREDRAFT_71496 TRIREDRAFT_62213 TRI…	910	9.98	1.22244	0.0904406
01.20.05 metabolism of acetic acid derivatives	1	0.28	TRIREDRAFT_73621	43	0.47	0.595745	1
01.20.05.11 metabolism of polyketides	1	0.28	TRIREDRAFT_73621	21	0.23	1.21739	0.562016
01.20.15 metabolism of derivatives of dehydroquinic acid, shikimic acid and chorismic acid	1	0.28	TRIREDRAFT_65869	28	0.30	0.933333	1
01.20.19 metabolism of secondary products derived from glycine, L-serine and L-alanine	1	0.28	TRIREDRAFT_60518	37	0.40	0.7	1
01.20.19.01 metabolism of porphyrins	1	0.28	TRIREDRAFT_60518	30	0.32	0.875	1
01.20.37 metabolism of peptide derived compounds	3	0.85	TRIREDRAFT_102382 TRIREDRAFT_104972 TRIREDRAFT_109998	37	0.40	2.125	0.169392
01.20.37.01 metabolism of thioredoxin, glutaredoxin, glutathion	3	0.85	TRIREDRAFT_102382 TRIREDRAFT_104972 TRIREDRAFT_109998	21	0.23	3.69565	0.0450363
01.20.70 regulation of secondary metabolism	3	0.85	TRIREDRAFT_76220 TRIREDRAFT_26163 TRIREDRAFT_65746	32	0.35	2.42857	0.12386
01.25 extracellular metabolism	6	1.70	TRIREDRAFT_102735 TRIREDRAFT_54242 TRIREDRAFT_120961 TRIREDRAFT_49081 TRIREDRAFT_72526 TRIREDRAFT_124282	48	0.52	3.26923	0.00978759
01.25.01 extracellular polysaccharide degradation	6	1.70	TRIREDRAFT_102735 TRIREDRAFT_54242 TRIREDRAFT_120961 TRIREDRAFT_49081 TRIREDRAFT_72526 TRIREDRAFT_124282	22	0.24	7.08333	0.00013802
02 ENERGY	17	4.84	TRIREDRAFT_1997 TRIREDRAFT_54870 TRIREDRAFT_44529 TRIREDRAFT_120198 TRIREDRAFT_58396 TRIREDRAFT_60085 TRIREDRAFT_77478 TRIREDRAFT_4009 TRIREDRAFT_61715 TRIREDRAFT_61690 TRIREDRAFT_122416 TRIREDRAFT_108477 TRIREDRAFT_123185 TRIREDRAFT_123368 TRIREDRAFT_68212 TRIREDRAFT_112231 TRIREDRAFT_5979	508	5.57	0.868941	1
02.01 glycolysis and gluconeogenesis	1	0.28	TRIREDRAFT_54870	93	1.02	0.27451	1
02.10 tricarboxylic-acid pathway (citrate cycle, Krebs cycle, TCA cycle)	4	1.13	TRIREDRAFT_54870 TRIREDRAFT_4009 TRIREDRAFT_61715 TRIREDRAFT_5979	51	0.55	2.05455	0.132229
02.11 electron transport and membrane-associated energy conservation	2	0.56	TRIREDRAFT_61690 TRIREDRAFT_122416	131	1.43	0.391608	1
02.11.05 accessory proteins of electron transport and membrane-associated energy conservation	1	0.28	TRIREDRAFT_61690	47	0.51	0.54902	1
02.13 respiration	1	0.28	TRIREDRAFT_61690	154	1.68	0.166667	1
02.13.03 aerobic respiration	1	0.28	TRIREDRAFT_61690	97	1.06	0.264151	1
02.16 fermentation	1	0.28	TRIREDRAFT_54870	72	0.78	0.358974	1
02.16.13 acetate fermentation	1	0.28	TRIREDRAFT_54870	4	0.04	7	0.145383
02.19 metabolism of energy reserves (e.g. glycogen, trehalose)	5	1.42	TRIREDRAFT_44529 TRIREDRAFT_120198 TRIREDRAFT_60085 TRIREDRAFT_108477 TRIREDRAFT_123368	52	0.57	2.49123	0.0488197
02.25 oxidation of fatty acids	1	0.28	TRIREDRAFT_68212	52	0.57	0.491228	1
02.45 energy conversion and regeneration	7	1.99	TRIREDRAFT_1997 TRIREDRAFT_54870 TRIREDRAFT_58396 TRIREDRAFT_77478 TRIREDRAFT_122416 TRIREDRAFT_123185 TRIREDRAFT_112231	74	0.81	2.45679	0.0233523
02.45.11 conversion to kinetic energy (e.g. movement)	5	1.42	TRIREDRAFT_1997 TRIREDRAFT_58396 TRIREDRAFT_77478 TRIREDRAFT_123185 TRIREDRAFT_112231	15	0.16	8.875	0.000179568
10 CELL CYCLE AND DNA PROCESSING	27	7.69	TRIREDRAFT_1997 TRIREDRAFT_71468 TRIREDRAFT_102458 TRIREDRAFT_102461 TRIREDRAFT_44747 TRIREDRAFT_56853 TRIREDRAFT_58696 TRIREDRAFT_22115 TRIREDRAFT_3645 TRIREDRAFT_77478 TRIREDRAFT_121843 TRIREDRAFT_62169 TRIREDRAFT_62880 TRIREDRAFT_25159 TRIREDRAFT_63200 TRIREDRAFT_63687 TRIREDRAFT_78909 TRIREDRAFT_63568 TRIREDRAFT_64111 TRIREDRAFT_65128 TRIREDRAFT_50071 TRIREDRAFT_123185 TRIREDRAFT_67467 TRIRED…	1014	11.1	0.692793	1
10.01 DNA processing	16	4.55	TRIREDRAFT_71468 TRIREDRAFT_102458 TRIREDRAFT_102461 TRIREDRAFT_44747 TRIREDRAFT_56853 TRIREDRAFT_58696 TRIREDRAFT_22115 TRIREDRAFT_62169 TRIREDRAFT_63200 TRIREDRAFT_63687 TRIREDRAFT_63568 TRIREDRAFT_64111 TRIREDRAFT_65128 TRIREDRAFT_67467 TRIREDRAFT_32716 TRIREDRAFT_68875	554	6.07	0.749588	1
10.01.02 DNA topology	7	1.99	TRIREDRAFT_71468 TRIREDRAFT_102458 TRIREDRAFT_102461 TRIREDRAFT_44747 TRIREDRAFT_56853 TRIREDRAFT_58696 TRIREDRAFT_63568	88	0.96	2.07292	0.0525419
10.01.03 DNA synthesis and replication	7	1.99	TRIREDRAFT_71468 TRIREDRAFT_102458 TRIREDRAFT_56853 TRIREDRAFT_58696 TRIREDRAFT_62169 TRIREDRAFT_63200 TRIREDRAFT_67467	145	1.59	1.25157	0.325234
10.01.03.03 ori recognition and priming complex formation	1	0.28	TRIREDRAFT_62169	23	0.25	1.12	0.595175
10.01.03.05 extension/ polymerization activity	2	0.56	TRIREDRAFT_71468 TRIREDRAFT_58696	45	0.49	1.14286	0.521837
10.01.05 DNA recombination and DNA repair	14	3.98	TRIREDRAFT_71468 TRIREDRAFT_102458 TRIREDRAFT_102461 TRIREDRAFT_44747 TRIREDRAFT_56853 TRIREDRAFT_58696 TRIREDRAFT_22115 TRIREDRAFT_63200 TRIREDRAFT_63687 TRIREDRAFT_63568 TRIREDRAFT_64111 TRIREDRAFT_65128 TRIREDRAFT_67467 TRIREDRAFT_68875	281	3.08	1.29221	0.195371
10.01.05.01 DNA repair	13	3.70	TRIREDRAFT_71468 TRIREDRAFT_102458 TRIREDRAFT_102461 TRIREDRAFT_44747 TRIREDRAFT_56853 TRIREDRAFT_58696 TRIREDRAFT_22115 TRIREDRAFT_63200 TRIREDRAFT_63687 TRIREDRAFT_63568 TRIREDRAFT_64111 TRIREDRAFT_65128 TRIREDRAFT_67467	238	2.61	1.41762	0.129347
10.01.05.03 DNA recombination	6	1.70	TRIREDRAFT_71468 TRIREDRAFT_102458 TRIREDRAFT_102461 TRIREDRAFT_58696 TRIREDRAFT_22115 TRIREDRAFT_63200	107	1.17	1.45299	0.230241
10.01.05.03.03 somatic / mitotic recombination	2	0.56	TRIREDRAFT_22115 TRIREDRAFT_63200	17	0.18	3.11111	0.13768
10.01.09 DNA restriction or modification	5	1.42	TRIREDRAFT_44747 TRIREDRAFT_63200 TRIREDRAFT_63568 TRIREDRAFT_67467 TRIREDRAFT_32716	267	2.92	0.486301	1
10.01.09.05 DNA conformation modification (e.g. chromatin)	5	1.42	TRIREDRAFT_44747 TRIREDRAFT_63200 TRIREDRAFT_63568 TRIREDRAFT_67467 TRIREDRAFT_32716	261	2.86	0.496503	1
10.01.11 regulation of DNA processing	1	0.28	TRIREDRAFT_62169	11	0.12	2.33333	0.350921
10.03 cell cycle	18	5.12	TRIREDRAFT_1997 TRIREDRAFT_71468 TRIREDRAFT_102458 TRIREDRAFT_3645 TRIREDRAFT_77478 TRIREDRAFT_121843 TRIREDRAFT_62169 TRIREDRAFT_62880 TRIREDRAFT_25159 TRIREDRAFT_63200 TRIREDRAFT_78909 TRIREDRAFT_64111 TRIREDRAFT_50071 TRIREDRAFT_123185 TRIREDRAFT_67467 TRIREDRAFT_67983 TRIREDRAFT_68875 TRIREDRAFT_112231	662	7.26	0.705234	1
10.03.01 mitotic cell cycle and cell cycle control	15	4.27	TRIREDRAFT_1997 TRIREDRAFT_71468 TRIREDRAFT_102458 TRIREDRAFT_3645 TRIREDRAFT_77478 TRIREDRAFT_62169 TRIREDRAFT_62880 TRIREDRAFT_25159 TRIREDRAFT_63200 TRIREDRAFT_78909 TRIREDRAFT_50071 TRIREDRAFT_67467 TRIREDRAFT_67983 TRIREDRAFT_68875 TRIREDRAFT_112231	472	5.17	0.825919	1
10.03.01.01 mitotic cell cycle	9	2.56	TRIREDRAFT_1997 TRIREDRAFT_102458 TRIREDRAFT_77478 TRIREDRAFT_62169 TRIREDRAFT_62880 TRIREDRAFT_25159 TRIREDRAFT_67467 TRIREDRAFT_68875 TRIREDRAFT_112231	198	2.17	1.17972	0.353508
10.03.01.01.01 G1 phase of mitotic cell cycle	1	0.28	TRIREDRAFT_25159	32	0.35	0.8	1
10.03.01.01.03 G1/S transition of mitotic cell cycle	1	0.28	TRIREDRAFT_62169	47	0.51	0.54902	1
10.03.01.01.09 G2/M transition of mitotic cell cycle	3	0.85	TRIREDRAFT_62169 TRIREDRAFT_67467 TRIREDRAFT_68875	46	0.50	1.7	0.260291
10.03.01.01.11 M phase	5	1.42	TRIREDRAFT_1997 TRIREDRAFT_102458 TRIREDRAFT_77478 TRIREDRAFT_68875 TRIREDRAFT_112231	79	0.86	1.65116	0.18786
10.03.01.03 cell cycle checkpoints (checkpoints of morphogenesis, DNA-damage,-replication, mitotic phase and spindle)	3	0.85	TRIREDRAFT_71468 TRIREDRAFT_25159 TRIREDRAFT_63200	76	0.83	1.0241	0.565217
10.03.02 meiosis	3	0.85	TRIREDRAFT_102458 TRIREDRAFT_62169 TRIREDRAFT_50071	111	1.21	0.702479	1
10.03.03 cytokinesis (cell division) /septum formation and hydrolysis	4	1.13	TRIREDRAFT_1997 TRIREDRAFT_64111 TRIREDRAFT_123185 TRIREDRAFT_67467	167	1.83	0.617486	1
10.03.04 nuclear and chromosomal cycle	4	1.13	TRIREDRAFT_102458 TRIREDRAFT_67467 TRIREDRAFT_67983 TRIREDRAFT_68875	100	1.09	1.0367	0.541161
10.03.04.03 chromosome condensation	2	0.56	TRIREDRAFT_67467 TRIREDRAFT_68875	21	0.23	2.43478	0.192805
10.03.04.05 chromosome segregation/division	2	0.56	TRIREDRAFT_102458 TRIREDRAFT_68875	55	0.60	0.933333	1
10.03.04.09 nuclear migration	1	0.28	TRIREDRAFT_67983	16	0.17	1.64706	0.466786
10.03.05 cell cycle dependent cytoskeleton reorganization	1	0.28	TRIREDRAFT_121843	62	0.68	0.411765	1
10.03.05.01 spindle pole body/centrosome and microtubule cycle	1	0.28	TRIREDRAFT_121843	50	0.54	0.518519	1
11 TRANSCRIPTION	28	7.97	TRIREDRAFT_44251 TRIREDRAFT_102499 TRIREDRAFT_102461 TRIREDRAFT_44747 TRIREDRAFT_74962 TRIREDRAFT_35109 TRIREDRAFT_56853 TRIREDRAFT_58696 TRIREDRAFT_76220 TRIREDRAFT_59068 TRIREDRAFT_26163 TRIREDRAFT_106164 TRIREDRAFT_77154 TRIREDRAFT_3716 TRIREDRAFT_62169 TRIREDRAFT_122208 TRIREDRAFT_62880 TRIREDRAFT_62787 TRIREDRAFT_4213 TRIREDRAFT_63568 TRIREDRAFT_65869 TRIREDRAFT_65746 TRIREDRAFT_109998 TRIRE…	1091	11.9	0.669748	1
11.02 RNA synthesis	24	6.83	TRIREDRAFT_44251 TRIREDRAFT_102499 TRIREDRAFT_102461 TRIREDRAFT_44747 TRIREDRAFT_74962 TRIREDRAFT_35109 TRIREDRAFT_56853 TRIREDRAFT_58696 TRIREDRAFT_76220 TRIREDRAFT_59068 TRIREDRAFT_26163 TRIREDRAFT_77154 TRIREDRAFT_3716 TRIREDRAFT_62169 TRIREDRAFT_122208 TRIREDRAFT_62787 TRIREDRAFT_63568 TRIREDRAFT_65869 TRIREDRAFT_65746 TRIREDRAFT_109998 TRIREDRAFT_72076 TRIREDRAFT_67467 TRIREDRAFT_32716 TRIRE…	834	9.14	0.747265	1
11.02.01 rRNA synthesis	1	0.28	TRIREDRAFT_62169	69	0.75	0.373333	1
11.02.02 tRNA synthesis	2	0.56	TRIREDRAFT_56853 TRIREDRAFT_62169	55	0.60	0.933333	1
11.02.03 mRNA synthesis	20	5.69	TRIREDRAFT_44251 TRIREDRAFT_102499 TRIREDRAFT_44747 TRIREDRAFT_74962 TRIREDRAFT_35109 TRIREDRAFT_76220 TRIREDRAFT_59068 TRIREDRAFT_26163 TRIREDRAFT_77154 TRIREDRAFT_3716 TRIREDRAFT_122208 TRIREDRAFT_62787 TRIREDRAFT_63568 TRIREDRAFT_65869 TRIREDRAFT_65746 TRIREDRAFT_109998 TRIREDRAFT_72076 TRIREDRAFT_67467 TRIREDRAFT_32716 TRIREDRAFT_68212	751	8.23	0.691373	1
11.02.03.01 general transcription activities	2	0.56	TRIREDRAFT_35109 TRIREDRAFT_109998	169	1.85	0.302703	1
11.02.03.01.01 transcription initiation	1	0.28	TRIREDRAFT_35109	41	0.44	0.636364	1
11.02.03.04 transcriptional control	19	5.41	TRIREDRAFT_44251 TRIREDRAFT_102499 TRIREDRAFT_44747 TRIREDRAFT_74962 TRIREDRAFT_35109 TRIREDRAFT_76220 TRIREDRAFT_59068 TRIREDRAFT_26163 TRIREDRAFT_77154 TRIREDRAFT_3716 TRIREDRAFT_122208 TRIREDRAFT_62787 TRIREDRAFT_63568 TRIREDRAFT_65869 TRIREDRAFT_65746 TRIREDRAFT_72076 TRIREDRAFT_67467 TRIREDRAFT_32716 TRIREDRAFT_68212	641	7.03	0.769559	1
11.02.03.04.01 transcription activation	9	2.56	TRIREDRAFT_102499 TRIREDRAFT_44747 TRIREDRAFT_35109 TRIREDRAFT_76220 TRIREDRAFT_26163 TRIREDRAFT_62787 TRIREDRAFT_63568 TRIREDRAFT_65746 TRIREDRAFT_68212	145	1.59	1.61006	0.106961
11.02.03.04.03 transcription repression	1	0.28	TRIREDRAFT_65869	94	1.03	0.271845	1
11.04 RNA processing	7	1.99	TRIREDRAFT_102461 TRIREDRAFT_56853 TRIREDRAFT_58696 TRIREDRAFT_106164 TRIREDRAFT_62880 TRIREDRAFT_4213 TRIREDRAFT_67117	428	4.69	0.424307	1
11.04.01 rRNA processing	2	0.56	TRIREDRAFT_102461 TRIREDRAFT_58696	184	2.01	0.278607	1
11.04.03 mRNA processing (splicing, 5^-, 3^-end processing)	5	1.42	TRIREDRAFT_102461 TRIREDRAFT_56853 TRIREDRAFT_58696 TRIREDRAFT_106164 TRIREDRAFT_4213	259	2.84	0.5	1
11.04.03.01 splicing	3	0.85	TRIREDRAFT_102461 TRIREDRAFT_58696 TRIREDRAFT_106164	202	2.21	0.384615	1
11.04.03.11 control of mRNA stability	1	0.28	TRIREDRAFT_56853	20	0.21	1.33333	0.544435
11.04.05 RNA topology	1	0.28	TRIREDRAFT_56853	7	0.07	4	0.240409
12 PROTEIN SYNTHESIS	5	1.42	TRIREDRAFT_56853 TRIREDRAFT_61965 TRIREDRAFT_62880 TRIREDRAFT_49832 TRIREDRAFT_23193	427	4.68	0.303419	1
12.01 ribosome biogenesis	1	0.28	TRIREDRAFT_23193	256	2.80	0.1	1
12.04 translation	2	0.56	TRIREDRAFT_61965 TRIREDRAFT_49832	213	2.33	0.240343	1
12.04.01 translation initiation	1	0.28	TRIREDRAFT_49832	56	0.61	0.459016	1
12.07 translational control	3	0.85	TRIREDRAFT_56853 TRIREDRAFT_62880 TRIREDRAFT_49832	82	0.89	0.955056	1
14 PROTEIN FATE (folding, modification, destination)	32	9.11	TRIREDRAFT_53554 TRIREDRAFT_74962 TRIREDRAFT_56215 TRIREDRAFT_120807 TRIREDRAFT_57857 TRIREDRAFT_21907 TRIREDRAFT_59068 TRIREDRAFT_121284 TRIREDRAFT_106164 TRIREDRAFT_77135 TRIREDRAFT_77299 TRIREDRAFT_22115 TRIREDRAFT_121839 TRIREDRAFT_61965 TRIREDRAFT_122050 TRIREDRAFT_62169 TRIREDRAFT_62166 TRIREDRAFT_62880 TRIREDRAFT_25159 TRIREDRAFT_78909 TRIREDRAFT_79111 TRIREDRAFT_64370 TRIREDRAFT_50071 TRI…	1332	14.6	0.623973	0.999364
14.01 protein folding and stabilization	1	0.28	TRIREDRAFT_121839	127	1.39	0.201439	1
14.04 protein targeting, sorting and translocation	4	1.13	TRIREDRAFT_21907 TRIREDRAFT_62880 TRIREDRAFT_109492 TRIREDRAFT_23193	306	3.35	0.337313	1
14.07 protein modification	17	4.84	TRIREDRAFT_53554 TRIREDRAFT_74962 TRIREDRAFT_56215 TRIREDRAFT_120807 TRIREDRAFT_59068 TRIREDRAFT_121284 TRIREDRAFT_77135 TRIREDRAFT_22115 TRIREDRAFT_61965 TRIREDRAFT_122050 TRIREDRAFT_62169 TRIREDRAFT_25159 TRIREDRAFT_78909 TRIREDRAFT_50071 TRIREDRAFT_32716 TRIREDRAFT_69863 TRIREDRAFT_112669	771	8.45	0.572781	1
14.07.02 modification with sugar residues (e.g. glycosylation, deglycosylation)	1	0.28	TRIREDRAFT_120807	77	0.84	0.333333	1
14.07.02.02 N-directed glycosylation, deglycosylation	1	0.28	TRIREDRAFT_120807	41	0.44	0.636364	1
14.07.03 modification by phosphorylation, dephosphorylation, autophosphorylation	9	2.56	TRIREDRAFT_59068 TRIREDRAFT_77135 TRIREDRAFT_61965 TRIREDRAFT_122050 TRIREDRAFT_62169 TRIREDRAFT_25159 TRIREDRAFT_78909 TRIREDRAFT_50071 TRIREDRAFT_112669	234	2.56	1	1
14.07.05 modification by ubiquitination, deubiquitination	1	0.28	TRIREDRAFT_74962	133	1.45	0.193103	1
14.07.07 modification by ubiquitin-related proteins	1	0.28	TRIREDRAFT_61965	46	0.50	0.56	1
14.07.09 posttranslational modification of amino acids (e.g. hydroxylation, methylation)	3	0.85	TRIREDRAFT_22115 TRIREDRAFT_32716 TRIREDRAFT_69863	53	0.58	1.46552	0.334585
14.07.11 protein processing (proteolytic)	3	0.85	TRIREDRAFT_53554 TRIREDRAFT_56215 TRIREDRAFT_61965	128	1.40	0.607143	1
14.10 assembly of protein complexes	1	0.28	TRIREDRAFT_81457	240	2.63	0.106464	1
14.13 protein/peptide degradation	14	3.98	TRIREDRAFT_53554 TRIREDRAFT_56215 TRIREDRAFT_57857 TRIREDRAFT_121284 TRIREDRAFT_106164 TRIREDRAFT_77299 TRIREDRAFT_61965 TRIREDRAFT_62166 TRIREDRAFT_79111 TRIREDRAFT_64370 TRIREDRAFT_110267 TRIREDRAFT_67761 TRIREDRAFT_81331 TRIREDRAFT_81457	384	4.21	0.945368	1
14.13.01 cytoplasmic and nuclear protein degradation	8	2.27	TRIREDRAFT_53554 TRIREDRAFT_56215 TRIREDRAFT_121284 TRIREDRAFT_106164 TRIREDRAFT_61965 TRIREDRAFT_64370 TRIREDRAFT_67761 TRIREDRAFT_81457	258	2.83	0.80212	1
14.13.01.01 proteasomal degradation (ubiquitin/proteasomal pathway)	4	1.13	TRIREDRAFT_53554 TRIREDRAFT_56215 TRIREDRAFT_61965 TRIREDRAFT_81457	162	1.77	0.638418	1
16 PROTEIN WITH BINDING FUNCTION OR COFACTOR REQUIREMENT (structural or catalytic)	80	22.7	TRIREDRAFT_119603 TRIREDRAFT_73632 TRIREDRAFT_54846 TRIREDRAFT_1997 TRIREDRAFT_71468 TRIREDRAFT_53554 TRIREDRAFT_44529 TRIREDRAFT_44251 TRIREDRAFT_102382 TRIREDRAFT_102499 TRIREDRAFT_102458 TRIREDRAFT_73818 TRIREDRAFT_54219 TRIREDRAFT_102461 TRIREDRAFT_2451 TRIREDRAFT_120198 TRIREDRAFT_74854 TRIREDRAFT_44747 TRIREDRAFT_74962 TRIREDRAFT_75468 TRIREDRAFT_57112 TRIREDRAFT_35109 TRIREDRAFT_104103 TRI…	2682	29.4	0.772109	0.998149
16.01 protein binding	38	10.8	TRIREDRAFT_1997 TRIREDRAFT_71468 TRIREDRAFT_53554 TRIREDRAFT_44529 TRIREDRAFT_44251 TRIREDRAFT_102458 TRIREDRAFT_102461 TRIREDRAFT_2451 TRIREDRAFT_74962 TRIREDRAFT_35109 TRIREDRAFT_56215 TRIREDRAFT_120807 TRIREDRAFT_58396 TRIREDRAFT_106164 TRIREDRAFT_77135 TRIREDRAFT_22115 TRIREDRAFT_77478 TRIREDRAFT_121661 TRIREDRAFT_3949 TRIREDRAFT_61965 TRIREDRAFT_62169 TRIREDRAFT_62880 TRIREDRAFT_25159 TRIRED…	1441	15.8	0.683544	0.997449
16.01.01 receptor binding	1	0.28	TRIREDRAFT_3949	18	0.19	1.47368	0.507132
16.03 nucleic acid binding	22	6.26	TRIREDRAFT_1997 TRIREDRAFT_71468 TRIREDRAFT_102499 TRIREDRAFT_102458 TRIREDRAFT_102461 TRIREDRAFT_44747 TRIREDRAFT_58696 TRIREDRAFT_76590 TRIREDRAFT_106164 TRIREDRAFT_22115 TRIREDRAFT_77478 TRIREDRAFT_62880 TRIREDRAFT_62787 TRIREDRAFT_4213 TRIREDRAFT_63200 TRIREDRAFT_63687 TRIREDRAFT_63568 TRIREDRAFT_64111 TRIREDRAFT_67467 TRIREDRAFT_32716 TRIREDRAFT_68875 TRIREDRAFT_112231	721	7.91	0.791403	1
16.03.01 DNA binding	19	5.41	TRIREDRAFT_1997 TRIREDRAFT_71468 TRIREDRAFT_102499 TRIREDRAFT_102458 TRIREDRAFT_102461 TRIREDRAFT_44747 TRIREDRAFT_58696 TRIREDRAFT_76590 TRIREDRAFT_22115 TRIREDRAFT_77478 TRIREDRAFT_62787 TRIREDRAFT_63200 TRIREDRAFT_63687 TRIREDRAFT_63568 TRIREDRAFT_64111 TRIREDRAFT_67467 TRIREDRAFT_32716 TRIREDRAFT_68875 TRIREDRAFT_112231	396	4.34	1.24654	0.189866
16.03.03 RNA binding	5	1.42	TRIREDRAFT_102461 TRIREDRAFT_106164 TRIREDRAFT_62880 TRIREDRAFT_4213 TRIREDRAFT_63200	310	3.40	0.417647	1
16.05 polysaccharide binding	4	1.13	TRIREDRAFT_73632 TRIREDRAFT_54219 TRIREDRAFT_49081 TRIREDRAFT_50215	23	0.25	4.52	0.010712
16.06 motor protein binding	5	1.42	TRIREDRAFT_1997 TRIREDRAFT_58396 TRIREDRAFT_77478 TRIREDRAFT_123185 TRIREDRAFT_112231	22	0.24	5.91667	0.00126053
16.13 C-compound binding	1	0.28	TRIREDRAFT_123008	39	0.42	0.666667	1
16.17 metal binding	18	5.12	TRIREDRAFT_119603 TRIREDRAFT_54846 TRIREDRAFT_102382 TRIREDRAFT_73818 TRIREDRAFT_74854 TRIREDRAFT_75468 TRIREDRAFT_56853 TRIREDRAFT_76590 TRIREDRAFT_22115 TRIREDRAFT_78909 TRIREDRAFT_79169 TRIREDRAFT_64370 TRIREDRAFT_50071 TRIREDRAFT_110666 TRIREDRAFT_32716 TRIREDRAFT_67761 TRIREDRAFT_123473 TRIREDRAFT_68212	628	6.88	0.744186	1
16.17.01 calcium binding	2	0.56	TRIREDRAFT_64370 TRIREDRAFT_67761	73	0.80	0.7	1
16.17.03 potassium binding	1	0.28	TRIREDRAFT_79169	4	0.04	7	0.145383
16.17.05 sodium binding	1	0.28	TRIREDRAFT_123473	12	0.13	2.15385	0.375946
16.17.07 magnesium binding	2	0.56	TRIREDRAFT_78909 TRIREDRAFT_50071	105	1.15	0.486957	1
16.17.09 heavy metal binding (Cu, Fe, Zn)	11	3.13	TRIREDRAFT_119603 TRIREDRAFT_54846 TRIREDRAFT_102382 TRIREDRAFT_73818 TRIREDRAFT_74854 TRIREDRAFT_75468 TRIREDRAFT_56853 TRIREDRAFT_76590 TRIREDRAFT_22115 TRIREDRAFT_110666 TRIREDRAFT_32716	404	4.43	0.706546	1
16.19 nucleotide/nucleoside/nucleobase binding	34	9.68	TRIREDRAFT_54846 TRIREDRAFT_1997 TRIREDRAFT_102458 TRIREDRAFT_102461 TRIREDRAFT_2451 TRIREDRAFT_120198 TRIREDRAFT_44747 TRIREDRAFT_57112 TRIREDRAFT_56853 TRIREDRAFT_104972 TRIREDRAFT_58696 TRIREDRAFT_58396 TRIREDRAFT_76453 TRIREDRAFT_76682 TRIREDRAFT_3645 TRIREDRAFT_77478 TRIREDRAFT_121839 TRIREDRAFT_3949 TRIREDRAFT_62169 TRIREDRAFT_63687 TRIREDRAFT_78909 TRIREDRAFT_63568 TRIREDRAFT_64111 TRIREDR…	763	8.37	1.15651	0.206547
16.19.03 ATP binding	29	8.26	TRIREDRAFT_54846 TRIREDRAFT_1997 TRIREDRAFT_102458 TRIREDRAFT_102461 TRIREDRAFT_44747 TRIREDRAFT_56853 TRIREDRAFT_104972 TRIREDRAFT_58696 TRIREDRAFT_58396 TRIREDRAFT_76453 TRIREDRAFT_76682 TRIREDRAFT_77478 TRIREDRAFT_121839 TRIREDRAFT_62169 TRIREDRAFT_63687 TRIREDRAFT_78909 TRIREDRAFT_63568 TRIREDRAFT_64111 TRIREDRAFT_65128 TRIREDRAFT_50071 TRIREDRAFT_65869 TRIREDRAFT_109724 TRIREDRAFT_123185 TRI…	570	6.25	1.3216	0.0745081
16.19.05 GTP binding	4	1.13	TRIREDRAFT_2451 TRIREDRAFT_57112 TRIREDRAFT_3949 TRIREDRAFT_109724	124	1.36	0.830882	1
16.21 complex cofactor/cosubstrate/vitamine binding	9	2.56	TRIREDRAFT_73818 TRIREDRAFT_120198 TRIREDRAFT_75468 TRIREDRAFT_104103 TRIREDRAFT_4009 TRIREDRAFT_107776 TRIREDRAFT_65232 TRIREDRAFT_65869 TRIREDRAFT_81649	370	4.05	0.632099	1
16.21.01 heme binding	2	0.56	TRIREDRAFT_73818 TRIREDRAFT_75468	62	0.68	0.823529	1
16.21.05 FAD/FMN binding	1	0.28	TRIREDRAFT_81649	104	1.14	0.245614	1
16.21.07 NAD/NADP binding	7	1.99	TRIREDRAFT_73818 TRIREDRAFT_104103 TRIREDRAFT_4009 TRIREDRAFT_107776 TRIREDRAFT_65232 TRIREDRAFT_65869 TRIREDRAFT_81649	173	1.89	1.05291	0.501759
16.21.17 pyridoxal phosphate binding	1	0.28	TRIREDRAFT_120198	42	0.46	0.608696	1
18 REGULATION OF METABOLISM AND PROTEIN FUNCTION	16	4.55	TRIREDRAFT_44251 TRIREDRAFT_35109 TRIREDRAFT_56215 TRIREDRAFT_77135 TRIREDRAFT_106730 TRIREDRAFT_3949 TRIREDRAFT_61965 TRIREDRAFT_122050 TRIREDRAFT_62169 TRIREDRAFT_25159 TRIREDRAFT_78909 TRIREDRAFT_79169 TRIREDRAFT_50071 TRIREDRAFT_109998 TRIREDRAFT_81457 TRIREDRAFT_112669	481	5.27	0.863378	1
18.01 regulation by	9	2.56	TRIREDRAFT_56215 TRIREDRAFT_77135 TRIREDRAFT_61965 TRIREDRAFT_122050 TRIREDRAFT_62169 TRIREDRAFT_25159 TRIREDRAFT_78909 TRIREDRAFT_50071 TRIREDRAFT_112669	235	2.57	0.996109	1
18.01.01 regulation by modification	8	2.27	TRIREDRAFT_77135 TRIREDRAFT_61965 TRIREDRAFT_122050 TRIREDRAFT_62169 TRIREDRAFT_25159 TRIREDRAFT_78909 TRIREDRAFT_50071 TRIREDRAFT_112669	133	1.45	1.56552	0.140757
18.01.07 regulation by binding / dissociation	2	0.56	TRIREDRAFT_56215 TRIREDRAFT_61965	108	1.18	0.474576	1
18.02 regulation of protein activity	16	4.55	TRIREDRAFT_44251 TRIREDRAFT_35109 TRIREDRAFT_56215 TRIREDRAFT_77135 TRIREDRAFT_106730 TRIREDRAFT_3949 TRIREDRAFT_61965 TRIREDRAFT_122050 TRIREDRAFT_62169 TRIREDRAFT_25159 TRIREDRAFT_78909 TRIREDRAFT_79169 TRIREDRAFT_50071 TRIREDRAFT_109998 TRIREDRAFT_81457 TRIREDRAFT_112669	470	5.15	0.883495	1
18.02.01 enzymatic activity regulation / enzyme regulator	11	3.13	TRIREDRAFT_44251 TRIREDRAFT_56215 TRIREDRAFT_77135 TRIREDRAFT_106730 TRIREDRAFT_3949 TRIREDRAFT_61965 TRIREDRAFT_62169 TRIREDRAFT_25159 TRIREDRAFT_78909 TRIREDRAFT_50071 TRIREDRAFT_81457	295	3.23	0.96904	1
18.02.01.01 enzyme activator	4	1.13	TRIREDRAFT_44251 TRIREDRAFT_106730 TRIREDRAFT_3949 TRIREDRAFT_81457	135	1.48	0.763514	1
18.02.01.01.01 GTPase activator (GAP)	2	0.56	TRIREDRAFT_44251 TRIREDRAFT_3949	50	0.54	1.03704	0.579226
18.02.01.01.05 kinase activator	1	0.28	TRIREDRAFT_106730	24	0.26	1.07692	0.610803
18.02.01.02 enzyme inhibitor	1	0.28	TRIREDRAFT_25159	52	0.57	0.491228	1
18.02.01.02.05 kinase inhibitior	1	0.28	TRIREDRAFT_25159	21	0.23	1.21739	0.562016
18.02.03 guanyl-nucleotide exchange factor (GEF)	1	0.28	TRIREDRAFT_3949	28	0.30	0.933333	1
18.02.09 regulator of transcription factor	4	1.13	TRIREDRAFT_35109 TRIREDRAFT_61965 TRIREDRAFT_109998 TRIREDRAFT_112669	96	1.05	1.07619	0.508772
20 CELLULAR TRANSPORT, TRANSPORT FACILITIES AND TRANSPORT ROUTES	49	13.9	TRIREDRAFT_54846 TRIREDRAFT_1997 TRIREDRAFT_44251 TRIREDRAFT_54036 TRIREDRAFT_73818 TRIREDRAFT_2451 TRIREDRAFT_39637 TRIREDRAFT_75247 TRIREDRAFT_56744 TRIREDRAFT_56684 TRIREDRAFT_21664 TRIREDRAFT_104115 TRIREDRAFT_45748 TRIREDRAFT_120807 TRIREDRAFT_46128 TRIREDRAFT_58396 TRIREDRAFT_21907 TRIREDRAFT_76453 TRIREDRAFT_58767 TRIREDRAFT_76682 TRIREDRAFT_59388 TRIREDRAFT_3405 TRIREDRAFT_106330 TRIREDRA…	1503	16.4	0.847561	0.917838
20.01 transported compounds (substrates)	39	11.1	TRIREDRAFT_54846 TRIREDRAFT_1997 TRIREDRAFT_54036 TRIREDRAFT_73818 TRIREDRAFT_2451 TRIREDRAFT_39637 TRIREDRAFT_56744 TRIREDRAFT_56684 TRIREDRAFT_21664 TRIREDRAFT_104115 TRIREDRAFT_120807 TRIREDRAFT_76453 TRIREDRAFT_58767 TRIREDRAFT_76682 TRIREDRAFT_59388 TRIREDRAFT_3405 TRIREDRAFT_106330 TRIREDRAFT_60329 TRIREDRAFT_77478 TRIREDRAFT_77517 TRIREDRAFT_60988 TRIREDRAFT_4009 TRIREDRAFT_62880 TRIREDRAF…	1116	12.2	0.909836	1
20.01.01 ion transport	8	2.27	TRIREDRAFT_54846 TRIREDRAFT_39637 TRIREDRAFT_56744 TRIREDRAFT_76682 TRIREDRAFT_60988 TRIREDRAFT_79169 TRIREDRAFT_110666 TRIREDRAFT_123473	223	2.44	0.930328	1
20.01.01.01 cation transport (H+, Na+, K+, Ca2+ , NH4+, etc.)	6	1.70	TRIREDRAFT_54846 TRIREDRAFT_56744 TRIREDRAFT_76682 TRIREDRAFT_79169 TRIREDRAFT_110666 TRIREDRAFT_123473	182	1.99	0.854271	1
20.01.01.01.01 heavy metal ion transport (Cu+, Fe3+, etc.)	2	0.56	TRIREDRAFT_54846 TRIREDRAFT_110666	67	0.73	0.767123	1
20.01.01.07 anion transport	3	0.85	TRIREDRAFT_39637 TRIREDRAFT_60988 TRIREDRAFT_123473	51	0.55	1.54545	0.313267
20.01.01.07.07 phosphate transport	1	0.28	TRIREDRAFT_60988	19	0.20	1.4	0.526149
20.01.03 C-compound and carbohydrate transport	14	3.98	TRIREDRAFT_39637 TRIREDRAFT_56684 TRIREDRAFT_120807 TRIREDRAFT_58767 TRIREDRAFT_59388 TRIREDRAFT_3405 TRIREDRAFT_106330 TRIREDRAFT_77517 TRIREDRAFT_50894 TRIREDRAFT_81082 TRIREDRAFT_123473 TRIREDRAFT_82145 TRIREDRAFT_69957 TRIREDRAFT_70098	200	2.19	1.81735	0.0223356
20.01.03.01 sugar transport	2	0.56	TRIREDRAFT_59388 TRIREDRAFT_82145	35	0.38	1.47368	0.392598
20.01.03.03 C4-dicarboxylate transport (e.g. malate, succinate, fumarate)	1	0.28	TRIREDRAFT_39637	12	0.13	2.15385	0.375946
20.01.07 amino acid/amino acid derivatives transport	3	0.85	TRIREDRAFT_64971 TRIREDRAFT_110813 TRIREDRAFT_70098	66	0.72	1.18056	0.469969
20.01.10 protein transport	5	1.42	TRIREDRAFT_1997 TRIREDRAFT_2451 TRIREDRAFT_77478 TRIREDRAFT_62880 TRIREDRAFT_23193	236	2.58	0.550388	1
20.01.11 amine / polyamine transport	2	0.56	TRIREDRAFT_81082 TRIREDRAFT_70098	35	0.38	1.47368	0.392598
20.01.13 lipid/fatty acid transport	5	1.42	TRIREDRAFT_76682 TRIREDRAFT_60988 TRIREDRAFT_81082 TRIREDRAFT_110813 TRIREDRAFT_70098	99	1.08	1.31481	0.333548
20.01.15 electron transport	5	1.42	TRIREDRAFT_73818 TRIREDRAFT_104115 TRIREDRAFT_4009 TRIREDRAFT_122416 TRIREDRAFT_81649	269	2.95	0.481356	1
20.01.21 RNA transport	1	0.28	TRIREDRAFT_123185	66	0.72	0.388889	1
20.01.23 allantoin and allantoate transport	1	0.28	TRIREDRAFT_60329	34	0.37	0.756757	1
20.01.25 vitamine/cofactor transport	2	0.56	TRIREDRAFT_60329 TRIREDRAFT_110813	39	0.42	1.33333	0.446411
20.01.26 neurotransmitter transport	1	0.28	TRIREDRAFT_70098	29	0.31	0.903226	1
20.01.27 drug/toxin transport	6	1.70	TRIREDRAFT_54036 TRIREDRAFT_21664 TRIREDRAFT_76453 TRIREDRAFT_76682 TRIREDRAFT_123008 TRIREDRAFT_68988	112	1.22	1.39344	0.262427
20.03 transport facilities	25	7.12	TRIREDRAFT_54846 TRIREDRAFT_1997 TRIREDRAFT_54036 TRIREDRAFT_75247 TRIREDRAFT_56744 TRIREDRAFT_56684 TRIREDRAFT_120807 TRIREDRAFT_46128 TRIREDRAFT_76453 TRIREDRAFT_58767 TRIREDRAFT_76682 TRIREDRAFT_59388 TRIREDRAFT_3405 TRIREDRAFT_60329 TRIREDRAFT_77517 TRIREDRAFT_79169 TRIREDRAFT_64710 TRIREDRAFT_110666 TRIREDRAFT_81082 TRIREDRAFT_123473 TRIREDRAFT_81148 TRIREDRAFT_68988 TRIREDRAFT_82145 TRIREDR…	542	5.94	1.19865	0.198977
20.03.01 channel / pore class transport	3	0.85	TRIREDRAFT_79169 TRIREDRAFT_81082 TRIREDRAFT_81148	50	0.54	1.57407	0.302618
20.03.01.01 ion channels	2	0.56	TRIREDRAFT_79169 TRIREDRAFT_81148	29	0.31	1.80645	0.307942
20.03.02 carrier (electrochemical potential-driven transport)	3	0.85	TRIREDRAFT_56744 TRIREDRAFT_59388 TRIREDRAFT_123473	92	1.00	0.85	1
20.03.02.02 symporter	2	0.56	TRIREDRAFT_59388 TRIREDRAFT_123473	42	0.46	1.21739	0.484978
20.03.02.02.01 proton driven symporter	1	0.28	TRIREDRAFT_59388	30	0.32	0.875	1
20.03.02.03 antiporter	1	0.28	TRIREDRAFT_56744	52	0.57	0.491228	1
20.03.02.03.01 proton driven antiporter	1	0.28	TRIREDRAFT_56744	32	0.35	0.8	1
20.03.22 transport ATPases	5	1.42	TRIREDRAFT_75247 TRIREDRAFT_46128 TRIREDRAFT_76453 TRIREDRAFT_76682 TRIREDRAFT_64710	85	0.93	1.52688	0.229237
20.03.25 ABC transporters	6	1.70	TRIREDRAFT_54846 TRIREDRAFT_54036 TRIREDRAFT_76453 TRIREDRAFT_76682 TRIREDRAFT_81148 TRIREDRAFT_68988	73	0.80	2.125	0.0615338
20.09 transport routes	35	9.97	TRIREDRAFT_54846 TRIREDRAFT_1997 TRIREDRAFT_44251 TRIREDRAFT_54036 TRIREDRAFT_2451 TRIREDRAFT_39637 TRIREDRAFT_75247 TRIREDRAFT_56744 TRIREDRAFT_56684 TRIREDRAFT_45748 TRIREDRAFT_46128 TRIREDRAFT_58396 TRIREDRAFT_21907 TRIREDRAFT_76453 TRIREDRAFT_59388 TRIREDRAFT_3405 TRIREDRAFT_106330 TRIREDRAFT_60329 TRIREDRAFT_77478 TRIREDRAFT_77517 TRIREDRAFT_60988 TRIREDRAFT_64710 TRIREDRAFT_64971 TRIREDRAFT…	995	10.9	0.914679	1
20.09.01 nuclear transport	1	0.28	TRIREDRAFT_23193	81	0.88	0.318182	1
20.09.04 mitochondrial transport	1	0.28	TRIREDRAFT_110813	107	1.17	0.239316	1
20.09.07 vesicular transport (Golgi network, etc.)	5	1.42	TRIREDRAFT_1997 TRIREDRAFT_2451 TRIREDRAFT_45748 TRIREDRAFT_109492 TRIREDRAFT_123185	261	2.86	0.496503	1
20.09.07.03 ER to Golgi transport	1	0.28	TRIREDRAFT_2451	76	0.83	0.337349	1
20.09.13 vacuolar/lysosomal transport	5	1.42	TRIREDRAFT_54846 TRIREDRAFT_56744 TRIREDRAFT_21907 TRIREDRAFT_109492 TRIREDRAFT_123185	151	1.65	0.860606	1
20.09.14 cytoskeleton-dependent transport	6	1.70	TRIREDRAFT_1997 TRIREDRAFT_45748 TRIREDRAFT_58396 TRIREDRAFT_77478 TRIREDRAFT_123185 TRIREDRAFT_112231	56	0.61	2.78689	0.0200622
20.09.14.01 tubulin dependent transport	4	1.13	TRIREDRAFT_1997 TRIREDRAFT_58396 TRIREDRAFT_77478 TRIREDRAFT_112231	17	0.18	6.27778	0.00345346
20.09.14.02 actin dependent transport	1	0.28	TRIREDRAFT_123185	11	0.12	2.33333	0.350921
20.09.16 cellular export and secretion	9	2.56	TRIREDRAFT_44251 TRIREDRAFT_54036 TRIREDRAFT_75247 TRIREDRAFT_46128 TRIREDRAFT_76453 TRIREDRAFT_64710 TRIREDRAFT_123185 TRIREDRAFT_81082 TRIREDRAFT_68988	210	2.30	1.11304	0.419845
20.09.16.01 Type I protein secretion system (ABC-type transport systems)	1	0.28	TRIREDRAFT_76453	21	0.23	1.21739	0.562016
20.09.16.09 vesicular cellular export	1	0.28	TRIREDRAFT_44251	40	0.43	0.651163	1
20.09.16.09.03 exocytosis	1	0.28	TRIREDRAFT_44251	37	0.40	0.7	1
20.09.18 cellular import	17	4.84	TRIREDRAFT_39637 TRIREDRAFT_56684 TRIREDRAFT_59388 TRIREDRAFT_3405 TRIREDRAFT_106330 TRIREDRAFT_60329 TRIREDRAFT_77517 TRIREDRAFT_60988 TRIREDRAFT_64971 TRIREDRAFT_123185 TRIREDRAFT_50894 TRIREDRAFT_110666 TRIREDRAFT_81082 TRIREDRAFT_110813 TRIREDRAFT_81148 TRIREDRAFT_69957 TRIREDRAFT_70098	363	3.98	1.21608	0.23506
20.09.18.07 non-vesicular cellular import	11	3.13	TRIREDRAFT_39637 TRIREDRAFT_56684 TRIREDRAFT_59388 TRIREDRAFT_3405 TRIREDRAFT_106330 TRIREDRAFT_60329 TRIREDRAFT_77517 TRIREDRAFT_64971 TRIREDRAFT_50894 TRIREDRAFT_110813 TRIREDRAFT_69957	151	1.65	1.89697	0.0312895
20.09.18.09 vesicular cellular import	1	0.28	TRIREDRAFT_123185	119	1.30	0.215385	1
20.09.18.09.01 endocytosis	1	0.28	TRIREDRAFT_123185	119	1.30	0.215385	1
30 CELLULAR COMMUNICATION/SIGNAL TRANSDUCTION MECHANISM	22	6.26	TRIREDRAFT_44251 TRIREDRAFT_53673 TRIREDRAFT_2451 TRIREDRAFT_74962 TRIREDRAFT_57112 TRIREDRAFT_75949 TRIREDRAFT_77154 TRIREDRAFT_60518 TRIREDRAFT_3949 TRIREDRAFT_61965 TRIREDRAFT_62169 TRIREDRAFT_25159 TRIREDRAFT_78909 TRIREDRAFT_64370 TRIREDRAFT_50071 TRIREDRAFT_123008 TRIREDRAFT_110339 TRIREDRAFT_67761 TRIREDRAFT_123473 TRIREDRAFT_110744 TRIREDRAFT_5466 TRIREDRAFT_112669	561	6.15	1.01789	0.497037
30.01 cellular signalling	17	4.84	TRIREDRAFT_44251 TRIREDRAFT_2451 TRIREDRAFT_57112 TRIREDRAFT_75949 TRIREDRAFT_77154 TRIREDRAFT_60518 TRIREDRAFT_3949 TRIREDRAFT_61965 TRIREDRAFT_62169 TRIREDRAFT_25159 TRIREDRAFT_78909 TRIREDRAFT_64370 TRIREDRAFT_50071 TRIREDRAFT_110339 TRIREDRAFT_67761 TRIREDRAFT_110744 TRIREDRAFT_112669	482	5.28	0.916667	1
30.01.05 enzyme mediated signal transduction	11	3.13	TRIREDRAFT_44251 TRIREDRAFT_2451 TRIREDRAFT_75949 TRIREDRAFT_77154 TRIREDRAFT_3949 TRIREDRAFT_61965 TRIREDRAFT_25159 TRIREDRAFT_78909 TRIREDRAFT_50071 TRIREDRAFT_67761 TRIREDRAFT_112669	284	3.11	1.00643	0.536436
30.01.05.01 protein kinase	4	1.13	TRIREDRAFT_25159 TRIREDRAFT_78909 TRIREDRAFT_50071 TRIREDRAFT_112669	134	1.47	0.768707	1
30.01.05.01.02 JNK cascade	1	0.28	TRIREDRAFT_112669	4	0.04	7	0.145383
30.01.05.01.03 MAPKKK cascade	2	0.56	TRIREDRAFT_25159 TRIREDRAFT_112669	30	0.32	1.75	0.322288
30.01.05.01.06 serine/threonine kinase	3	0.85	TRIREDRAFT_78909 TRIREDRAFT_50071 TRIREDRAFT_112669	66	0.72	1.18056	0.469969
30.01.05.03 protease mediated signal transduction	1	0.28	TRIREDRAFT_67761	3	0.03	9.33333	0.111144
30.01.05.05 G-protein mediated signal transduction	4	1.13	TRIREDRAFT_44251 TRIREDRAFT_2451 TRIREDRAFT_75949 TRIREDRAFT_3949	131	1.43	0.79021	1
30.01.05.05.01 small GTPase mediated signal transduction	2	0.56	TRIREDRAFT_2451 TRIREDRAFT_3949	96	1.05	0.533333	1
30.01.05.05.03 trimeric G-protein mediated signal transduction	1	0.28	TRIREDRAFT_75949	6	0.06	4.66667	0.209966
30.01.05.07 two-component signal transduction system (e.g. phosphorelay)	1	0.28	TRIREDRAFT_77154	2	0.02	14	0.0755371
30.05 transmembrane signal transduction	8	2.27	TRIREDRAFT_53673 TRIREDRAFT_74962 TRIREDRAFT_75949 TRIREDRAFT_25159 TRIREDRAFT_78909 TRIREDRAFT_123008 TRIREDRAFT_123473 TRIREDRAFT_5466	161	1.76	1.28977	0.280599
30.05.01 receptor enzyme mediated signalling	2	0.56	TRIREDRAFT_25159 TRIREDRAFT_123008	50	0.54	1.03704	0.579226
30.05.01.12 transmembrane receptor protein tyrosine kinase signalling pathways	1	0.28	TRIREDRAFT_25159	11	0.12	2.33333	0.350921
30.05.02 non-enzymatic receptor mediated signalling	2	0.56	TRIREDRAFT_74962 TRIREDRAFT_78909	73	0.80	0.7	1
30.05.02.14 Notch-receptor signalling pathway	1	0.28	TRIREDRAFT_74962	16	0.17	1.64706	0.466786
30.05.02.24 G-protein coupled receptor signalling pathway	1	0.28	TRIREDRAFT_78909	31	0.34	0.823529	1
32 CELL RESCUE, DEFENSE AND VIRULENCE	54	15.3	TRIREDRAFT_102735 TRIREDRAFT_54846 TRIREDRAFT_71468 TRIREDRAFT_53554 TRIREDRAFT_44251 TRIREDRAFT_54036 TRIREDRAFT_73818 TRIREDRAFT_54242 TRIREDRAFT_102461 TRIREDRAFT_39637 TRIREDRAFT_120312 TRIREDRAFT_75468 TRIREDRAFT_56215 TRIREDRAFT_104115 TRIREDRAFT_104972 TRIREDRAFT_76453 TRIREDRAFT_58767 TRIREDRAFT_76682 TRIREDRAFT_59352 TRIREDRAFT_77154 TRIREDRAFT_77135 TRIREDRAFT_60518 TRIREDRAFT_22115 TRI…	1050	11.5	1.33043	0.0154344
32.01 stress response	27	7.69	TRIREDRAFT_71468 TRIREDRAFT_53554 TRIREDRAFT_44251 TRIREDRAFT_73818 TRIREDRAFT_102461 TRIREDRAFT_56215 TRIREDRAFT_104972 TRIREDRAFT_77154 TRIREDRAFT_77135 TRIREDRAFT_22115 TRIREDRAFT_106730 TRIREDRAFT_121839 TRIREDRAFT_61965 TRIREDRAFT_122050 TRIREDRAFT_62169 TRIREDRAFT_107776 TRIREDRAFT_62880 TRIREDRAFT_25159 TRIREDRAFT_63200 TRIREDRAFT_63687 TRIREDRAFT_65128 TRIREDRAFT_81082 TRIREDRAFT_110813 T…	588	6.45	1.19225	0.193974
32.01.01 oxidative stress response	4	1.13	TRIREDRAFT_73818 TRIREDRAFT_104972 TRIREDRAFT_81457 TRIREDRAFT_81649	90	0.98	1.15306	0.458396
32.01.03 osmotic and salt stress response	3	0.85	TRIREDRAFT_106730 TRIREDRAFT_122050 TRIREDRAFT_110813	72	0.78	1.08974	0.528344
32.01.05 heat shock response	1	0.28	TRIREDRAFT_107776	42	0.46	0.608696	1
32.01.07 unfolded protein response (e.g. ER quality control)	1	0.28	TRIREDRAFT_121839	75	0.82	0.341463	1
32.01.09 DNA damage response	8	2.27	TRIREDRAFT_71468 TRIREDRAFT_102461 TRIREDRAFT_22115 TRIREDRAFT_62169 TRIREDRAFT_25159 TRIREDRAFT_63200 TRIREDRAFT_63687 TRIREDRAFT_65128	128	1.40	1.62143	0.120403
32.01.11 nutrient starvation response	2	0.56	TRIREDRAFT_77154 TRIREDRAFT_112669	37	0.40	1.4	0.419822
32.05 disease, virulence and defense	15	4.27	TRIREDRAFT_54846 TRIREDRAFT_54036 TRIREDRAFT_54242 TRIREDRAFT_76453 TRIREDRAFT_58767 TRIREDRAFT_76682 TRIREDRAFT_59352 TRIREDRAFT_60518 TRIREDRAFT_49832 TRIREDRAFT_110339 TRIREDRAFT_110744 TRIREDRAFT_81331 TRIREDRAFT_68988 TRIREDRAFT_69904 TRIREDRAFT_112202	298	3.26	1.30982	0.175114
32.05.01 resistance proteins	6	1.70	TRIREDRAFT_54846 TRIREDRAFT_54036 TRIREDRAFT_76453 TRIREDRAFT_76682 TRIREDRAFT_68988 TRIREDRAFT_112202	125	1.37	1.24088	0.350402
32.05.01.03 chemical agent resistance	4	1.13	TRIREDRAFT_54846 TRIREDRAFT_54036 TRIREDRAFT_76682 TRIREDRAFT_68988	45	0.49	2.30612	0.0938171
32.05.01.03.03 inorganic chemical agent resistance (e.g. heavy metals)	1	0.28	TRIREDRAFT_54846	12	0.13	2.15385	0.375946
32.05.03 defense related proteins	3	0.85	TRIREDRAFT_59352 TRIREDRAFT_49832 TRIREDRAFT_81331	51	0.55	1.54545	0.313267
32.05.05 virulence, disease factors	5	1.42	TRIREDRAFT_54242 TRIREDRAFT_58767 TRIREDRAFT_60518 TRIREDRAFT_110339 TRIREDRAFT_110744	103	1.13	1.25664	0.364344
32.07 detoxification	16	4.55	TRIREDRAFT_54846 TRIREDRAFT_54036 TRIREDRAFT_73818 TRIREDRAFT_102461 TRIREDRAFT_39637 TRIREDRAFT_75468 TRIREDRAFT_104115 TRIREDRAFT_76453 TRIREDRAFT_76682 TRIREDRAFT_59352 TRIREDRAFT_109998 TRIREDRAFT_123238 TRIREDRAFT_81148 TRIREDRAFT_81649 TRIREDRAFT_68988 TRIREDRAFT_39535	329	3.60	1.26389	0.20033
32.07.01 detoxification involving cytochrome P450	3	0.85	TRIREDRAFT_75468 TRIREDRAFT_104115 TRIREDRAFT_59352	52	0.57	1.49123	0.323926
32.07.03 detoxification by modification	2	0.56	TRIREDRAFT_81148 TRIREDRAFT_81649	47	0.51	1.09804	0.54541
32.07.05 detoxification by export	5	1.42	TRIREDRAFT_54846 TRIREDRAFT_54036 TRIREDRAFT_76453 TRIREDRAFT_76682 TRIREDRAFT_68988	86	0.94	1.51064	0.236381
32.07.07 oxygen and radical detoxification	2	0.56	TRIREDRAFT_73818 TRIREDRAFT_109998	59	0.64	0.875	1
32.07.07.01 catalase reaction	1	0.28	TRIREDRAFT_73818	9	0.09	3.11111	0.29783
32.07.07.03 glutathione conjugation reaction	1	0.28	TRIREDRAFT_109998	13	0.14	2	0.400009
32.07.09 detoxification by degradation	1	0.28	TRIREDRAFT_123238	23	0.25	1.12	0.595175
32.10 degradation / modification of foreign (exogenous) compounds	7	1.99	TRIREDRAFT_102735 TRIREDRAFT_54242 TRIREDRAFT_120312 TRIREDRAFT_49081 TRIREDRAFT_123238 TRIREDRAFT_112392 TRIREDRAFT_124282	42	0.46	4.32609	0.000995821
32.10.07 degradation / modification of foreign (exogenous) polysaccharides	6	1.70	TRIREDRAFT_102735 TRIREDRAFT_54242 TRIREDRAFT_120312 TRIREDRAFT_49081 TRIREDRAFT_112392 TRIREDRAFT_124282	23	0.25	6.8	0.000180733
34 INTERACTION WITH THE ENVIRONMENT	27	7.69	TRIREDRAFT_54846 TRIREDRAFT_1997 TRIREDRAFT_102461 TRIREDRAFT_56744 TRIREDRAFT_58396 TRIREDRAFT_76220 TRIREDRAFT_76682 TRIREDRAFT_106164 TRIREDRAFT_106330 TRIREDRAFT_77478 TRIREDRAFT_106730 TRIREDRAFT_3949 TRIREDRAFT_62169 TRIREDRAFT_25159 TRIREDRAFT_63687 TRIREDRAFT_79169 TRIREDRAFT_109998 TRIREDRAFT_123185 TRIREDRAFT_50894 TRIREDRAFT_110666 TRIREDRAFT_110813 TRIREDRAFT_123473 TRIREDRAFT_81148 T…	626	6.86	1.12099	0.295933
34.01 homeostasis	8	2.27	TRIREDRAFT_54846 TRIREDRAFT_56744 TRIREDRAFT_76682 TRIREDRAFT_62169 TRIREDRAFT_79169 TRIREDRAFT_110666 TRIREDRAFT_81148 TRIREDRAFT_68212	263	2.88	0.788194	1
34.01.01 homeostasis of cations	7	1.99	TRIREDRAFT_54846 TRIREDRAFT_56744 TRIREDRAFT_76682 TRIREDRAFT_79169 TRIREDRAFT_110666 TRIREDRAFT_81148 TRIREDRAFT_68212	224	2.45	0.812245	1
34.01.01.01 homeostasis of metal ions (Na, K, Ca etc.)	7	1.99	TRIREDRAFT_54846 TRIREDRAFT_56744 TRIREDRAFT_76682 TRIREDRAFT_79169 TRIREDRAFT_110666 TRIREDRAFT_81148 TRIREDRAFT_68212	149	1.63	1.22086	0.350385
34.01.01.03 homeostasis of protons	1	0.28	TRIREDRAFT_56744	57	0.62	0.451613	1
34.05 cell motility	6	1.70	TRIREDRAFT_1997 TRIREDRAFT_58396 TRIREDRAFT_77478 TRIREDRAFT_63687 TRIREDRAFT_123185 TRIREDRAFT_112231	91	0.99	1.71717	0.137994
34.05.01 cell migration	1	0.28	TRIREDRAFT_63687	46	0.50	0.56	1
34.05.02 motor activity	5	1.42	TRIREDRAFT_1997 TRIREDRAFT_58396 TRIREDRAFT_77478 TRIREDRAFT_123185 TRIREDRAFT_112231	16	0.17	8.35294	0.000252995
34.07 cell adhesion	2	0.56	TRIREDRAFT_62169 TRIREDRAFT_112669	38	0.41	1.36585	0.4332
34.07.01 cell-cell adhesion	1	0.28	TRIREDRAFT_62169	8	0.08	3.5	0.269682
34.07.02 cell-matrix adhesion	1	0.28	TRIREDRAFT_112669	11	0.12	2.33333	0.350921
34.11 cellular sensing and response to external stimulus	14	3.98	TRIREDRAFT_102461 TRIREDRAFT_76220 TRIREDRAFT_106164 TRIREDRAFT_106330 TRIREDRAFT_106730 TRIREDRAFT_3949 TRIREDRAFT_25159 TRIREDRAFT_109998 TRIREDRAFT_50894 TRIREDRAFT_110666 TRIREDRAFT_110813 TRIREDRAFT_123473 TRIREDRAFT_68212 TRIREDRAFT_5466	272	2.98	1.33557	0.165117
34.11.01 photoperception and response	1	0.28	TRIREDRAFT_106164	43	0.47	0.595745	1
34.11.03 chemoperception and response	9	2.56	TRIREDRAFT_76220 TRIREDRAFT_106730 TRIREDRAFT_3949 TRIREDRAFT_25159 TRIREDRAFT_109998 TRIREDRAFT_110813 TRIREDRAFT_123473 TRIREDRAFT_68212 TRIREDRAFT_5466	118	1.29	1.9845	0.0380759
34.11.03.03 chemotaxis	2	0.56	TRIREDRAFT_3949 TRIREDRAFT_123473	9	0.09	6.22222	0.0444997
34.11.03.13 osmosensing and response	4	1.13	TRIREDRAFT_106730 TRIREDRAFT_25159 TRIREDRAFT_110813 TRIREDRAFT_5466	53	0.58	1.94828	0.146273
34.11.10 response to biotic stimulus	1	0.28	TRIREDRAFT_102461	14	0.15	1.86667	0.423146
34.11.12 perception of nutrients and nutritional adaptation	3	0.85	TRIREDRAFT_106330 TRIREDRAFT_50894 TRIREDRAFT_68212	57	0.62	1.37097	0.377072
40 CELL FATE	15	4.27	TRIREDRAFT_119603 TRIREDRAFT_44251 TRIREDRAFT_102458 TRIREDRAFT_102461 TRIREDRAFT_53673 TRIREDRAFT_56215 TRIREDRAFT_62169 TRIREDRAFT_62880 TRIREDRAFT_25159 TRIREDRAFT_4213 TRIREDRAFT_63687 TRIREDRAFT_78909 TRIREDRAFT_67467 TRIREDRAFT_67761 TRIREDRAFT_112669	465	5.10	0.837255	1
40.01 cell growth / morphogenesis	7	1.99	TRIREDRAFT_44251 TRIREDRAFT_56215 TRIREDRAFT_62169 TRIREDRAFT_4213 TRIREDRAFT_63687 TRIREDRAFT_78909 TRIREDRAFT_112669	325	3.56	0.558989	1
40.01.03 directional cell growth (morphogenesis)	1	0.28	TRIREDRAFT_63687	91	0.99	0.282828	1
40.01.03.03 guidance of longitudinal cell extension (e.g. pollen tube guidance, axonal pathfinding)	1	0.28	TRIREDRAFT_63687	23	0.25	1.12	0.595175
40.01.05 growth regulators / regulation of cell size	1	0.28	TRIREDRAFT_112669	36	0.39	0.717949	1
40.02.03 activity of intercellular mediators	1	0.28	TRIREDRAFT_53673	11	0.12	2.33333	0.350921
40.10 cell death	5	1.42	TRIREDRAFT_119603 TRIREDRAFT_102458 TRIREDRAFT_102461 TRIREDRAFT_25159 TRIREDRAFT_67761	141	1.54	0.922078	1
40.10.02 apoptosis (type I programmed cell death)	3	0.85	TRIREDRAFT_119603 TRIREDRAFT_102461 TRIREDRAFT_25159	126	1.38	0.615942	1
40.10.02.03 induction of apoptosis	1	0.28	TRIREDRAFT_25159	22	0.24	1.16667	0.578921
40.10.02.04 regulation of apoptosis	1	0.28	TRIREDRAFT_102461	11	0.12	2.33333	0.350921
40.20 cell aging	3	0.85	TRIREDRAFT_62880 TRIREDRAFT_67467 TRIREDRAFT_112669	38	0.41	2.07317	0.179019
41 DEVELOPMENT (Systemic)	5	1.42	TRIREDRAFT_57112 TRIREDRAFT_76590 TRIREDRAFT_62787 TRIREDRAFT_78909 TRIREDRAFT_81082	90	0.98	1.44898	0.265536
41.01 fungal/microorganismic development	5	1.42	TRIREDRAFT_57112 TRIREDRAFT_76590 TRIREDRAFT_62787 TRIREDRAFT_78909 TRIREDRAFT_81082	90	0.98	1.44898	0.265536
41.01.01 mating (fertilization)	2	0.56	TRIREDRAFT_78909 TRIREDRAFT_81082	41	0.44	1.27273	0.472306
41.01.03 tissue pattern formation	2	0.56	TRIREDRAFT_76590 TRIREDRAFT_62787	16	0.17	3.29412	0.124514
41.01.03.01 fruit body development (sexually or asexually derived spores)	2	0.56	TRIREDRAFT_76590 TRIREDRAFT_62787	14	0.15	3.73333	0.0992218
42 BIOGENESIS OF CELLULAR COMPONENTS	29	8.26	TRIREDRAFT_1997 TRIREDRAFT_54870 TRIREDRAFT_44251 TRIREDRAFT_102382 TRIREDRAFT_102458 TRIREDRAFT_54242 TRIREDRAFT_55999 TRIREDRAFT_44747 TRIREDRAFT_74962 TRIREDRAFT_56215 TRIREDRAFT_56853 TRIREDRAFT_58450 TRIREDRAFT_121127 TRIREDRAFT_77478 TRIREDRAFT_4009 TRIREDRAFT_3949 TRIREDRAFT_62169 TRIREDRAFT_62880 TRIREDRAFT_63200 TRIREDRAFT_63568 TRIREDRAFT_64111 TRIREDRAFT_50215 TRIREDRAFT_123185 TRIREDR…	1026	11.2	0.7375	1
42.01 cell wall	8	2.27	TRIREDRAFT_54870 TRIREDRAFT_55999 TRIREDRAFT_56853 TRIREDRAFT_58450 TRIREDRAFT_121127 TRIREDRAFT_62880 TRIREDRAFT_50215 TRIREDRAFT_82633	239	2.62	0.866412	1
42.02 eukaryotic plasma membrane	1	0.28	TRIREDRAFT_3949	20	0.21	1.33333	0.544435
42.04 cytoskeleton/structural proteins	9	2.56	TRIREDRAFT_1997 TRIREDRAFT_44251 TRIREDRAFT_56215 TRIREDRAFT_77478 TRIREDRAFT_3949 TRIREDRAFT_62169 TRIREDRAFT_123185 TRIREDRAFT_67983 TRIREDRAFT_112231	267	2.92	0.876712	1
42.04.03 actin cytoskeleton	2	0.56	TRIREDRAFT_44251 TRIREDRAFT_3949	108	1.18	0.474576	1
42.04.05 microtubule cytoskeleton	4	1.13	TRIREDRAFT_1997 TRIREDRAFT_77478 TRIREDRAFT_67983 TRIREDRAFT_112231	78	0.85	1.32941	0.353531
42.07 endoplasmic reticulum	1	0.28	TRIREDRAFT_123185	8	0.08	3.5	0.269682
42.10 nucleus	8	2.27	TRIREDRAFT_102458 TRIREDRAFT_44747 TRIREDRAFT_63200 TRIREDRAFT_63568 TRIREDRAFT_64111 TRIREDRAFT_67467 TRIREDRAFT_32716 TRIREDRAFT_68875	284	3.11	0.729904	1
42.10.03 organization of chromosome structure	8	2.27	TRIREDRAFT_102458 TRIREDRAFT_44747 TRIREDRAFT_63200 TRIREDRAFT_63568 TRIREDRAFT_64111 TRIREDRAFT_67467 TRIREDRAFT_32716 TRIREDRAFT_68875	240	2.63	0.863118	1
42.16 mitochondrion	3	0.85	TRIREDRAFT_102382 TRIREDRAFT_74962 TRIREDRAFT_4009	145	1.59	0.534591	1
42.25 vacuole or lysosome	1	0.28	TRIREDRAFT_123185	55	0.60	0.466667	1
42.27 extracellular / secretion proteins	1	0.28	TRIREDRAFT_54242	22	0.24	1.16667	0.578921
42.29 bud / growth tip	1	0.28	TRIREDRAFT_123185	25	0.27	1.03704	0.62583
43 CELL TYPE DIFFERENTIATION	25	7.12	TRIREDRAFT_103065 TRIREDRAFT_53554 TRIREDRAFT_44251 TRIREDRAFT_57112 TRIREDRAFT_56215 TRIREDRAFT_120851 TRIREDRAFT_77154 TRIREDRAFT_106223 TRIREDRAFT_108010 TRIREDRAFT_62169 TRIREDRAFT_122220 TRIREDRAFT_62787 TRIREDRAFT_78909 TRIREDRAFT_50071 TRIREDRAFT_109337 TRIREDRAFT_123185 TRIREDRAFT_110339 TRIREDRAFT_110744 TRIREDRAFT_67983 TRIREDRAFT_5466 TRIREDRAFT_123733 TRIREDRAFT_111494 TRIREDRAFT_6918…	498	5.46	1.30403	0.104116
43.01 fungal/microorganismic cell type differentiation	25	7.12	TRIREDRAFT_103065 TRIREDRAFT_53554 TRIREDRAFT_44251 TRIREDRAFT_57112 TRIREDRAFT_56215 TRIREDRAFT_120851 TRIREDRAFT_77154 TRIREDRAFT_106223 TRIREDRAFT_108010 TRIREDRAFT_62169 TRIREDRAFT_122220 TRIREDRAFT_62787 TRIREDRAFT_78909 TRIREDRAFT_50071 TRIREDRAFT_109337 TRIREDRAFT_123185 TRIREDRAFT_110339 TRIREDRAFT_110744 TRIREDRAFT_67983 TRIREDRAFT_5466 TRIREDRAFT_123733 TRIREDRAFT_111494 TRIREDRAFT_6918…	498	5.46	1.30403	0.104116
43.01.03 fungal and other eukaryotic cell type differentiation	25	7.12	TRIREDRAFT_103065 TRIREDRAFT_53554 TRIREDRAFT_44251 TRIREDRAFT_57112 TRIREDRAFT_56215 TRIREDRAFT_120851 TRIREDRAFT_77154 TRIREDRAFT_106223 TRIREDRAFT_108010 TRIREDRAFT_62169 TRIREDRAFT_122220 TRIREDRAFT_62787 TRIREDRAFT_78909 TRIREDRAFT_50071 TRIREDRAFT_109337 TRIREDRAFT_123185 TRIREDRAFT_110339 TRIREDRAFT_110744 TRIREDRAFT_67983 TRIREDRAFT_5466 TRIREDRAFT_123733 TRIREDRAFT_111494 TRIREDRAFT_6918…	498	5.46	1.30403	0.104116
43.01.03.05 budding, cell polarity and filament formation	10	2.84	TRIREDRAFT_44251 TRIREDRAFT_57112 TRIREDRAFT_56215 TRIREDRAFT_62169 TRIREDRAFT_78909 TRIREDRAFT_123185 TRIREDRAFT_67983 TRIREDRAFT_5466 TRIREDRAFT_82633 TRIREDRAFT_112669	258	2.83	1.00353	0.537892
43.01.03.06 hyphae formation	2	0.56	TRIREDRAFT_77154 TRIREDRAFT_78909	13	0.14	4	0.0871931
43.01.03.09 development of asco- basidio- or zygospore	3	0.85	TRIREDRAFT_53554 TRIREDRAFT_62787 TRIREDRAFT_50071	169	1.85	0.459459	1
99 UNCLASSIFIED PROTEINS	148	42.1	TRIREDRAFT_44362 TRIREDRAFT_53443 TRIREDRAFT_73904 TRIREDRAFT_102737 TRIREDRAFT_53722 TRIREDRAFT_53605 TRIREDRAFT_103060 TRIREDRAFT_102451 TRIREDRAFT_53238 TRIREDRAFT_119972 TRIREDRAFT_102998 TRIREDRAFT_54850 TRIREDRAFT_103059 TRIREDRAFT_44230 TRIREDRAFT_1941 TRIREDRAFT_54198 TRIREDRAFT_103179 TRIREDRAFT_119864 TRIREDRAFT_102738 TRIREDRAFT_54768 TRIREDRAFT_102641 TRIREDRAFT_119556 TRIREDRAFT_5599…	3705	40.6	1.03695	0.295544

## Sheet: carbon sources (377 genes)
Functional category analysis of genes coregulated with gpr8
Inducing and repressing carbon sources in light and darkness (Stappler et al., 2017 PMID: 28497120)
FUNCTIONAL CATEGORY	abs SET	rel SET	genes SET	abs GENOME	rel GENOME	rel SET/rel GENOME	P-VALUE
01 METABOLISM	97	25.7	TRIREDRAFT_103348 TRIREDRAFT_73523 TRIREDRAFT_74228 TRIREDRAFT_119931 TRIREDRAFT_119879 TRIREDRAFT_55245 TRIREDRAFT_75116 TRIREDRAFT_55928 TRIREDRAFT_44987 TRIREDRAFT_21435 TRIREDRAFT_55671 TRIREDRAFT_74943 TRIREDRAFT_55552 TRIREDRAFT_56093 TRIREDRAFT_120147 TRIREDRAFT_75226 TRIREDRAFT_56421 TRIREDRAFT_57141 TRIREDRAFT_104547 TRIREDRAFT_75506 TRIREDRAFT_75589 TRIREDRAFT_75304 TRIREDRAFT_56812 TRI…	2966	32.5	0.790769	0.998615
01.01 amino acid metabolism	15	3.97	TRIREDRAFT_73523 TRIREDRAFT_55928 TRIREDRAFT_74943 TRIREDRAFT_75304 TRIREDRAFT_45736 TRIREDRAFT_120378 TRIREDRAFT_106885 TRIREDRAFT_77373 TRIREDRAFT_122296 TRIREDRAFT_63419 TRIREDRAFT_42249 TRIREDRAFT_110171 TRIREDRAFT_67446 TRIREDRAFT_23237 TRIREDRAFT_123946	452	4.95	0.80202	1
01.01.03 assimilation of ammonia, metabolism of the glutamate group	5	1.32	TRIREDRAFT_55928 TRIREDRAFT_120378 TRIREDRAFT_122296 TRIREDRAFT_42249 TRIREDRAFT_23237	90	0.98	1.34694	0.315625
01.01.03.02 metabolism of glutamate	3	0.79	TRIREDRAFT_120378 TRIREDRAFT_122296 TRIREDRAFT_23237	45	0.49	1.61224	0.284858
01.01.03.02.01 biosynthesis of glutamate	3	0.79	TRIREDRAFT_120378 TRIREDRAFT_122296 TRIREDRAFT_23237	29	0.31	2.54839	0.116358
01.01.03.05 metabolism of arginine	2	0.53	TRIREDRAFT_55928 TRIREDRAFT_42249	33	0.36	1.47222	0.398869
01.01.03.05.01 biosynthesis of arginine	1	0.26	TRIREDRAFT_55928	24	0.26	1	0.637623
01.01.05 metabolism of urea cycle, creatine and polyamines	1	0.26	TRIREDRAFT_55928	37	0.40	0.65	1
01.01.05.03 metabolism of urea (urea cycle)	1	0.26	TRIREDRAFT_55928	21	0.23	1.13043	0.588537
01.01.06 metabolism of the aspartate family	3	0.79	TRIREDRAFT_75304 TRIREDRAFT_110171 TRIREDRAFT_67446	99	1.08	0.731481	1
01.01.06.04 metabolism of threonine	1	0.26	TRIREDRAFT_67446	14	0.15	1.73333	0.446665
01.01.06.04.01 biosynthesis of threonine	1	0.26	TRIREDRAFT_67446	7	0.07	3.71429	0.256049
01.01.06.05 metabolism of methionine	2	0.53	TRIREDRAFT_75304 TRIREDRAFT_110171	39	0.42	1.2619	0.48384
01.01.06.05.01 biosynthesis of methionine	1	0.26	TRIREDRAFT_75304	25	0.27	0.962963	1
01.01.09 metabolism of the cysteine - aromatic group	3	0.79	TRIREDRAFT_77373 TRIREDRAFT_67446 TRIREDRAFT_123946	169	1.85	0.427027	1
01.01.09.01 metabolism of glycine	1	0.26	TRIREDRAFT_77373	29	0.31	0.83871	1
01.01.09.01.02 degradation of glycine	1	0.26	TRIREDRAFT_77373	10	0.10	2.6	0.344668
01.01.09.02 metabolism of serine	2	0.53	TRIREDRAFT_77373 TRIREDRAFT_123946	39	0.42	1.2619	0.48384
01.01.09.02.01 biosynthesis of serine	1	0.26	TRIREDRAFT_77373	16	0.17	1.52941	0.491561
01.01.09.04 metabolism of phenylalanine	1	0.26	TRIREDRAFT_67446	46	0.50	0.52	1
01.01.09.05 metabolism of tyrosine	1	0.26	TRIREDRAFT_67446	32	0.35	0.742857	1
01.01.09.06 metabolism of tryptophan	1	0.26	TRIREDRAFT_67446	38	0.41	0.634146	1
01.01.11 metabolism of the pyruvate family (alanine, isoleucine, leucine, valine) and D-alanine	2	0.53	TRIREDRAFT_106885 TRIREDRAFT_77373	53	0.58	0.913793	1
01.01.11.02 metabolism of isoleucine	1	0.26	TRIREDRAFT_77373	21	0.23	1.13043	0.588537
01.01.11.02.02 degradation of isoleucine	1	0.26	TRIREDRAFT_77373	8	0.08	3.25	0.286843
01.01.11.03 metabolism of valine	1	0.26	TRIREDRAFT_77373	19	0.20	1.3	0.552184
01.01.11.03.02 degradation of valine	1	0.26	TRIREDRAFT_77373	9	0.09	2.88889	0.316365
01.01.11.04 metabolism of leucine	2	0.53	TRIREDRAFT_106885 TRIREDRAFT_77373	29	0.31	1.70968	0.33876
01.01.11.04.01 biosynthesis of leucine	1	0.26	TRIREDRAFT_106885	20	0.21	1.2381	0.570744
01.01.11.04.02 degradation of leucine	2	0.53	TRIREDRAFT_106885 TRIREDRAFT_77373	14	0.15	3.53333	0.111937
01.01.13 regulation of amino acid metabolism	2	0.53	TRIREDRAFT_45736 TRIREDRAFT_42249	41	0.44	1.20455	0.510484
01.02 nitrogen, sulfur and selenium metabolism	4	1.06	TRIREDRAFT_55928 TRIREDRAFT_4517 TRIREDRAFT_42249 TRIREDRAFT_5091	227	2.49	0.425703	1
01.02.02 nitrogen metabolism	1	0.26	TRIREDRAFT_5091	46	0.50	0.52	1
01.02.02.09 catabolism of nitrogenous compounds	1	0.26	TRIREDRAFT_5091	22	0.24	1.08333	0.605595
01.02.07 regulation of nitrogen, sulfur and selenium metabolism	1	0.26	TRIREDRAFT_42249	58	0.63	0.412698	1
01.03 nucleotide/nucleoside/nucleobase metabolism	21	5.57	TRIREDRAFT_103348 TRIREDRAFT_55928 TRIREDRAFT_21435 TRIREDRAFT_75226 TRIREDRAFT_56421 TRIREDRAFT_104547 TRIREDRAFT_75506 TRIREDRAFT_120789 TRIREDRAFT_21972 TRIREDRAFT_46469 TRIREDRAFT_61570 TRIREDRAFT_107402 TRIREDRAFT_71559 TRIREDRAFT_4479 TRIREDRAFT_79373 TRIREDRAFT_80499 TRIREDRAFT_22945 TRIREDRAFT_123220 TRIREDRAFT_66895 TRIREDRAFT_67300 TRIREDRAFT_23237	376	4.12	1.35194	0.0988846
01.03.01 purin nucleotide/nucleoside/nucleobase metabolism	7	1.85	TRIREDRAFT_75506 TRIREDRAFT_120789 TRIREDRAFT_46469 TRIREDRAFT_107402 TRIREDRAFT_79373 TRIREDRAFT_80499 TRIREDRAFT_23237	142	1.55	1.19355	0.372657
01.03.01.03 purine nucleotide/nucleoside/nucleobase anabolism	2	0.53	TRIREDRAFT_75506 TRIREDRAFT_79373	31	0.34	1.55882	0.369096
01.03.04 pyrimidine nucleotide/nucleoside/nucleobase metabolism	5	1.32	TRIREDRAFT_55928 TRIREDRAFT_21435 TRIREDRAFT_75226 TRIREDRAFT_79373 TRIREDRAFT_22945	69	0.75	1.76	0.156171
01.03.04.03 pyrimidine nucleotide/nucleoside/nucleobase anabolism	3	0.79	TRIREDRAFT_21435 TRIREDRAFT_75226 TRIREDRAFT_22945	20	0.21	3.7619	0.0474729
01.03.07 deoxyribonucleotide metabolism	2	0.53	TRIREDRAFT_21972 TRIREDRAFT_4479	21	0.23	2.30435	0.21488
01.03.16 polynucleotide degradation	5	1.32	TRIREDRAFT_103348 TRIREDRAFT_104547 TRIREDRAFT_61570 TRIREDRAFT_71559 TRIREDRAFT_66895	112	1.22	1.08197	0.496012
01.03.16.01 RNA degradation	4	1.06	TRIREDRAFT_103348 TRIREDRAFT_104547 TRIREDRAFT_61570 TRIREDRAFT_66895	68	0.74	1.43243	0.309724
01.04 phosphate metabolism	13	3.44	TRIREDRAFT_55245 TRIREDRAFT_120789 TRIREDRAFT_46469 TRIREDRAFT_59166 TRIREDRAFT_107402 TRIREDRAFT_78836 TRIREDRAFT_122572 TRIREDRAFT_80499 TRIREDRAFT_50542 TRIREDRAFT_22945 TRIREDRAFT_67446 TRIREDRAFT_67300 TRIREDRAFT_23237	546	5.99	0.57429	1
01.04.04 regulation of phosphate metabolism	1	0.26	TRIREDRAFT_22945	27	0.29	0.896552	1
01.05 C-compound and carbohydrate metabolism	45	11.9	TRIREDRAFT_73523 TRIREDRAFT_119931 TRIREDRAFT_55245 TRIREDRAFT_75116 TRIREDRAFT_21435 TRIREDRAFT_55671 TRIREDRAFT_74943 TRIREDRAFT_55552 TRIREDRAFT_56093 TRIREDRAFT_75506 TRIREDRAFT_75304 TRIREDRAFT_56812 TRIREDRAFT_120378 TRIREDRAFT_58117 TRIREDRAFT_58421 TRIREDRAFT_27554 TRIREDRAFT_76744 TRIREDRAFT_59791 TRIREDRAFT_107187 TRIREDRAFT_60784 TRIREDRAFT_77373 TRIREDRAFT_77989 TRIREDRAFT_121824 TRIR…	1145	12.5	0.952	1
01.05.02 sugar, glucoside, polyol and carboxylate metabolism	9	2.38	TRIREDRAFT_21435 TRIREDRAFT_75304 TRIREDRAFT_120378 TRIREDRAFT_27554 TRIREDRAFT_77373 TRIREDRAFT_122296 TRIREDRAFT_79373 TRIREDRAFT_122993 TRIREDRAFT_66814	243	2.66	0.894737	1
01.05.02.01 nucleotide-sugar metabolism	1	0.26	TRIREDRAFT_122993	14	0.15	1.73333	0.446665
01.05.02.04 sugar, glucoside, polyol and carboxylate anabolism	4	1.06	TRIREDRAFT_75304 TRIREDRAFT_120378 TRIREDRAFT_77373 TRIREDRAFT_122296	73	0.80	1.325	0.357132
01.05.02.07 sugar, glucoside, polyol and carboxylate catabolism	5	1.32	TRIREDRAFT_75304 TRIREDRAFT_120378 TRIREDRAFT_27554 TRIREDRAFT_77373 TRIREDRAFT_122296	169	1.85	0.713514	1
01.05.03 polysaccharide metabolism	6	1.59	TRIREDRAFT_73523 TRIREDRAFT_27554 TRIREDRAFT_77989 TRIREDRAFT_122993 TRIREDRAFT_123705 TRIREDRAFT_23237	191	2.09	0.760766	1
01.05.03.03 chitin metabolism	1	0.26	TRIREDRAFT_77989	26	0.28	0.928571	1
01.05.03.03.04 chitin anabolism	1	0.26	TRIREDRAFT_77989	19	0.20	1.3	0.552184
01.05.05 C-1 compound metabolism	1	0.26	TRIREDRAFT_110171	21	0.23	1.13043	0.588537
01.05.05.04 C-1 compound anabolism	1	0.26	TRIREDRAFT_110171	6	0.06	4.33333	0.223929
01.05.05.07 C-1 compound catabolism	1	0.26	TRIREDRAFT_110171	14	0.15	1.73333	0.446665
01.05.09 aminosaccharide metabolism	3	0.79	TRIREDRAFT_58117 TRIREDRAFT_77989 TRIREDRAFT_122993	53	0.58	1.36207	0.376351
01.05.09.04 aminosaccharide anabolism	2	0.53	TRIREDRAFT_77989 TRIREDRAFT_122993	29	0.31	1.70968	0.33876
01.05.11 aromate metabolism	1	0.26	TRIREDRAFT_5119	56	0.61	0.42623	1
01.05.11.07 aromate catabolism	1	0.26	TRIREDRAFT_5119	41	0.44	0.590909	1
01.05.11.07.01 aerobic aromate catabolism	1	0.26	TRIREDRAFT_5119	39	0.42	0.619048	1
01.05.13 transfer of activated C-1 groups	6	1.59	TRIREDRAFT_74943 TRIREDRAFT_75506 TRIREDRAFT_63419 TRIREDRAFT_110171 TRIREDRAFT_68605 TRIREDRAFT_71050	80	0.87	1.82759	0.112916
01.05.13.01 S-adenosyl-methionine - homocysteine cycle	2	0.53	TRIREDRAFT_63419 TRIREDRAFT_110171	33	0.36	1.47222	0.398869
01.05.13.03 tetrahydrofolate-dependent C-1-transfer	1	0.26	TRIREDRAFT_75506	14	0.15	1.73333	0.446665
01.05.25 regulation of C-compound and carbohydrate metabolism	3	0.79	TRIREDRAFT_55552 TRIREDRAFT_56812 TRIREDRAFT_42249	159	1.74	0.454023	1
01.06 lipid, fatty acid and isoprenoid metabolism	24	6.36	TRIREDRAFT_74228 TRIREDRAFT_119931 TRIREDRAFT_119879 TRIREDRAFT_75116 TRIREDRAFT_44987 TRIREDRAFT_55671 TRIREDRAFT_57141 TRIREDRAFT_75589 TRIREDRAFT_33949 TRIREDRAFT_105247 TRIREDRAFT_121166 TRIREDRAFT_107187 TRIREDRAFT_106885 TRIREDRAFT_77373 TRIREDRAFT_121824 TRIREDRAFT_107526 TRIREDRAFT_78482 TRIREDRAFT_108592 TRIREDRAFT_42249 TRIREDRAFT_122653 TRIREDRAFT_64561 TRIREDRAFT_66510 TRIREDRAFT_2309…	652	7.15	0.88951	1
01.06.02 membrane lipid metabolism	1	0.26	TRIREDRAFT_107187	124	1.36	0.191176	1
01.06.02.02 glycolipid metabolism	1	0.26	TRIREDRAFT_107187	34	0.37	0.702703	1
01.06.05 fatty acid metabolism	7	1.85	TRIREDRAFT_119931 TRIREDRAFT_75116 TRIREDRAFT_44987 TRIREDRAFT_121824 TRIREDRAFT_78482 TRIREDRAFT_66510 TRIREDRAFT_23090	113	1.23	1.50407	0.186824
01.06.06 isoprenoid metabolism	9	2.38	TRIREDRAFT_44987 TRIREDRAFT_55671 TRIREDRAFT_57141 TRIREDRAFT_75589 TRIREDRAFT_121166 TRIREDRAFT_107526 TRIREDRAFT_122653 TRIREDRAFT_64561 TRIREDRAFT_68843	135	1.48	1.60811	0.106761
01.06.06.11 tetracyclic and pentacyclic triterpenes (cholesterin, steroids and hopanoids) metabolism	9	2.38	TRIREDRAFT_44987 TRIREDRAFT_55671 TRIREDRAFT_57141 TRIREDRAFT_75589 TRIREDRAFT_121166 TRIREDRAFT_107526 TRIREDRAFT_122653 TRIREDRAFT_64561 TRIREDRAFT_68843	104	1.14	2.08772	0.0279466
01.06.10 regulation of lipid, fatty acid and isoprenoid metabolism	1	0.26	TRIREDRAFT_42249	29	0.31	0.83871	1
01.07 metabolism of vitamins, cofactors, and prosthetic groups	10	2.65	TRIREDRAFT_55671 TRIREDRAFT_106150 TRIREDRAFT_60406 TRIREDRAFT_77373 TRIREDRAFT_121824 TRIREDRAFT_107526 TRIREDRAFT_65672 TRIREDRAFT_110171 TRIREDRAFT_67446 TRIREDRAFT_123382	281	3.08	0.86039	1
01.07.01 biosynthesis of vitamins, cofactors, and prosthetic groups	8	2.12	TRIREDRAFT_106150 TRIREDRAFT_60406 TRIREDRAFT_77373 TRIREDRAFT_121824 TRIREDRAFT_65672 TRIREDRAFT_110171 TRIREDRAFT_67446 TRIREDRAFT_123382	160	1.75	1.21143	0.342724
01.20 secondary metabolism	25	6.63	TRIREDRAFT_74943 TRIREDRAFT_120147 TRIREDRAFT_58421 TRIREDRAFT_105247 TRIREDRAFT_59315 TRIREDRAFT_106150 TRIREDRAFT_121315 TRIREDRAFT_107187 TRIREDRAFT_60784 TRIREDRAFT_62121 TRIREDRAFT_61523 TRIREDRAFT_108592 TRIREDRAFT_4517 TRIREDRAFT_122653 TRIREDRAFT_109353 TRIREDRAFT_79813 TRIREDRAFT_109905 TRIREDRAFT_66510 TRIREDRAFT_5119 TRIREDRAFT_67026 TRIREDRAFT_67446 TRIREDRAFT_123382 TRIREDRAFT_23090 …	910	9.98	0.664329	1
01.20.05 metabolism of acetic acid derivatives	3	0.79	TRIREDRAFT_59315 TRIREDRAFT_108592 TRIREDRAFT_23090	43	0.47	1.68085	0.26215
01.20.05.09 metabolism of eicosanoids	2	0.53	TRIREDRAFT_108592 TRIREDRAFT_23090	8	0.08	6.625	0.0404926
01.20.05.11 metabolism of polyketides	1	0.26	TRIREDRAFT_59315	21	0.23	1.13043	0.588537
01.20.13 metabolism of derivatives of homoisopentenyl pyrophosphate	1	0.26	TRIREDRAFT_122653	3	0.03	8.66667	0.119032
01.20.15 metabolism of derivatives of dehydroquinic acid, shikimic acid and chorismic acid	1	0.26	TRIREDRAFT_67446	28	0.30	0.866667	1
01.20.17 metabolism of secondary products derived from primary amino acids	2	0.53	TRIREDRAFT_58421 TRIREDRAFT_107187	52	0.57	0.929825	1
01.20.17.09 metabolism of alkaloids	2	0.53	TRIREDRAFT_58421 TRIREDRAFT_107187	12	0.13	4.07692	0.0856504
01.20.19 metabolism of secondary products derived from glycine, L-serine and L-alanine	2	0.53	TRIREDRAFT_5119 TRIREDRAFT_123382	37	0.40	1.325	0.456319
01.20.19.01 metabolism of porphyrins	2	0.53	TRIREDRAFT_5119 TRIREDRAFT_123382	30	0.32	1.65625	0.35399
01.20.31 metabolism of secondary products derived from L-lysine, L-arginine and L-histidine	3	0.79	TRIREDRAFT_74943 TRIREDRAFT_120147 TRIREDRAFT_61523	11	0.12	6.58333	0.00903815
01.20.35 metabolism of secondary products derived from L-phenylalanine and L-tyrosine	2	0.53	TRIREDRAFT_66510 TRIREDRAFT_5119	33	0.36	1.47222	0.398869
01.20.35.01 metabolism of phenylpropanoids	2	0.53	TRIREDRAFT_66510 TRIREDRAFT_5119	30	0.32	1.65625	0.35399
01.20.35.01.01 metabolism of melanins	2	0.53	TRIREDRAFT_66510 TRIREDRAFT_5119	15	0.16	3.3125	0.125766
01.20.36 non-ribosomal peptide synthesis	1	0.26	TRIREDRAFT_59315	17	0.18	1.44444	0.512627
01.20.37 metabolism of peptide derived compounds	1	0.26	TRIREDRAFT_105247	37	0.40	0.65	1
01.20.37.05 metabolism of beta-lactams	1	0.26	TRIREDRAFT_105247	8	0.08	3.25	0.286843
01.25 extracellular metabolism	2	0.53	TRIREDRAFT_73523 TRIREDRAFT_5119	48	0.52	1.01923	0.596369
01.25.01 extracellular polysaccharide degradation	1	0.26	TRIREDRAFT_73523	22	0.24	1.08333	0.605595
01.25.09 extracellular lignin degradation	1	0.26	TRIREDRAFT_5119	5	0.05	5.2	0.190427
02 ENERGY	39	10.3	TRIREDRAFT_43884 TRIREDRAFT_73571 TRIREDRAFT_55245 TRIREDRAFT_21673 TRIREDRAFT_75506 TRIREDRAFT_75304 TRIREDRAFT_45736 TRIREDRAFT_120378 TRIREDRAFT_58201 TRIREDRAFT_120836 TRIREDRAFT_58815 TRIREDRAFT_33949 TRIREDRAFT_3327 TRIREDRAFT_121172 TRIREDRAFT_76744 TRIREDRAFT_60406 TRIREDRAFT_106885 TRIREDRAFT_106834 TRIREDRAFT_47510 TRIREDRAFT_60847 TRIREDRAFT_77373 TRIREDRAFT_3909 TRIREDRAFT_121824 TRIR…	508	5.57	1.84919	0.00012587
02.01 glycolysis and gluconeogenesis	4	1.06	TRIREDRAFT_55245 TRIREDRAFT_76744 TRIREDRAFT_77373 TRIREDRAFT_77770	93	1.02	1.03922	0.540466
02.07 pentose-phosphate pathway	2	0.53	TRIREDRAFT_55245 TRIREDRAFT_75304	40	0.43	1.23256	0.497275
02.07.03 pentose-phosphate pathway non oxidative branch	1	0.26	TRIREDRAFT_55245	3	0.03	8.66667	0.119032
02.08 pyruvate dehydrogenase complex	2	0.53	TRIREDRAFT_76744 TRIREDRAFT_77373	9	0.09	5.88889	0.0506636
02.10 tricarboxylic-acid pathway (citrate cycle, Krebs cycle, TCA cycle)	5	1.32	TRIREDRAFT_120378 TRIREDRAFT_76744 TRIREDRAFT_77373 TRIREDRAFT_121824 TRIREDRAFT_122296	51	0.55	2.4	0.0585316
02.11 electron transport and membrane-associated energy conservation	25	6.63	TRIREDRAFT_43884 TRIREDRAFT_73571 TRIREDRAFT_21673 TRIREDRAFT_58201 TRIREDRAFT_120836 TRIREDRAFT_58815 TRIREDRAFT_3327 TRIREDRAFT_121172 TRIREDRAFT_60406 TRIREDRAFT_106885 TRIREDRAFT_106834 TRIREDRAFT_47510 TRIREDRAFT_60847 TRIREDRAFT_33586 TRIREDRAFT_62219 TRIREDRAFT_78482 TRIREDRAFT_48883 TRIREDRAFT_122703 TRIREDRAFT_64561 TRIREDRAFT_65559 TRIREDRAFT_22816 TRIREDRAFT_4878 TRIREDRAFT_80216 TRIRE…	131	1.43	4.63636	1.00663e-10
02.11.05 accessory proteins of electron transport and membrane-associated energy conservation	13	3.44	TRIREDRAFT_43884 TRIREDRAFT_73571 TRIREDRAFT_58201 TRIREDRAFT_121172 TRIREDRAFT_60406 TRIREDRAFT_62219 TRIREDRAFT_48883 TRIREDRAFT_122703 TRIREDRAFT_64561 TRIREDRAFT_65559 TRIREDRAFT_22816 TRIREDRAFT_51130 TRIREDRAFT_23431	47	0.51	6.7451	3.30298e-08
02.13 respiration	26	6.89	TRIREDRAFT_43884 TRIREDRAFT_73571 TRIREDRAFT_21673 TRIREDRAFT_75506 TRIREDRAFT_58201 TRIREDRAFT_120836 TRIREDRAFT_58815 TRIREDRAFT_33949 TRIREDRAFT_121172 TRIREDRAFT_106834 TRIREDRAFT_47510 TRIREDRAFT_60847 TRIREDRAFT_3909 TRIREDRAFT_33586 TRIREDRAFT_62219 TRIREDRAFT_48883 TRIREDRAFT_22608 TRIREDRAFT_43236 TRIREDRAFT_122703 TRIREDRAFT_64561 TRIREDRAFT_65559 TRIREDRAFT_22816 TRIREDRAFT_4878 TRIRED…	154	1.68	4.10119	7.05995e-10
02.13.03 aerobic respiration	21	5.57	TRIREDRAFT_43884 TRIREDRAFT_73571 TRIREDRAFT_21673 TRIREDRAFT_75506 TRIREDRAFT_58201 TRIREDRAFT_120836 TRIREDRAFT_58815 TRIREDRAFT_121172 TRIREDRAFT_47510 TRIREDRAFT_60847 TRIREDRAFT_3909 TRIREDRAFT_33586 TRIREDRAFT_62219 TRIREDRAFT_48883 TRIREDRAFT_22608 TRIREDRAFT_122703 TRIREDRAFT_65559 TRIREDRAFT_22816 TRIREDRAFT_4878 TRIREDRAFT_51130 TRIREDRAFT_23431	97	1.06	5.25472	2.84068e-10
02.16 fermentation	3	0.79	TRIREDRAFT_45736 TRIREDRAFT_58815 TRIREDRAFT_77770	72	0.78	1.01282	0.577375
02.16.01 alcohol fermentation	2	0.53	TRIREDRAFT_58815 TRIREDRAFT_77770	36	0.39	1.35897	0.442245
02.25 oxidation of fatty acids	1	0.26	TRIREDRAFT_106885	52	0.57	0.45614	1
02.45 energy conversion and regeneration	7	1.85	TRIREDRAFT_73571 TRIREDRAFT_21673 TRIREDRAFT_3327 TRIREDRAFT_60406 TRIREDRAFT_60847 TRIREDRAFT_33586 TRIREDRAFT_80216	74	0.81	2.28395	0.0327688
02.45.15 energy generation (e.g. ATP synthase)	5	1.32	TRIREDRAFT_73571 TRIREDRAFT_21673 TRIREDRAFT_60847 TRIREDRAFT_33586 TRIREDRAFT_80216	25	0.27	4.88889	0.0031568
10 CELL CYCLE AND DNA PROCESSING	25	6.63	TRIREDRAFT_103599 TRIREDRAFT_55552 TRIREDRAFT_21453 TRIREDRAFT_3007 TRIREDRAFT_105055 TRIREDRAFT_75954 TRIREDRAFT_120607 TRIREDRAFT_120789 TRIREDRAFT_46619 TRIREDRAFT_59166 TRIREDRAFT_59991 TRIREDRAFT_77373 TRIREDRAFT_121757 TRIREDRAFT_61523 TRIREDRAFT_61570 TRIREDRAFT_121801 TRIREDRAFT_122572 TRIREDRAFT_42249 TRIREDRAFT_30330 TRIREDRAFT_80498 TRIREDRAFT_66154 TRIREDRAFT_23090 TRIREDRAFT_110974 T…	1014	11.1	0.597297	1
10.01 DNA processing	12	3.18	TRIREDRAFT_103599 TRIREDRAFT_55552 TRIREDRAFT_21453 TRIREDRAFT_3007 TRIREDRAFT_46619 TRIREDRAFT_121757 TRIREDRAFT_61570 TRIREDRAFT_121801 TRIREDRAFT_42249 TRIREDRAFT_30330 TRIREDRAFT_80498 TRIREDRAFT_81599	554	6.07	0.523888	1
10.01.02 DNA topology	2	0.53	TRIREDRAFT_3007 TRIREDRAFT_46619	88	0.96	0.552083	1
10.01.03 DNA synthesis and replication	2	0.53	TRIREDRAFT_42249 TRIREDRAFT_80498	145	1.59	0.333333	1
10.01.03.03 ori recognition and priming complex formation	1	0.26	TRIREDRAFT_42249	23	0.25	1.04	0.621947
10.01.05 DNA recombination and DNA repair	3	0.79	TRIREDRAFT_46619 TRIREDRAFT_61570 TRIREDRAFT_30330	281	3.08	0.256494	1
10.01.05.01 DNA repair	2	0.53	TRIREDRAFT_46619 TRIREDRAFT_30330	238	2.61	0.203065	1
10.01.05.03 DNA recombination	2	0.53	TRIREDRAFT_46619 TRIREDRAFT_61570	107	1.17	0.452991	1
10.01.05.03.01 meiotic recombination	1	0.26	TRIREDRAFT_61570	25	0.27	0.962963	1
10.01.09 DNA restriction or modification	8	2.12	TRIREDRAFT_103599 TRIREDRAFT_55552 TRIREDRAFT_21453 TRIREDRAFT_3007 TRIREDRAFT_121757 TRIREDRAFT_121801 TRIREDRAFT_80498 TRIREDRAFT_81599	267	2.92	0.726027	1
10.01.09.05 DNA conformation modification (e.g. chromatin)	8	2.12	TRIREDRAFT_103599 TRIREDRAFT_55552 TRIREDRAFT_21453 TRIREDRAFT_3007 TRIREDRAFT_121757 TRIREDRAFT_121801 TRIREDRAFT_80498 TRIREDRAFT_81599	261	2.86	0.741259	1
10.03 cell cycle	16	4.24	TRIREDRAFT_105055 TRIREDRAFT_75954 TRIREDRAFT_120607 TRIREDRAFT_120789 TRIREDRAFT_59166 TRIREDRAFT_59991 TRIREDRAFT_77373 TRIREDRAFT_61523 TRIREDRAFT_61570 TRIREDRAFT_122572 TRIREDRAFT_42249 TRIREDRAFT_80498 TRIREDRAFT_66154 TRIREDRAFT_23090 TRIREDRAFT_110974 TRIREDRAFT_82434	662	7.26	0.584022	1
10.03.01 mitotic cell cycle and cell cycle control	8	2.12	TRIREDRAFT_75954 TRIREDRAFT_59166 TRIREDRAFT_59991 TRIREDRAFT_77373 TRIREDRAFT_61523 TRIREDRAFT_42249 TRIREDRAFT_80498 TRIREDRAFT_23090	472	5.17	0.410058	1
10.03.01.01 mitotic cell cycle	3	0.79	TRIREDRAFT_77373 TRIREDRAFT_61523 TRIREDRAFT_80498	198	2.17	0.364055	1
10.03.01.01.01 G1 phase of mitotic cell cycle	1	0.26	TRIREDRAFT_61523	32	0.35	0.742857	1
10.03.01.01.03 G1/S transition of mitotic cell cycle	1	0.26	TRIREDRAFT_77373	47	0.51	0.509804	1
10.03.01.01.11 M phase	1	0.26	TRIREDRAFT_80498	79	0.86	0.302326	1
10.03.02 meiosis	2	0.53	TRIREDRAFT_61570 TRIREDRAFT_122572	111	1.21	0.438017	1
10.03.02.01 meiosis I	1	0.26	TRIREDRAFT_61570	11	0.12	2.16667	0.371803
10.03.03 cytokinesis (cell division) /septum formation and hydrolysis	3	0.79	TRIREDRAFT_59166 TRIREDRAFT_80498 TRIREDRAFT_82434	167	1.83	0.431694	1
10.03.04 nuclear and chromosomal cycle	3	0.79	TRIREDRAFT_120789 TRIREDRAFT_66154 TRIREDRAFT_110974	100	1.09	0.724771	1
10.03.04.05 chromosome segregation/division	2	0.53	TRIREDRAFT_120789 TRIREDRAFT_66154	55	0.60	0.883333	1
10.03.04.09 nuclear migration	1	0.26	TRIREDRAFT_110974	16	0.17	1.52941	0.491561
10.03.05 cell cycle dependent cytoskeleton reorganization	2	0.53	TRIREDRAFT_120607 TRIREDRAFT_120789	62	0.68	0.779412	1
10.03.05.01 spindle pole body/centrosome and microtubule cycle	2	0.53	TRIREDRAFT_120607 TRIREDRAFT_120789	50	0.54	0.981481	1
11 TRANSCRIPTION	43	11.4	TRIREDRAFT_103348 TRIREDRAFT_102554 TRIREDRAFT_102676 TRIREDRAFT_103599 TRIREDRAFT_104015 TRIREDRAFT_55660 TRIREDRAFT_55671 TRIREDRAFT_55552 TRIREDRAFT_21453 TRIREDRAFT_120147 TRIREDRAFT_104595 TRIREDRAFT_104547 TRIREDRAFT_3007 TRIREDRAFT_57494 TRIREDRAFT_76082 TRIREDRAFT_21972 TRIREDRAFT_46619 TRIREDRAFT_59166 TRIREDRAFT_76710 TRIREDRAFT_22119 TRIREDRAFT_106680 TRIREDRAFT_40914 TRIREDRAFT_61279 …	1091	11.9	0.957983	1
11.02 RNA synthesis	25	6.63	TRIREDRAFT_102676 TRIREDRAFT_103599 TRIREDRAFT_104015 TRIREDRAFT_55660 TRIREDRAFT_55552 TRIREDRAFT_21453 TRIREDRAFT_120147 TRIREDRAFT_104595 TRIREDRAFT_3007 TRIREDRAFT_21972 TRIREDRAFT_46619 TRIREDRAFT_59166 TRIREDRAFT_76710 TRIREDRAFT_77613 TRIREDRAFT_121757 TRIREDRAFT_62121 TRIREDRAFT_121801 TRIREDRAFT_78543 TRIREDRAFT_4479 TRIREDRAFT_42249 TRIREDRAFT_80499 TRIREDRAFT_66154 TRIREDRAFT_123220 TR…	834	9.14	0.725383	1
11.02.01 rRNA synthesis	8	2.12	TRIREDRAFT_102676 TRIREDRAFT_104015 TRIREDRAFT_55660 TRIREDRAFT_76710 TRIREDRAFT_121801 TRIREDRAFT_66154 TRIREDRAFT_123220 TRIREDRAFT_124149	69	0.75	2.82667	0.00732751
11.02.02 tRNA synthesis	6	1.59	TRIREDRAFT_102676 TRIREDRAFT_104015 TRIREDRAFT_3007 TRIREDRAFT_76710 TRIREDRAFT_78543 TRIREDRAFT_123220	55	0.60	2.65	0.0252783
11.02.03 mRNA synthesis	17	4.50	TRIREDRAFT_103599 TRIREDRAFT_104015 TRIREDRAFT_55552 TRIREDRAFT_21453 TRIREDRAFT_120147 TRIREDRAFT_104595 TRIREDRAFT_3007 TRIREDRAFT_21972 TRIREDRAFT_59166 TRIREDRAFT_76710 TRIREDRAFT_77613 TRIREDRAFT_121757 TRIREDRAFT_62121 TRIREDRAFT_78543 TRIREDRAFT_4479 TRIREDRAFT_42249 TRIREDRAFT_80499	751	8.23	0.54678	1
11.02.03.01 general transcription activities	5	1.32	TRIREDRAFT_104015 TRIREDRAFT_120147 TRIREDRAFT_76710 TRIREDRAFT_42249 TRIREDRAFT_80499	169	1.85	0.713514	1
11.02.03.01.01 transcription initiation	1	0.26	TRIREDRAFT_120147	41	0.44	0.590909	1
11.02.03.04 transcriptional control	8	2.12	TRIREDRAFT_103599 TRIREDRAFT_55552 TRIREDRAFT_3007 TRIREDRAFT_59166 TRIREDRAFT_121757 TRIREDRAFT_62121 TRIREDRAFT_78543 TRIREDRAFT_42249	641	7.03	0.301565	1
11.02.03.04.01 transcription activation	2	0.53	TRIREDRAFT_103599 TRIREDRAFT_42249	145	1.59	0.333333	1
11.02.03.04.03 transcription repression	1	0.26	TRIREDRAFT_62121	94	1.03	0.252427	1
11.04 RNA processing	27	7.16	TRIREDRAFT_103348 TRIREDRAFT_102554 TRIREDRAFT_103599 TRIREDRAFT_55671 TRIREDRAFT_21453 TRIREDRAFT_104595 TRIREDRAFT_104547 TRIREDRAFT_57494 TRIREDRAFT_76082 TRIREDRAFT_21972 TRIREDRAFT_46619 TRIREDRAFT_22119 TRIREDRAFT_106680 TRIREDRAFT_61279 TRIREDRAFT_121801 TRIREDRAFT_107526 TRIREDRAFT_78543 TRIREDRAFT_122175 TRIREDRAFT_63419 TRIREDRAFT_4479 TRIREDRAFT_79686 TRIREDRAFT_80499 TRIREDRAFT_66154 …	428	4.69	1.52665	0.0186661
11.04.01 rRNA processing	19	5.03	TRIREDRAFT_103348 TRIREDRAFT_103599 TRIREDRAFT_21453 TRIREDRAFT_104595 TRIREDRAFT_104547 TRIREDRAFT_57494 TRIREDRAFT_76082 TRIREDRAFT_46619 TRIREDRAFT_22119 TRIREDRAFT_106680 TRIREDRAFT_61279 TRIREDRAFT_121801 TRIREDRAFT_122175 TRIREDRAFT_80499 TRIREDRAFT_66154 TRIREDRAFT_66895 TRIREDRAFT_81599 TRIREDRAFT_23323 TRIREDRAFT_124149	184	2.01	2.50249	0.000211287
11.04.02 tRNA processing	2	0.53	TRIREDRAFT_78543 TRIREDRAFT_63419	61	0.66	0.80303	1
11.04.03 mRNA processing (splicing, 5^-, 3^-end processing)	10	2.65	TRIREDRAFT_102554 TRIREDRAFT_55671 TRIREDRAFT_104595 TRIREDRAFT_21972 TRIREDRAFT_46619 TRIREDRAFT_22119 TRIREDRAFT_107526 TRIREDRAFT_4479 TRIREDRAFT_79686 TRIREDRAFT_124149	259	2.84	0.933099	1
11.04.03.01 splicing	8	2.12	TRIREDRAFT_55671 TRIREDRAFT_104595 TRIREDRAFT_21972 TRIREDRAFT_46619 TRIREDRAFT_22119 TRIREDRAFT_107526 TRIREDRAFT_4479 TRIREDRAFT_124149	202	2.21	0.959276	1
11.04.03.11 control of mRNA stability	1	0.26	TRIREDRAFT_79686	20	0.21	1.2381	0.570744
11.06 RNA modification	7	1.85	TRIREDRAFT_106680 TRIREDRAFT_40914 TRIREDRAFT_121801 TRIREDRAFT_63419 TRIREDRAFT_68605 TRIREDRAFT_81599 TRIREDRAFT_124149	69	0.75	2.46667	0.0233683
11.06.01 rRNA modification	4	1.06	TRIREDRAFT_106680 TRIREDRAFT_121801 TRIREDRAFT_81599 TRIREDRAFT_124149	18	0.19	5.57895	0.00555609
11.06.02 tRNA modification	3	0.79	TRIREDRAFT_40914 TRIREDRAFT_63419 TRIREDRAFT_68605	46	0.50	1.58	0.296275
12 PROTEIN SYNTHESIS	105	27.8	TRIREDRAFT_124304 TRIREDRAFT_71304 TRIREDRAFT_73840 TRIREDRAFT_44434 TRIREDRAFT_53350 TRIREDRAFT_119626 TRIREDRAFT_43814 TRIREDRAFT_103222 TRIREDRAFT_74346 TRIREDRAFT_1692 TRIREDRAFT_21170 TRIREDRAFT_103599 TRIREDRAFT_120235 TRIREDRAFT_120020 TRIREDRAFT_120260 TRIREDRAFT_55552 TRIREDRAFT_21453 TRIREDRAFT_75564 TRIREDRAFT_75609 TRIREDRAFT_104595 TRIREDRAFT_75304 TRIREDRAFT_21658 TRIREDRAFT_45736 T…	427	4.68	5.94017	6.34823e-55
12.01 ribosome biogenesis	84	22.2	TRIREDRAFT_124304 TRIREDRAFT_71304 TRIREDRAFT_73840 TRIREDRAFT_44434 TRIREDRAFT_53350 TRIREDRAFT_119626 TRIREDRAFT_43814 TRIREDRAFT_103222 TRIREDRAFT_1692 TRIREDRAFT_21170 TRIREDRAFT_103599 TRIREDRAFT_120020 TRIREDRAFT_120260 TRIREDRAFT_21453 TRIREDRAFT_75564 TRIREDRAFT_75609 TRIREDRAFT_104595 TRIREDRAFT_21658 TRIREDRAFT_45736 TRIREDRAFT_45912 TRIREDRAFT_72918 TRIREDRAFT_120779 TRIREDRAFT_120781 …	256	2.80	7.92857	1.72416e-54
12.01.01 ribosomal proteins	71	18.8	TRIREDRAFT_124304 TRIREDRAFT_71304 TRIREDRAFT_73840 TRIREDRAFT_44434 TRIREDRAFT_53350 TRIREDRAFT_119626 TRIREDRAFT_43814 TRIREDRAFT_103222 TRIREDRAFT_1692 TRIREDRAFT_21170 TRIREDRAFT_120020 TRIREDRAFT_120260 TRIREDRAFT_21453 TRIREDRAFT_75564 TRIREDRAFT_75609 TRIREDRAFT_21658 TRIREDRAFT_45912 TRIREDRAFT_72918 TRIREDRAFT_120779 TRIREDRAFT_120781 TRIREDRAFT_120540 TRIREDRAFT_120833 TRIREDRAFT_120868…	161	1.76	10.6818	1.91624e-56
12.04 translation	76	20.1	TRIREDRAFT_71304 TRIREDRAFT_73840 TRIREDRAFT_44434 TRIREDRAFT_119626 TRIREDRAFT_43814 TRIREDRAFT_74346 TRIREDRAFT_21170 TRIREDRAFT_120235 TRIREDRAFT_120020 TRIREDRAFT_120260 TRIREDRAFT_55552 TRIREDRAFT_75609 TRIREDRAFT_75304 TRIREDRAFT_21658 TRIREDRAFT_45736 TRIREDRAFT_75954 TRIREDRAFT_120779 TRIREDRAFT_120781 TRIREDRAFT_120607 TRIREDRAFT_120540 TRIREDRAFT_120833 TRIREDRAFT_120868 TRIREDRAFT_5759…	213	2.33	8.62661	3.12345e-52
12.04.01 translation initiation	11	2.91	TRIREDRAFT_75304 TRIREDRAFT_75954 TRIREDRAFT_120607 TRIREDRAFT_46619 TRIREDRAFT_22119 TRIREDRAFT_77495 TRIREDRAFT_77613 TRIREDRAFT_78046 TRIREDRAFT_71559 TRIREDRAFT_79686 TRIREDRAFT_82434	56	0.61	4.77049	1.45645e-05
12.04.02 translation elongation	6	1.59	TRIREDRAFT_74346 TRIREDRAFT_120235 TRIREDRAFT_79229 TRIREDRAFT_123202 TRIREDRAFT_123850 TRIREDRAFT_82613	25	0.27	5.88889	0.000436228
12.04.03 translation termination	2	0.53	TRIREDRAFT_55552 TRIREDRAFT_51967	7	0.07	7.57143	0.0312107
12.07 translational control	8	2.12	TRIREDRAFT_75304 TRIREDRAFT_120540 TRIREDRAFT_46619 TRIREDRAFT_76939 TRIREDRAFT_61570 TRIREDRAFT_122587 TRIREDRAFT_79686 TRIREDRAFT_81804	82	0.89	2.38202	0.019696
12.10 aminoacyl-tRNA-synthetases	2	0.53	TRIREDRAFT_71783 TRIREDRAFT_81803	41	0.44	1.20455	0.510484
14 PROTEIN FATE (folding, modification, destination)	47	12.4	TRIREDRAFT_74267 TRIREDRAFT_73733 TRIREDRAFT_103119 TRIREDRAFT_119879 TRIREDRAFT_43802 TRIREDRAFT_43649 TRIREDRAFT_55671 TRIREDRAFT_74943 TRIREDRAFT_55552 TRIREDRAFT_120147 TRIREDRAFT_57141 TRIREDRAFT_56812 TRIREDRAFT_45736 TRIREDRAFT_120789 TRIREDRAFT_76340 TRIREDRAFT_21972 TRIREDRAFT_46469 TRIREDRAFT_121284 TRIREDRAFT_76740 TRIREDRAFT_59166 TRIREDRAFT_61208 TRIREDRAFT_77613 TRIREDRAFT_77906 TRI…	1332	14.6	0.849315	1
14.01 protein folding and stabilization	8	2.12	TRIREDRAFT_73733 TRIREDRAFT_43649 TRIREDRAFT_76740 TRIREDRAFT_107601 TRIREDRAFT_78046 TRIREDRAFT_122572 TRIREDRAFT_79993 TRIREDRAFT_42462	127	1.39	1.52518	0.155353
14.04 protein targeting, sorting and translocation	11	2.91	TRIREDRAFT_43802 TRIREDRAFT_55552 TRIREDRAFT_57141 TRIREDRAFT_76340 TRIREDRAFT_61208 TRIREDRAFT_107601 TRIREDRAFT_122572 TRIREDRAFT_49594 TRIREDRAFT_110396 TRIREDRAFT_23193 TRIREDRAFT_81803	306	3.35	0.868657	1
14.07 protein modification	17	4.50	TRIREDRAFT_119879 TRIREDRAFT_74943 TRIREDRAFT_120147 TRIREDRAFT_56812 TRIREDRAFT_45736 TRIREDRAFT_121284 TRIREDRAFT_59166 TRIREDRAFT_61523 TRIREDRAFT_48883 TRIREDRAFT_108592 TRIREDRAFT_4561 TRIREDRAFT_122703 TRIREDRAFT_66814 TRIREDRAFT_51130 TRIREDRAFT_123753 TRIREDRAFT_81804 TRIREDRAFT_71050	771	8.45	0.532544	1
14.07.01 modification with fatty acids (e.g. myristylation, palmitylation, farnesylation)	1	0.26	TRIREDRAFT_119879	46	0.50	0.52	1
14.07.02 modification with sugar residues (e.g. glycosylation, deglycosylation)	3	0.79	TRIREDRAFT_56812 TRIREDRAFT_4561 TRIREDRAFT_66814	77	0.84	0.940476	1
14.07.02.02 N-directed glycosylation, deglycosylation	3	0.79	TRIREDRAFT_56812 TRIREDRAFT_4561 TRIREDRAFT_66814	41	0.44	1.79545	0.239693
14.07.03 modification by phosphorylation, dephosphorylation, autophosphorylation	1	0.26	TRIREDRAFT_59166	234	2.56	0.101562	1
14.07.04 modification by acetylation, deacetylation	2	0.53	TRIREDRAFT_45736 TRIREDRAFT_51130	71	0.77	0.688312	1
14.07.05 modification by ubiquitination, deubiquitination	1	0.26	TRIREDRAFT_123753	133	1.45	0.17931	1
14.07.09 posttranslational modification of amino acids (e.g. hydroxylation, methylation)	2	0.53	TRIREDRAFT_74943 TRIREDRAFT_61523	53	0.58	0.913793	1
14.07.11 protein processing (proteolytic)	4	1.06	TRIREDRAFT_48883 TRIREDRAFT_108592 TRIREDRAFT_122703 TRIREDRAFT_81804	128	1.40	0.757143	1
14.10 assembly of protein complexes	12	3.18	TRIREDRAFT_74267 TRIREDRAFT_120789 TRIREDRAFT_21972 TRIREDRAFT_46469 TRIREDRAFT_61208 TRIREDRAFT_77906 TRIREDRAFT_61570 TRIREDRAFT_48883 TRIREDRAFT_80216 TRIREDRAFT_80498 TRIREDRAFT_123753 TRIREDRAFT_23431	240	2.63	1.20913	0.290569
14.13 protein/peptide degradation	11	2.91	TRIREDRAFT_103119 TRIREDRAFT_43649 TRIREDRAFT_55671 TRIREDRAFT_57141 TRIREDRAFT_121284 TRIREDRAFT_77613 TRIREDRAFT_107526 TRIREDRAFT_108592 TRIREDRAFT_79993 TRIREDRAFT_123753 TRIREDRAFT_81804	384	4.21	0.691211	1
14.13.01 cytoplasmic and nuclear protein degradation	8	2.12	TRIREDRAFT_43649 TRIREDRAFT_55671 TRIREDRAFT_57141 TRIREDRAFT_121284 TRIREDRAFT_107526 TRIREDRAFT_79993 TRIREDRAFT_123753 TRIREDRAFT_81804	258	2.83	0.749117	1
16 PROTEIN WITH BINDING FUNCTION OR COFACTOR REQUIREMENT (structural or catalytic)	168	44.5	TRIREDRAFT_43884 TRIREDRAFT_71304 TRIREDRAFT_103348 TRIREDRAFT_73840 TRIREDRAFT_74267 TRIREDRAFT_44434 TRIREDRAFT_73733 TRIREDRAFT_102554 TRIREDRAFT_119626 TRIREDRAFT_73571 TRIREDRAFT_43814 TRIREDRAFT_103119 TRIREDRAFT_74346 TRIREDRAFT_119879 TRIREDRAFT_102676 TRIREDRAFT_21170 TRIREDRAFT_43649 TRIREDRAFT_103599 TRIREDRAFT_104015 TRIREDRAFT_55245 TRIREDRAFT_120235 TRIREDRAFT_120020 TRIREDRAFT_5592…	2682	29.4	1.51361	1.45209e-10
16.01 protein binding	110	29.1	TRIREDRAFT_71304 TRIREDRAFT_103348 TRIREDRAFT_73840 TRIREDRAFT_74267 TRIREDRAFT_44434 TRIREDRAFT_73733 TRIREDRAFT_119626 TRIREDRAFT_43814 TRIREDRAFT_119879 TRIREDRAFT_102676 TRIREDRAFT_21170 TRIREDRAFT_43649 TRIREDRAFT_103599 TRIREDRAFT_104015 TRIREDRAFT_120020 TRIREDRAFT_120260 TRIREDRAFT_55671 TRIREDRAFT_55552 TRIREDRAFT_120147 TRIREDRAFT_75609 TRIREDRAFT_56812 TRIREDRAFT_21658 TRIREDRAFT_10505…	1441	15.8	1.84177	1.61662e-11
16.03 nucleic acid binding	46	12.2	TRIREDRAFT_103348 TRIREDRAFT_102554 TRIREDRAFT_102676 TRIREDRAFT_103599 TRIREDRAFT_104015 TRIREDRAFT_120020 TRIREDRAFT_55660 TRIREDRAFT_55671 TRIREDRAFT_55401 TRIREDRAFT_55552 TRIREDRAFT_21453 TRIREDRAFT_21658 TRIREDRAFT_45912 TRIREDRAFT_3007 TRIREDRAFT_57494 TRIREDRAFT_120868 TRIREDRAFT_46619 TRIREDRAFT_76740 TRIREDRAFT_76939 TRIREDRAFT_76710 TRIREDRAFT_22119 TRIREDRAFT_106680 TRIREDRAFT_40914 T…	721	7.91	1.54235	0.0019512
16.03.01 DNA binding	15	3.97	TRIREDRAFT_102676 TRIREDRAFT_103599 TRIREDRAFT_104015 TRIREDRAFT_55660 TRIREDRAFT_55401 TRIREDRAFT_55552 TRIREDRAFT_3007 TRIREDRAFT_46619 TRIREDRAFT_76740 TRIREDRAFT_76710 TRIREDRAFT_22119 TRIREDRAFT_121757 TRIREDRAFT_42249 TRIREDRAFT_123220 TRIREDRAFT_69879	396	4.34	0.914747	1
16.03.03 RNA binding	32	8.48	TRIREDRAFT_103348 TRIREDRAFT_102554 TRIREDRAFT_120020 TRIREDRAFT_55671 TRIREDRAFT_21453 TRIREDRAFT_21658 TRIREDRAFT_45912 TRIREDRAFT_57494 TRIREDRAFT_120868 TRIREDRAFT_46619 TRIREDRAFT_76939 TRIREDRAFT_22119 TRIREDRAFT_106680 TRIREDRAFT_40914 TRIREDRAFT_61279 TRIREDRAFT_61595 TRIREDRAFT_121801 TRIREDRAFT_107526 TRIREDRAFT_121906 TRIREDRAFT_122141 TRIREDRAFT_78543 TRIREDRAFT_62820 TRIREDRAFT_79686…	310	3.40	2.49412	1.51184e-06
16.05 polysaccharide binding	2	0.53	TRIREDRAFT_34112 TRIREDRAFT_52763	23	0.25	2.12	0.245846
16.07 structural protein binding	2	0.53	TRIREDRAFT_120789 TRIREDRAFT_80216	54	0.59	0.898305	1
16.09 lipid binding	2	0.53	TRIREDRAFT_103119 TRIREDRAFT_60847	64	0.70	0.757143	1
16.13 C-compound binding	2	0.53	TRIREDRAFT_78482 TRIREDRAFT_68843	39	0.42	1.2619	0.48384
16.13.03 fatty acid binding (e.g. acyl-carrier protein)	1	0.26	TRIREDRAFT_78482	3	0.03	8.66667	0.119032
16.17 metal binding	25	6.63	TRIREDRAFT_73571 TRIREDRAFT_43814 TRIREDRAFT_103119 TRIREDRAFT_120020 TRIREDRAFT_55928 TRIREDRAFT_44987 TRIREDRAFT_55401 TRIREDRAFT_120147 TRIREDRAFT_56421 TRIREDRAFT_59166 TRIREDRAFT_60406 TRIREDRAFT_121757 TRIREDRAFT_61523 TRIREDRAFT_121824 TRIREDRAFT_108592 TRIREDRAFT_122653 TRIREDRAFT_122703 TRIREDRAFT_122956 TRIREDRAFT_123220 TRIREDRAFT_110171 TRIREDRAFT_51130 TRIREDRAFT_67300 TRIREDRAFT_123…	628	6.88	0.963663	1
16.17.01 calcium binding	1	0.26	TRIREDRAFT_56421	73	0.80	0.325	1
16.17.07 magnesium binding	3	0.79	TRIREDRAFT_121824 TRIREDRAFT_122653 TRIREDRAFT_67300	105	1.15	0.686957	1
16.17.09 heavy metal binding (Cu, Fe, Zn)	21	5.57	TRIREDRAFT_73571 TRIREDRAFT_43814 TRIREDRAFT_103119 TRIREDRAFT_120020 TRIREDRAFT_55928 TRIREDRAFT_44987 TRIREDRAFT_55401 TRIREDRAFT_120147 TRIREDRAFT_59166 TRIREDRAFT_60406 TRIREDRAFT_121757 TRIREDRAFT_61523 TRIREDRAFT_108592 TRIREDRAFT_122703 TRIREDRAFT_122956 TRIREDRAFT_123220 TRIREDRAFT_110171 TRIREDRAFT_51130 TRIREDRAFT_123382 TRIREDRAFT_111022 TRIREDRAFT_81804	404	4.43	1.25734	0.165383
16.19 nucleotide/nucleoside/nucleobase binding	26	6.89	TRIREDRAFT_73733 TRIREDRAFT_74346 TRIREDRAFT_43649 TRIREDRAFT_103599 TRIREDRAFT_55245 TRIREDRAFT_120235 TRIREDRAFT_55928 TRIREDRAFT_21453 TRIREDRAFT_21673 TRIREDRAFT_120789 TRIREDRAFT_46469 TRIREDRAFT_46619 TRIREDRAFT_22119 TRIREDRAFT_121824 TRIREDRAFT_33586 TRIREDRAFT_107402 TRIREDRAFT_122572 TRIREDRAFT_79229 TRIREDRAFT_79373 TRIREDRAFT_71783 TRIREDRAFT_79993 TRIREDRAFT_80499 TRIREDRAFT_50542 TR…	763	8.37	0.823178	1
16.19.03 ATP binding	17	4.50	TRIREDRAFT_73733 TRIREDRAFT_43649 TRIREDRAFT_55245 TRIREDRAFT_55928 TRIREDRAFT_21453 TRIREDRAFT_21673 TRIREDRAFT_46619 TRIREDRAFT_22119 TRIREDRAFT_121824 TRIREDRAFT_33586 TRIREDRAFT_107402 TRIREDRAFT_122572 TRIREDRAFT_71783 TRIREDRAFT_79993 TRIREDRAFT_50542 TRIREDRAFT_22945 TRIREDRAFT_67446	570	6.25	0.72	1
16.19.05 GTP binding	6	1.59	TRIREDRAFT_74346 TRIREDRAFT_120235 TRIREDRAFT_120789 TRIREDRAFT_46469 TRIREDRAFT_79229 TRIREDRAFT_82613	124	1.36	1.16912	0.407168
16.21 complex cofactor/cosubstrate/vitamine binding	21	5.57	TRIREDRAFT_43884 TRIREDRAFT_73571 TRIREDRAFT_56093 TRIREDRAFT_75226 TRIREDRAFT_120378 TRIREDRAFT_58201 TRIREDRAFT_58421 TRIREDRAFT_3327 TRIREDRAFT_107187 TRIREDRAFT_106885 TRIREDRAFT_77373 TRIREDRAFT_62219 TRIREDRAFT_48883 TRIREDRAFT_122703 TRIREDRAFT_64561 TRIREDRAFT_65559 TRIREDRAFT_22816 TRIREDRAFT_110171 TRIREDRAFT_51130 TRIREDRAFT_23090 TRIREDRAFT_23431	370	4.05	1.37531	0.0873032
16.21.01 heme binding	3	0.79	TRIREDRAFT_73571 TRIREDRAFT_64561 TRIREDRAFT_51130	62	0.68	1.16176	0.476058
16.21.05 FAD/FMN binding	10	2.65	TRIREDRAFT_43884 TRIREDRAFT_75226 TRIREDRAFT_58201 TRIREDRAFT_58421 TRIREDRAFT_3327 TRIREDRAFT_106885 TRIREDRAFT_77373 TRIREDRAFT_62219 TRIREDRAFT_65559 TRIREDRAFT_22816	104	1.14	2.32456	0.0106838
16.21.07 NAD/NADP binding	10	2.65	TRIREDRAFT_43884 TRIREDRAFT_56093 TRIREDRAFT_120378 TRIREDRAFT_58201 TRIREDRAFT_107187 TRIREDRAFT_62219 TRIREDRAFT_65559 TRIREDRAFT_22816 TRIREDRAFT_110171 TRIREDRAFT_23090	173	1.89	1.40212	0.179503
16.21.08 Fe/S binding	8	2.12	TRIREDRAFT_43884 TRIREDRAFT_58201 TRIREDRAFT_62219 TRIREDRAFT_48883 TRIREDRAFT_122703 TRIREDRAFT_65559 TRIREDRAFT_22816 TRIREDRAFT_23431	33	0.36	5.88889	4.44338e-05
18 REGULATION OF METABOLISM AND PROTEIN FUNCTION	8	2.12	TRIREDRAFT_119879 TRIREDRAFT_103599 TRIREDRAFT_120147 TRIREDRAFT_46469 TRIREDRAFT_59166 TRIREDRAFT_50542 TRIREDRAFT_32002 TRIREDRAFT_82613	481	5.27	0.402277	1
18.01 regulation by	3	0.79	TRIREDRAFT_119879 TRIREDRAFT_103599 TRIREDRAFT_120147	235	2.57	0.307393	1
18.01.07 regulation by binding / dissociation	3	0.79	TRIREDRAFT_119879 TRIREDRAFT_103599 TRIREDRAFT_120147	108	1.18	0.669492	1
18.02 regulation of protein activity	8	2.12	TRIREDRAFT_119879 TRIREDRAFT_103599 TRIREDRAFT_120147 TRIREDRAFT_46469 TRIREDRAFT_59166 TRIREDRAFT_50542 TRIREDRAFT_32002 TRIREDRAFT_82613	470	5.15	0.41165	1
18.02.01 enzymatic activity regulation / enzyme regulator	6	1.59	TRIREDRAFT_119879 TRIREDRAFT_120147 TRIREDRAFT_59166 TRIREDRAFT_50542 TRIREDRAFT_32002 TRIREDRAFT_82613	295	3.23	0.49226	1
18.02.01.01 enzyme activator	5	1.32	TRIREDRAFT_119879 TRIREDRAFT_120147 TRIREDRAFT_59166 TRIREDRAFT_50542 TRIREDRAFT_82613	135	1.48	0.891892	1
18.02.01.01.01 GTPase activator (GAP)	2	0.53	TRIREDRAFT_119879 TRIREDRAFT_82613	50	0.54	0.981481	1
18.02.01.01.05 kinase activator	1	0.26	TRIREDRAFT_59166	24	0.26	1	0.637623
18.02.01.02 enzyme inhibitor	1	0.26	TRIREDRAFT_119879	52	0.57	0.45614	1
18.02.01.02.01 GTPase inhibitor (GIP)	1	0.26	TRIREDRAFT_119879	11	0.12	2.16667	0.371803
18.02.05 regulator of G-protein signalling	1	0.26	TRIREDRAFT_119879	23	0.25	1.04	0.621947
18.02.07 regulator of receptor activity	1	0.26	TRIREDRAFT_46469	9	0.09	2.88889	0.316365
18.02.09 regulator of transcription factor	1	0.26	TRIREDRAFT_103599	96	1.05	0.247619	1
20 CELLULAR TRANSPORT, TRANSPORT FACILITIES AND TRANSPORT ROUTES	54	14.3	TRIREDRAFT_43884 TRIREDRAFT_74267 TRIREDRAFT_73571 TRIREDRAFT_119931 TRIREDRAFT_119879 TRIREDRAFT_43802 TRIREDRAFT_75116 TRIREDRAFT_45573 TRIREDRAFT_21673 TRIREDRAFT_56421 TRIREDRAFT_57141 TRIREDRAFT_120378 TRIREDRAFT_58201 TRIREDRAFT_120789 TRIREDRAFT_76340 TRIREDRAFT_58815 TRIREDRAFT_33949 TRIREDRAFT_3327 TRIREDRAFT_60406 TRIREDRAFT_106885 TRIREDRAFT_47510 TRIREDRAFT_61208 TRIREDRAFT_60847 TRIR…	1503	16.4	0.871951	0.891869
20.01 transported compounds (substrates)	44	11.6	TRIREDRAFT_43884 TRIREDRAFT_74267 TRIREDRAFT_73571 TRIREDRAFT_119879 TRIREDRAFT_45573 TRIREDRAFT_21673 TRIREDRAFT_56421 TRIREDRAFT_57141 TRIREDRAFT_120378 TRIREDRAFT_58201 TRIREDRAFT_58815 TRIREDRAFT_33949 TRIREDRAFT_3327 TRIREDRAFT_60406 TRIREDRAFT_106885 TRIREDRAFT_47510 TRIREDRAFT_61208 TRIREDRAFT_60847 TRIREDRAFT_77373 TRIREDRAFT_107601 TRIREDRAFT_33586 TRIREDRAFT_62219 TRIREDRAFT_78482 TRIRE…	1116	12.2	0.95082	1
20.01.01 ion transport	10	2.65	TRIREDRAFT_21673 TRIREDRAFT_56421 TRIREDRAFT_60847 TRIREDRAFT_33586 TRIREDRAFT_78836 TRIREDRAFT_22608 TRIREDRAFT_80216 TRIREDRAFT_5119 TRIREDRAFT_67026 TRIREDRAFT_68813	223	2.44	1.08607	0.442901
20.01.01.01 cation transport (H+, Na+, K+, Ca2+ , NH4+, etc.)	7	1.85	TRIREDRAFT_21673 TRIREDRAFT_56421 TRIREDRAFT_60847 TRIREDRAFT_33586 TRIREDRAFT_80216 TRIREDRAFT_5119 TRIREDRAFT_67026	182	1.99	0.929648	1
20.01.01.01.01 heavy metal ion transport (Cu+, Fe3+, etc.)	2	0.53	TRIREDRAFT_5119 TRIREDRAFT_67026	67	0.73	0.726027	1
20.01.01.01.01.01 siderophore-iron transport	2	0.53	TRIREDRAFT_5119 TRIREDRAFT_67026	24	0.26	2.03846	0.2614
20.01.01.07 anion transport	1	0.26	TRIREDRAFT_78836	51	0.55	0.472727	1
20.01.01.07.07 phosphate transport	1	0.26	TRIREDRAFT_78836	19	0.20	1.3	0.552184
20.01.03 C-compound and carbohydrate transport	3	0.79	TRIREDRAFT_45573 TRIREDRAFT_62462 TRIREDRAFT_68990	200	2.19	0.360731	1
20.01.10 protein transport	7	1.85	TRIREDRAFT_74267 TRIREDRAFT_119879 TRIREDRAFT_61208 TRIREDRAFT_107601 TRIREDRAFT_49594 TRIREDRAFT_110396 TRIREDRAFT_23193	236	2.58	0.717054	1
20.01.13 lipid/fatty acid transport	1	0.26	TRIREDRAFT_78482	99	1.08	0.240741	1
20.01.15 electron transport	25	6.63	TRIREDRAFT_43884 TRIREDRAFT_73571 TRIREDRAFT_21673 TRIREDRAFT_57141 TRIREDRAFT_120378 TRIREDRAFT_58201 TRIREDRAFT_58815 TRIREDRAFT_33949 TRIREDRAFT_3327 TRIREDRAFT_60406 TRIREDRAFT_106885 TRIREDRAFT_47510 TRIREDRAFT_60847 TRIREDRAFT_77373 TRIREDRAFT_33586 TRIREDRAFT_62219 TRIREDRAFT_48883 TRIREDRAFT_4517 TRIREDRAFT_122703 TRIREDRAFT_64561 TRIREDRAFT_65559 TRIREDRAFT_22816 TRIREDRAFT_80216 TRIREDR…	269	2.95	2.24746	0.000123845
20.01.17 nucleotide/nucleoside/nucleobase transport	2	0.53	TRIREDRAFT_56421 TRIREDRAFT_22608	24	0.26	2.03846	0.2614
20.01.21 RNA transport	1	0.26	TRIREDRAFT_79686	66	0.72	0.361111	1
20.01.23 allantoin and allantoate transport	2	0.53	TRIREDRAFT_68813 TRIREDRAFT_68990	34	0.37	1.43243	0.41351
20.01.25 vitamine/cofactor transport	1	0.26	TRIREDRAFT_68990	39	0.42	0.619048	1
20.01.27 drug/toxin transport	2	0.53	TRIREDRAFT_67026 TRIREDRAFT_68843	112	1.22	0.434426	1
20.03 transport facilities	21	5.57	TRIREDRAFT_45573 TRIREDRAFT_21673 TRIREDRAFT_56421 TRIREDRAFT_58201 TRIREDRAFT_76340 TRIREDRAFT_33949 TRIREDRAFT_60847 TRIREDRAFT_33586 TRIREDRAFT_62462 TRIREDRAFT_78836 TRIREDRAFT_48883 TRIREDRAFT_22608 TRIREDRAFT_64561 TRIREDRAFT_80216 TRIREDRAFT_50542 TRIREDRAFT_5119 TRIREDRAFT_66926 TRIREDRAFT_51130 TRIREDRAFT_68813 TRIREDRAFT_68990 TRIREDRAFT_23431	542	5.94	0.93771	1
20.03.01 channel / pore class transport	3	0.79	TRIREDRAFT_60847 TRIREDRAFT_22608 TRIREDRAFT_66926	50	0.54	1.46296	0.342101
20.03.01.01 ion channels	1	0.26	TRIREDRAFT_22608	29	0.31	0.83871	1
20.03.01.05 nuclear pore forming protein	1	0.26	TRIREDRAFT_66926	9	0.09	2.88889	0.316365
20.03.02 carrier (electrochemical potential-driven transport)	1	0.26	TRIREDRAFT_78836	92	1.00	0.26	1
20.03.02.02 symporter	1	0.26	TRIREDRAFT_78836	42	0.46	0.565217	1
20.03.22 transport ATPases	4	1.06	TRIREDRAFT_21673 TRIREDRAFT_60847 TRIREDRAFT_33586 TRIREDRAFT_80216	85	0.93	1.13978	0.469565
20.03.25 ABC transporters	1	0.26	TRIREDRAFT_50542	73	0.80	0.325	1
20.09 transport routes	27	7.16	TRIREDRAFT_74267 TRIREDRAFT_119931 TRIREDRAFT_119879 TRIREDRAFT_43802 TRIREDRAFT_75116 TRIREDRAFT_21673 TRIREDRAFT_56421 TRIREDRAFT_120789 TRIREDRAFT_76340 TRIREDRAFT_61208 TRIREDRAFT_77989 TRIREDRAFT_107601 TRIREDRAFT_33586 TRIREDRAFT_78836 TRIREDRAFT_22608 TRIREDRAFT_122572 TRIREDRAFT_49594 TRIREDRAFT_80216 TRIREDRAFT_50542 TRIREDRAFT_5119 TRIREDRAFT_110396 TRIREDRAFT_67026 TRIREDRAFT_66926 TRI…	995	10.9	0.656881	1
20.09.01 nuclear transport	2	0.53	TRIREDRAFT_66926 TRIREDRAFT_23193	81	0.88	0.602273	1
20.09.04 mitochondrial transport	11	2.91	TRIREDRAFT_21673 TRIREDRAFT_56421 TRIREDRAFT_76340 TRIREDRAFT_61208 TRIREDRAFT_107601 TRIREDRAFT_33586 TRIREDRAFT_78836 TRIREDRAFT_22608 TRIREDRAFT_49594 TRIREDRAFT_80216 TRIREDRAFT_110396	107	1.17	2.48718	0.00460732
20.09.05 non-vesicular ER transport	1	0.26	TRIREDRAFT_122572	11	0.12	2.16667	0.371803
20.09.07 vesicular transport (Golgi network, etc.)	5	1.32	TRIREDRAFT_74267 TRIREDRAFT_119931 TRIREDRAFT_43802 TRIREDRAFT_75116 TRIREDRAFT_77989	261	2.86	0.461538	1
20.09.07.03 ER to Golgi transport	3	0.79	TRIREDRAFT_74267 TRIREDRAFT_43802 TRIREDRAFT_77989	76	0.83	0.951807	1
20.09.07.06 post Golgi transport	2	0.53	TRIREDRAFT_119931 TRIREDRAFT_75116	21	0.23	2.30435	0.21488
20.09.07.25 vesicle formation	1	0.26	TRIREDRAFT_74267	30	0.32	0.8125	1
20.09.13 vacuolar/lysosomal transport	3	0.79	TRIREDRAFT_119931 TRIREDRAFT_75116 TRIREDRAFT_78836	151	1.65	0.478788	1
20.09.14 cytoskeleton-dependent transport	1	0.26	TRIREDRAFT_120789	56	0.61	0.42623	1
20.09.14.01 tubulin dependent transport	1	0.26	TRIREDRAFT_120789	17	0.18	1.44444	0.512627
20.09.16 cellular export and secretion	2	0.53	TRIREDRAFT_119879 TRIREDRAFT_50542	210	2.30	0.230435	1
20.09.16.01 Type I protein secretion system (ABC-type transport systems)	1	0.26	TRIREDRAFT_50542	21	0.23	1.13043	0.588537
20.09.18 cellular import	5	1.32	TRIREDRAFT_5119 TRIREDRAFT_67026 TRIREDRAFT_67446 TRIREDRAFT_68813 TRIREDRAFT_68990	363	3.98	0.331658	1
20.09.18.07 non-vesicular cellular import	3	0.79	TRIREDRAFT_67026 TRIREDRAFT_68813 TRIREDRAFT_68990	151	1.65	0.478788	1
20.09.18.09 vesicular cellular import	1	0.26	TRIREDRAFT_67446	119	1.30	0.2	1
20.09.18.09.01 endocytosis	1	0.26	TRIREDRAFT_67446	119	1.30	0.2	1
30 CELLULAR COMMUNICATION/SIGNAL TRANSDUCTION MECHANISM	16	4.24	TRIREDRAFT_119931 TRIREDRAFT_119879 TRIREDRAFT_75116 TRIREDRAFT_45573 TRIREDRAFT_45736 TRIREDRAFT_105055 TRIREDRAFT_58851 TRIREDRAFT_46469 TRIREDRAFT_76763 TRIREDRAFT_62462 TRIREDRAFT_79229 TRIREDRAFT_80515 TRIREDRAFT_67300 TRIREDRAFT_23090 TRIREDRAFT_68843 TRIREDRAFT_5647	561	6.15	0.689431	1
30.01 cellular signalling	10	2.65	TRIREDRAFT_119879 TRIREDRAFT_45573 TRIREDRAFT_45736 TRIREDRAFT_105055 TRIREDRAFT_46469 TRIREDRAFT_76763 TRIREDRAFT_62462 TRIREDRAFT_79229 TRIREDRAFT_67300 TRIREDRAFT_5647	482	5.28	0.501894	1
30.01.05 enzyme mediated signal transduction	5	1.32	TRIREDRAFT_119879 TRIREDRAFT_45736 TRIREDRAFT_105055 TRIREDRAFT_46469 TRIREDRAFT_79229	284	3.11	0.424437	1
30.01.05.01 protein kinase	1	0.26	TRIREDRAFT_105055	134	1.47	0.176871	1
30.01.05.01.02 JNK cascade	1	0.26	TRIREDRAFT_105055	4	0.04	6.5	0.155482
30.01.05.01.04 NIK-I-kappaB/NF-kappaB cascade	1	0.26	TRIREDRAFT_105055	13	0.14	1.85714	0.422756
30.01.05.05 G-protein mediated signal transduction	5	1.32	TRIREDRAFT_119879 TRIREDRAFT_45736 TRIREDRAFT_105055 TRIREDRAFT_46469 TRIREDRAFT_79229	131	1.43	0.923077	1
30.01.05.05.01 small GTPase mediated signal transduction	3	0.79	TRIREDRAFT_119879 TRIREDRAFT_105055 TRIREDRAFT_46469	96	1.05	0.752381	1
30.01.05.05.03 trimeric G-protein mediated signal transduction	2	0.53	TRIREDRAFT_45736 TRIREDRAFT_46469	6	0.06	8.83333	0.0229132
30.01.09 second messenger mediated signal transduction	1	0.26	TRIREDRAFT_67300	92	1.00	0.26	1
30.01.09.11 polyphosphoinositol mediated signal transduction	1	0.26	TRIREDRAFT_67300	33	0.36	0.722222	1
30.05 transmembrane signal transduction	6	1.59	TRIREDRAFT_119931 TRIREDRAFT_75116 TRIREDRAFT_58851 TRIREDRAFT_46469 TRIREDRAFT_23090 TRIREDRAFT_68843	161	1.76	0.903409	1
30.05.01 receptor enzyme mediated signalling	3	0.79	TRIREDRAFT_58851 TRIREDRAFT_23090 TRIREDRAFT_68843	50	0.54	1.46296	0.342101
30.05.01.18 transmembrane receptor protein serine/threonine kinase signalling pathways	1	0.26	TRIREDRAFT_23090	14	0.15	1.73333	0.446665
30.05.01.18.01 TGF-beta-receptor signalling pathway	1	0.26	TRIREDRAFT_23090	4	0.04	6.5	0.155482
30.05.02 non-enzymatic receptor mediated signalling	4	1.06	TRIREDRAFT_119931 TRIREDRAFT_75116 TRIREDRAFT_46469 TRIREDRAFT_23090	73	0.80	1.325	0.357132
30.05.02.24 G-protein coupled receptor signalling pathway	4	1.06	TRIREDRAFT_119931 TRIREDRAFT_75116 TRIREDRAFT_46469 TRIREDRAFT_23090	31	0.34	3.11765	0.0375259
30.07 regulation of signal transduction	1	0.26	TRIREDRAFT_80515	19	0.20	1.3	0.552184
32 CELL RESCUE, DEFENSE AND VIRULENCE	29	7.69	TRIREDRAFT_73523 TRIREDRAFT_73733 TRIREDRAFT_43649 TRIREDRAFT_55552 TRIREDRAFT_45573 TRIREDRAFT_105247 TRIREDRAFT_76740 TRIREDRAFT_76763 TRIREDRAFT_78046 TRIREDRAFT_61570 TRIREDRAFT_3914 TRIREDRAFT_62462 TRIREDRAFT_122572 TRIREDRAFT_49594 TRIREDRAFT_42249 TRIREDRAFT_64066 TRIREDRAFT_79993 TRIREDRAFT_80499 TRIREDRAFT_50542 TRIREDRAFT_109905 TRIREDRAFT_5119 TRIREDRAFT_110396 TRIREDRAFT_67026 TRIRED…	1050	11.5	0.668696	1
32.01 stress response	15	3.97	TRIREDRAFT_73733 TRIREDRAFT_43649 TRIREDRAFT_55552 TRIREDRAFT_76740 TRIREDRAFT_78046 TRIREDRAFT_122572 TRIREDRAFT_49594 TRIREDRAFT_42249 TRIREDRAFT_79993 TRIREDRAFT_80499 TRIREDRAFT_50542 TRIREDRAFT_110396 TRIREDRAFT_42462 TRIREDRAFT_51130 TRIREDRAFT_123753	588	6.45	0.615504	1
32.01.01 oxidative stress response	1	0.26	TRIREDRAFT_80499	90	0.98	0.265306	1
32.01.05 heat shock response	2	0.53	TRIREDRAFT_76740 TRIREDRAFT_122572	42	0.46	1.15217	0.523464
32.01.07 unfolded protein response (e.g. ER quality control)	9	2.38	TRIREDRAFT_73733 TRIREDRAFT_43649 TRIREDRAFT_55552 TRIREDRAFT_76740 TRIREDRAFT_78046 TRIREDRAFT_122572 TRIREDRAFT_49594 TRIREDRAFT_79993 TRIREDRAFT_110396	75	0.82	2.90244	0.00361447
32.01.11 nutrient starvation response	1	0.26	TRIREDRAFT_50542	37	0.40	0.65	1
32.05 disease, virulence and defense	10	2.65	TRIREDRAFT_45573 TRIREDRAFT_105247 TRIREDRAFT_76763 TRIREDRAFT_3914 TRIREDRAFT_62462 TRIREDRAFT_64066 TRIREDRAFT_109905 TRIREDRAFT_5119 TRIREDRAFT_32002 TRIREDRAFT_5647	298	3.26	0.812883	1
32.05.01 resistance proteins	3	0.79	TRIREDRAFT_109905 TRIREDRAFT_5119 TRIREDRAFT_32002	125	1.37	0.576642	1
32.05.01.03 chemical agent resistance	1	0.26	TRIREDRAFT_5119	45	0.49	0.530612	1
32.05.01.03.03 inorganic chemical agent resistance (e.g. heavy metals)	1	0.26	TRIREDRAFT_5119	12	0.13	2	0.397817
32.05.03 defense related proteins	1	0.26	TRIREDRAFT_105247	51	0.55	0.472727	1
32.05.05 virulence, disease factors	6	1.59	TRIREDRAFT_45573 TRIREDRAFT_76763 TRIREDRAFT_3914 TRIREDRAFT_62462 TRIREDRAFT_64066 TRIREDRAFT_5647	103	1.13	1.40708	0.253349
32.07 detoxification	5	1.32	TRIREDRAFT_73523 TRIREDRAFT_42249 TRIREDRAFT_109905 TRIREDRAFT_67026 TRIREDRAFT_67300	329	3.60	0.366667	1
32.07.03 detoxification by modification	2	0.53	TRIREDRAFT_109905 TRIREDRAFT_67300	47	0.51	1.03922	0.584819
32.10 degradation / modification of foreign (exogenous) compounds	3	0.79	TRIREDRAFT_73523 TRIREDRAFT_105247 TRIREDRAFT_61570	42	0.46	1.71739	0.250884
32.10.03 degradation / modification of foreign (exogenous) polynucleotides	1	0.26	TRIREDRAFT_61570	2	0.02	13	0.0810145
32.10.07 degradation / modification of foreign (exogenous) polysaccharides	1	0.26	TRIREDRAFT_73523	23	0.25	1.04	0.621947
32.10.09 degradation / modification of foreign (exogenous) ester compounds	1	0.26	TRIREDRAFT_105247	8	0.08	3.25	0.286843
34 INTERACTION WITH THE ENVIRONMENT	16	4.24	TRIREDRAFT_119931 TRIREDRAFT_75116 TRIREDRAFT_55671 TRIREDRAFT_21673 TRIREDRAFT_120789 TRIREDRAFT_46469 TRIREDRAFT_60847 TRIREDRAFT_107526 TRIREDRAFT_33586 TRIREDRAFT_78836 TRIREDRAFT_122572 TRIREDRAFT_80216 TRIREDRAFT_122993 TRIREDRAFT_123220 TRIREDRAFT_5119 TRIREDRAFT_67026	626	6.86	0.618076	1
34.01 homeostasis	7	1.85	TRIREDRAFT_21673 TRIREDRAFT_60847 TRIREDRAFT_33586 TRIREDRAFT_78836 TRIREDRAFT_80216 TRIREDRAFT_5119 TRIREDRAFT_67026	263	2.88	0.642361	1
34.01.01 homeostasis of cations	6	1.59	TRIREDRAFT_21673 TRIREDRAFT_60847 TRIREDRAFT_33586 TRIREDRAFT_80216 TRIREDRAFT_5119 TRIREDRAFT_67026	224	2.45	0.64898	1
34.01.01.01 homeostasis of metal ions (Na, K, Ca etc.)	2	0.53	TRIREDRAFT_5119 TRIREDRAFT_67026	149	1.63	0.325153	1
34.01.01.03 homeostasis of protons	4	1.06	TRIREDRAFT_21673 TRIREDRAFT_60847 TRIREDRAFT_33586 TRIREDRAFT_80216	57	0.62	1.70968	0.20913
34.01.03 homeostasis of anions	1	0.26	TRIREDRAFT_78836	29	0.31	0.83871	1
34.01.03.03 homeostasis of phosphate	1	0.26	TRIREDRAFT_78836	8	0.08	3.25	0.286843
34.05 cell motility	2	0.53	TRIREDRAFT_120789 TRIREDRAFT_122993	91	0.99	0.535354	1
34.05.01 cell migration	1	0.26	TRIREDRAFT_122993	46	0.50	0.52	1
34.07 cell adhesion	1	0.26	TRIREDRAFT_122993	38	0.41	0.634146	1
34.11 cellular sensing and response to external stimulus	7	1.85	TRIREDRAFT_119931 TRIREDRAFT_75116 TRIREDRAFT_55671 TRIREDRAFT_46469 TRIREDRAFT_107526 TRIREDRAFT_122572 TRIREDRAFT_123220	272	2.98	0.620805	1
34.11.01 photoperception and response	4	1.06	TRIREDRAFT_119931 TRIREDRAFT_75116 TRIREDRAFT_55671 TRIREDRAFT_107526	43	0.47	2.25532	0.10067
34.11.09 temperature perception and response	1	0.26	TRIREDRAFT_122572	24	0.26	1	0.637623
34.11.11 rhythm (e.g. circadian, ultradian)	1	0.26	TRIREDRAFT_123220	20	0.21	1.2381	0.570744
34.11.13 gas and metabolite distribution	1	0.26	TRIREDRAFT_46469	6	0.06	4.33333	0.223929
34.11.13.07 circulation (e.g. blood pressure)	1	0.26	TRIREDRAFT_46469	5	0.05	5.2	0.190427
40 CELL FATE	17	4.50	TRIREDRAFT_119931 TRIREDRAFT_119879 TRIREDRAFT_75116 TRIREDRAFT_3007 TRIREDRAFT_58404 TRIREDRAFT_58851 TRIREDRAFT_121262 TRIREDRAFT_77613 TRIREDRAFT_60780 TRIREDRAFT_71559 TRIREDRAFT_22608 TRIREDRAFT_63419 TRIREDRAFT_4561 TRIREDRAFT_80515 TRIREDRAFT_32002 TRIREDRAFT_67844 TRIREDRAFT_111022	465	5.10	0.882353	1
40.01 cell growth / morphogenesis	10	2.65	TRIREDRAFT_119931 TRIREDRAFT_119879 TRIREDRAFT_75116 TRIREDRAFT_3007 TRIREDRAFT_77613 TRIREDRAFT_63419 TRIREDRAFT_4561 TRIREDRAFT_80515 TRIREDRAFT_32002 TRIREDRAFT_67844	325	3.56	0.744382	1
40.01.03 directional cell growth (morphogenesis)	1	0.26	TRIREDRAFT_67844	91	0.99	0.262626	1
40.10 cell death	7	1.85	TRIREDRAFT_58404 TRIREDRAFT_58851 TRIREDRAFT_121262 TRIREDRAFT_60780 TRIREDRAFT_71559 TRIREDRAFT_22608 TRIREDRAFT_111022	141	1.54	1.2013	0.365833
40.10.02 apoptosis (type I programmed cell death)	7	1.85	TRIREDRAFT_58404 TRIREDRAFT_58851 TRIREDRAFT_121262 TRIREDRAFT_60780 TRIREDRAFT_71559 TRIREDRAFT_22608 TRIREDRAFT_111022	126	1.38	1.34058	0.265863
40.10.02.02 apoptotic program	2	0.53	TRIREDRAFT_121262 TRIREDRAFT_22608	20	0.21	2.52381	0.199533
40.10.02.02.01 apoptotic mitochondrial changes	1	0.26	TRIREDRAFT_22608	7	0.07	3.71429	0.256049
41 DEVELOPMENT (Systemic)	2	0.53	TRIREDRAFT_45369 TRIREDRAFT_62121	90	0.98	0.540816	1
41.01 fungal/microorganismic development	2	0.53	TRIREDRAFT_45369 TRIREDRAFT_62121	90	0.98	0.540816	1
41.01.01 mating (fertilization)	1	0.26	TRIREDRAFT_45369	41	0.44	0.590909	1
42 BIOGENESIS OF CELLULAR COMPONENTS	42	11.1	TRIREDRAFT_124304 TRIREDRAFT_74267 TRIREDRAFT_73733 TRIREDRAFT_53350 TRIREDRAFT_1692 TRIREDRAFT_119879 TRIREDRAFT_43802 TRIREDRAFT_43649 TRIREDRAFT_103599 TRIREDRAFT_55671 TRIREDRAFT_55552 TRIREDRAFT_57141 TRIREDRAFT_3007 TRIREDRAFT_120789 TRIREDRAFT_57595 TRIREDRAFT_58815 TRIREDRAFT_105479 TRIREDRAFT_105307 TRIREDRAFT_61208 TRIREDRAFT_121757 TRIREDRAFT_77989 TRIREDRAFT_3909 TRIREDRAFT_107601 TRI…	1026	11.2	0.991071	1
42.01 cell wall	5	1.32	TRIREDRAFT_77989 TRIREDRAFT_4561 TRIREDRAFT_66843 TRIREDRAFT_67844 TRIREDRAFT_123705	239	2.62	0.503817	1
42.02 eukaryotic plasma membrane	1	0.26	TRIREDRAFT_57141	20	0.21	1.2381	0.570744
42.04 cytoskeleton/structural proteins	6	1.59	TRIREDRAFT_73733 TRIREDRAFT_119879 TRIREDRAFT_43649 TRIREDRAFT_120789 TRIREDRAFT_63419 TRIREDRAFT_79993	267	2.92	0.544521	1
42.04.05 microtubule cytoskeleton	1	0.26	TRIREDRAFT_120789	78	0.85	0.305882	1
42.07 endoplasmic reticulum	1	0.26	TRIREDRAFT_43802	8	0.08	3.25	0.286843
42.08 Golgi	1	0.26	TRIREDRAFT_43802	15	0.16	1.625	0.469587
42.09 intracellular transport vesicles	1	0.26	TRIREDRAFT_74267	32	0.35	0.742857	1
42.10 nucleus	8	2.12	TRIREDRAFT_103599 TRIREDRAFT_55552 TRIREDRAFT_3007 TRIREDRAFT_121757 TRIREDRAFT_121801 TRIREDRAFT_80498 TRIREDRAFT_66926 TRIREDRAFT_81599	284	3.11	0.681672	1
42.10.03 organization of chromosome structure	7	1.85	TRIREDRAFT_103599 TRIREDRAFT_55552 TRIREDRAFT_3007 TRIREDRAFT_121757 TRIREDRAFT_121801 TRIREDRAFT_80498 TRIREDRAFT_81599	240	2.63	0.703422	1
42.10.05 nuclear membrane	1	0.26	TRIREDRAFT_66926	22	0.24	1.08333	0.605595
42.10.07 nucleolus	1	0.26	TRIREDRAFT_121801	4	0.04	6.5	0.155482
42.16 mitochondrion	19	5.03	TRIREDRAFT_124304 TRIREDRAFT_53350 TRIREDRAFT_1692 TRIREDRAFT_55671 TRIREDRAFT_57595 TRIREDRAFT_58815 TRIREDRAFT_105479 TRIREDRAFT_105307 TRIREDRAFT_61208 TRIREDRAFT_3909 TRIREDRAFT_107601 TRIREDRAFT_77932 TRIREDRAFT_122296 TRIREDRAFT_22608 TRIREDRAFT_49594 TRIREDRAFT_79619 TRIREDRAFT_65808 TRIREDRAFT_110396 TRIREDRAFT_82434	145	1.59	3.16352	7.66593e-06
42.27 extracellular / secretion proteins	1	0.26	TRIREDRAFT_3914	22	0.24	1.08333	0.605595
42.29 bud / growth tip	1	0.26	TRIREDRAFT_80498	25	0.27	0.962963	1
43 CELL TYPE DIFFERENTIATION	21	5.57	TRIREDRAFT_119931 TRIREDRAFT_119879 TRIREDRAFT_75116 TRIREDRAFT_45573 TRIREDRAFT_75506 TRIREDRAFT_3007 TRIREDRAFT_59166 TRIREDRAFT_76763 TRIREDRAFT_106308 TRIREDRAFT_77906 TRIREDRAFT_62121 TRIREDRAFT_108025 TRIREDRAFT_62462 TRIREDRAFT_63419 TRIREDRAFT_42249 TRIREDRAFT_64066 TRIREDRAFT_4561 TRIREDRAFT_80498 TRIREDRAFT_67844 TRIREDRAFT_123753 TRIREDRAFT_5647	498	5.46	1.02015	0.496343
43.01 fungal/microorganismic cell type differentiation	21	5.57	TRIREDRAFT_119931 TRIREDRAFT_119879 TRIREDRAFT_75116 TRIREDRAFT_45573 TRIREDRAFT_75506 TRIREDRAFT_3007 TRIREDRAFT_59166 TRIREDRAFT_76763 TRIREDRAFT_106308 TRIREDRAFT_77906 TRIREDRAFT_62121 TRIREDRAFT_108025 TRIREDRAFT_62462 TRIREDRAFT_63419 TRIREDRAFT_42249 TRIREDRAFT_64066 TRIREDRAFT_4561 TRIREDRAFT_80498 TRIREDRAFT_67844 TRIREDRAFT_123753 TRIREDRAFT_5647	498	5.46	1.02015	0.496343
43.01.03 fungal and other eukaryotic cell type differentiation	21	5.57	TRIREDRAFT_119931 TRIREDRAFT_119879 TRIREDRAFT_75116 TRIREDRAFT_45573 TRIREDRAFT_75506 TRIREDRAFT_3007 TRIREDRAFT_59166 TRIREDRAFT_76763 TRIREDRAFT_106308 TRIREDRAFT_77906 TRIREDRAFT_62121 TRIREDRAFT_108025 TRIREDRAFT_62462 TRIREDRAFT_63419 TRIREDRAFT_42249 TRIREDRAFT_64066 TRIREDRAFT_4561 TRIREDRAFT_80498 TRIREDRAFT_67844 TRIREDRAFT_123753 TRIREDRAFT_5647	498	5.46	1.02015	0.496343
43.01.03.05 budding, cell polarity and filament formation	10	2.65	TRIREDRAFT_119931 TRIREDRAFT_119879 TRIREDRAFT_75116 TRIREDRAFT_3007 TRIREDRAFT_59166 TRIREDRAFT_77906 TRIREDRAFT_63419 TRIREDRAFT_4561 TRIREDRAFT_80498 TRIREDRAFT_67844	258	2.83	0.936396	1
43.01.03.07 development of conidia	1	0.26	TRIREDRAFT_64066	10	0.10	2.6	0.344668
43.01.03.09 development of asco- basidio- or zygospore	5	1.32	TRIREDRAFT_119931 TRIREDRAFT_75116 TRIREDRAFT_75506 TRIREDRAFT_42249 TRIREDRAFT_123753	169	1.85	0.713514	1
99 UNCLASSIFIED PROTEINS	107	28.3	TRIREDRAFT_21388 TRIREDRAFT_74364 TRIREDRAFT_119555 TRIREDRAFT_74486 TRIREDRAFT_73912 TRIREDRAFT_103167 TRIREDRAFT_102787 TRIREDRAFT_119980 TRIREDRAFT_53238 TRIREDRAFT_119940 TRIREDRAFT_74177 TRIREDRAFT_21176 TRIREDRAFT_2186 TRIREDRAFT_102738 TRIREDRAFT_55205 TRIREDRAFT_21468 TRIREDRAFT_55062 TRIREDRAFT_55881 TRIREDRAFT_2365 TRIREDRAFT_103555 TRIREDRAFT_2648 TRIREDRAFT_2676 TRIREDRAFT_104318 TRIR…	3705	40.6	0.697044	1

## Sheet: sexual development (231 genes)
Functional category analysis of genes coregulated with gpr8
Sexual development and female fertility (Dattenböck et al., 2018 PMID:29785273)
FunCat ID	FunCat description	Gene ID(s)	Exact p-value	# genes / category	# genes / input
01	METABOLISM	TRIREDRAFT_103147 | TRIREDRAFT_104081 | TRIREDRAFT_104103 | TRIREDRAFT_104609 | TRIREDRAFT_105978 | TRIREDRAFT_107172 | TRIREDRAFT_107187 | TRIREDRAFT_109221 | TRIREDRAFT_109379 | TRIREDRAFT_110689 | TRIREDRAFT_110877 | TRIREDRAFT_111049 | TRIREDRAFT_111838 | TRIREDRAFT_112125 | TRIREDRAFT_112239 | TRIREDRAFT_112384 | TRIREDRAFT_119859 | TRIREDRAFT_120479 | TRIREDRAFT_120911 | TRIREDRAFT_121166 |…	0.00078071	107 / 2966	107 / 231
01.01	amino acid metabolism	TRIREDRAFT_105978 | TRIREDRAFT_107172 | TRIREDRAFT_24586 | TRIREDRAFT_3600 | TRIREDRAFT_4860 | TRIREDRAFT_63882 | TRIREDRAFT_65198 | TRIREDRAFT_71649 | TRIREDRAFT_79153	0.924745	9 / 452	9 / 231
01.01.03	assimilation of ammonia, metabolism of the glutamate group	TRIREDRAFT_107172 | TRIREDRAFT_79153	0.748363	2 / 90	2 / 231
01.01.03.02	metabolism of glutamate	TRIREDRAFT_107172 | TRIREDRAFT_79153	0.38327	2 / 45	2 / 231
01.01.03.02.01	biosynthesis of glutamate	TRIREDRAFT_107172 | TRIREDRAFT_79153	0.209107	2 / 29	2 / 231
01.01.06	metabolism of the aspartate family	TRIREDRAFT_105978 | TRIREDRAFT_4860	0.794196	2 / 99	2 / 231
01.01.06.05	metabolism of methionine	TRIREDRAFT_4860	0.688875	1 / 39	1 / 231
01.01.06.06	metabolism of lysine	TRIREDRAFT_105978	0.627447	1 / 33	1 / 231
01.01.09	metabolism of the cysteine - aromatic group	TRIREDRAFT_105978 | TRIREDRAFT_107172 | TRIREDRAFT_71649	0.880264	3 / 169	3 / 231
01.01.09.04	metabolism of phenylalanine	TRIREDRAFT_105978	0.747926	1 / 46	1 / 231
01.01.09.05	metabolism of tyrosine	TRIREDRAFT_105978	0.616097	1 / 32	1 / 231
01.01.09.06	metabolism of tryptophan	TRIREDRAFT_105978 | TRIREDRAFT_71649	0.307856	2 / 38	2 / 231
01.01.11	metabolism of the pyruvate family (alanine, isoleucine, leucine, valine) and D-alanine	TRIREDRAFT_107172 | TRIREDRAFT_63882	0.464883	2 / 53	2 / 231
01.01.11.01	metabolism of alanine	TRIREDRAFT_107172	0.138611	1 / 5	1 / 231
01.01.11.03	metabolism of valine	TRIREDRAFT_63882	0.433195	1 / 19	1 / 231
01.01.11.03.02	degradation of valine	TRIREDRAFT_63882	0.23561	1 / 9	1 / 231
01.01.13	regulation of amino acid metabolism	TRIREDRAFT_105978	0.707024	1 / 41	1 / 231
01.02	nitrogen, sulfur and selenium metabolism	TRIREDRAFT_104081 | TRIREDRAFT_107172 | TRIREDRAFT_110689 | TRIREDRAFT_111049 | TRIREDRAFT_112239 | TRIREDRAFT_3719 | TRIREDRAFT_44389 | TRIREDRAFT_4860 | TRIREDRAFT_64790 | TRIREDRAFT_72612 | TRIREDRAFT_76381 | TRIREDRAFT_78306 | TRIREDRAFT_80645 | TRIREDRAFT_81511	0.00655983	14 / 227	14 / 231
01.02.02	nitrogen metabolism	TRIREDRAFT_44389 | TRIREDRAFT_78306	0.393782	2 / 46	2 / 231
01.02.02.09	catabolism of nitrogenous compounds	TRIREDRAFT_44389 | TRIREDRAFT_78306	0.135361	2 / 22	2 / 231
01.02.02.09.01	urea catabolism (not urea cycle)	TRIREDRAFT_44389	0.16395	1 / 6	1 / 231
01.02.02.09.05	cyanate catabolism	TRIREDRAFT_78306	0.02939	1 / 1	1 / 231
01.02.03	sulfur metabolism	TRIREDRAFT_4860	0.301162	1 / 12	1 / 231
01.02.03.01	sulfate assimilation	TRIREDRAFT_4860	0.23561	1 / 9	1 / 231
01.02.07	regulation of nitrogen, sulfur and selenium metabolism	TRIREDRAFT_110689 | TRIREDRAFT_3719	0.512594	2 / 58	2 / 231
01.02.07.01	regulation of nitrogen metabolism	TRIREDRAFT_3719	0.49718	1 / 23	1 / 231
01.03	nucleotide/nucleoside/nucleobase metabolism	TRIREDRAFT_112384 | TRIREDRAFT_22945 | TRIREDRAFT_23209 | TRIREDRAFT_31248 | TRIREDRAFT_49970 | TRIREDRAFT_52489 | TRIREDRAFT_54450 | TRIREDRAFT_64790 | TRIREDRAFT_69035 | TRIREDRAFT_76381	0.676221	10 / 376	10 / 231
01.03.01	purin nucleotide/nucleoside/nucleobase metabolism	TRIREDRAFT_23209 | TRIREDRAFT_76381	0.925963	2 / 142	2 / 231
01.03.01.01	purine nucleotide /nucleoside/nucleobase catabolism	TRIREDRAFT_23209 | TRIREDRAFT_76381	0.0396679	2 / 11	2 / 231
01.03.01.01.03	xanthine catabolism	TRIREDRAFT_76381	0.0856195	1 / 3	1 / 231
01.03.04	pyrimidine nucleotide/nucleoside/nucleobase metabolism	TRIREDRAFT_22945 | TRIREDRAFT_23209	0.607324	2 / 69	2 / 231
01.03.04.01	pyrimidine nucleotide/nucleoside/nucleobase catabolism	TRIREDRAFT_23209	0.16395	1 / 6	1 / 231
01.03.04.03	pyrimidine nucleotide/nucleoside/nucleobase anabolism	TRIREDRAFT_22945	0.449912	1 / 20	1 / 231
01.03.10	metabolism of cyclic and unusual nucleotides	TRIREDRAFT_23209	0.48189	1 / 22	1 / 231
01.03.13	regulation of nucleotide/nucleoside/nucleobase metabolism	TRIREDRAFT_52489	0.398231	1 / 17	1 / 231
01.03.16	polynucleotide degradation	TRIREDRAFT_112384 | TRIREDRAFT_31248 | TRIREDRAFT_64790	0.64548	3 / 112	3 / 231
01.03.16.01	RNA degradation	TRIREDRAFT_112384	0.870145	1 / 68	1 / 231
01.03.16.03	DNA degradation	TRIREDRAFT_64790	0.341729	1 / 14	1 / 231
01.04	phosphate metabolism	TRIREDRAFT_122572 | TRIREDRAFT_22945 | TRIREDRAFT_47897 | TRIREDRAFT_54171 | TRIREDRAFT_54450 | TRIREDRAFT_63347 | TRIREDRAFT_68412 | TRIREDRAFT_69035 | TRIREDRAFT_78909 | TRIREDRAFT_79677	0.966977	10 / 546	10 / 231
01.04.04	regulation of phosphate metabolism	TRIREDRAFT_22945	0.553982	1 / 27	1 / 231
01.05	C-compound and carbohydrate metabolism	TRIREDRAFT_104081 | TRIREDRAFT_104103 | TRIREDRAFT_104609 | TRIREDRAFT_107187 | TRIREDRAFT_109379 | TRIREDRAFT_112125 | TRIREDRAFT_119859 | TRIREDRAFT_120479 | TRIREDRAFT_120911 | TRIREDRAFT_122079 | TRIREDRAFT_123274 | TRIREDRAFT_123705 | TRIREDRAFT_123726 | TRIREDRAFT_22314 | TRIREDRAFT_3333 | TRIREDRAFT_42152 | TRIREDRAFT_47603 | TRIREDRAFT_5345 | TRIREDRAFT_56236 | TRIREDRAFT_56838 | TRIREDRA…	0.283195	37 / 1145	37 / 231
01.05.02	sugar, glucoside, polyol and carboxylate metabolism	TRIREDRAFT_120911 | TRIREDRAFT_122079 | TRIREDRAFT_69736 | TRIREDRAFT_77299 | TRIREDRAFT_79677 | TRIREDRAFT_80833	0.726954	6 / 243	6 / 231
01.05.02.04	sugar, glucoside, polyol and carboxylate anabolism	TRIREDRAFT_122079 | TRIREDRAFT_79677	0.638156	2 / 73	2 / 231
01.05.02.07	sugar, glucoside, polyol and carboxylate catabolism	TRIREDRAFT_120911 | TRIREDRAFT_122079 | TRIREDRAFT_77299 | TRIREDRAFT_79677	0.738877	4 / 169	4 / 231
01.05.03	polysaccharide metabolism	TRIREDRAFT_119859 | TRIREDRAFT_120479 | TRIREDRAFT_123705 | TRIREDRAFT_123726 | TRIREDRAFT_42152 | TRIREDRAFT_64906 | TRIREDRAFT_70341 | TRIREDRAFT_77299 | TRIREDRAFT_80833 | TRIREDRAFT_82146	0.0537692	10 / 191	10 / 231
01.05.03.03	chitin metabolism	TRIREDRAFT_119859 | TRIREDRAFT_80833	0.176853	2 / 26	2 / 231
01.05.03.03.04	chitin anabolism	TRIREDRAFT_119859	0.433195	1 / 19	1 / 231
01.05.03.03.07	chitin catabolism	TRIREDRAFT_80833	0.188549	1 / 7	1 / 231
01.05.05	C-1 compound metabolism	TRIREDRAFT_70090	0.466139	1 / 21	1 / 231
01.05.05.04	C-1 compound anabolism	TRIREDRAFT_70090	0.16395	1 / 6	1 / 231
01.05.05.07	C-1 compound catabolism	TRIREDRAFT_70090	0.341729	1 / 14	1 / 231
01.05.06	C-2 compound and organic acid metabolism	TRIREDRAFT_123274	0.604403	1 / 31	1 / 231
01.05.06.07	C-2 compound and organic acid catabolism	TRIREDRAFT_123274	0.553982	1 / 27	1 / 231
01.05.09	aminosaccharide metabolism	TRIREDRAFT_79677 | TRIREDRAFT_80833	0.464883	2 / 53	2 / 231
01.05.09.04	aminosaccharide anabolism	TRIREDRAFT_80833	0.579944	1 / 29	1 / 231
01.05.09.07	aminosaccharide catabolism	TRIREDRAFT_79677 | TRIREDRAFT_80833	0.12537	2 / 21	2 / 231
01.05.25	regulation of C-compound and carbohydrate metabolism	TRIREDRAFT_22314 | TRIREDRAFT_64790 | TRIREDRAFT_79677	0.853009	3 / 159	3 / 231
01.06	lipid, fatty acid and isoprenoid metabolism	TRIREDRAFT_103147 | TRIREDRAFT_107187 | TRIREDRAFT_109379 | TRIREDRAFT_111838 | TRIREDRAFT_121166 | TRIREDRAFT_121733 | TRIREDRAFT_123149 | TRIREDRAFT_123274 | TRIREDRAFT_28159 | TRIREDRAFT_3287 | TRIREDRAFT_3568 | TRIREDRAFT_3600 | TRIREDRAFT_52829 | TRIREDRAFT_56236 | TRIREDRAFT_56838 | TRIREDRAFT_58772 | TRIREDRAFT_63347 | TRIREDRAFT_63882 | TRIREDRAFT_68412 | TRIREDRAFT_69035 | TRIREDRAFT_697…	0.0137133	29 / 652	29 / 231
01.06.02	membrane lipid metabolism	TRIREDRAFT_107187 | TRIREDRAFT_3600 | TRIREDRAFT_52829 | TRIREDRAFT_63347 | TRIREDRAFT_68412 | TRIREDRAFT_69035 | TRIREDRAFT_69736	0.0716916	7 / 124	7 / 231
01.06.02.01	phospholipid metabolism	TRIREDRAFT_3600 | TRIREDRAFT_52829 | TRIREDRAFT_63347 | TRIREDRAFT_69035	0.331947	4 / 99	4 / 231
01.06.02.02	glycolipid metabolism	TRIREDRAFT_107187 | TRIREDRAFT_68412	0.263901	2 / 34	2 / 231
01.06.02.03	sphingolipid metabolism	TRIREDRAFT_52829 | TRIREDRAFT_69736	0.0163577	2 / 7	2 / 231
01.06.05	fatty acid metabolism	TRIREDRAFT_63882	0.966852	1 / 113	1 / 231
01.06.06	isoprenoid metabolism	TRIREDRAFT_109379 | TRIREDRAFT_121166 | TRIREDRAFT_121733 | TRIREDRAFT_3287 | TRIREDRAFT_56236 | TRIREDRAFT_56838 | TRIREDRAFT_58772 | TRIREDRAFT_70339 | TRIREDRAFT_76034 | TRIREDRAFT_78223 | TRIREDRAFT_81049	0.00192763	11 / 135	11 / 231
01.06.06.05	sesquiterpenes metabolism	TRIREDRAFT_58772 | TRIREDRAFT_70339 | TRIREDRAFT_78223	0.00183684	3 / 9	3 / 231
01.06.06.11	tetracyclic and pentacyclic triterpenes (cholesterin, steroids and hopanoids) metabolism	TRIREDRAFT_109379 | TRIREDRAFT_121166 | TRIREDRAFT_121733 | TRIREDRAFT_3287 | TRIREDRAFT_56236 | TRIREDRAFT_56838 | TRIREDRAFT_81049	0.0326577	7 / 104	7 / 231
01.06.10	regulation of lipid, fatty acid and isoprenoid metabolism	TRIREDRAFT_123149	0.579944	1 / 29	1 / 231
01.07	metabolism of vitamins, cofactors, and prosthetic groups	TRIREDRAFT_104103 | TRIREDRAFT_104609 | TRIREDRAFT_109379 | TRIREDRAFT_28159 | TRIREDRAFT_3287 | TRIREDRAFT_4860 | TRIREDRAFT_49112 | TRIREDRAFT_56002 | TRIREDRAFT_56236 | TRIREDRAFT_56838 | TRIREDRAFT_57263 | TRIREDRAFT_60406 | TRIREDRAFT_64601 | TRIREDRAFT_65198 | TRIREDRAFT_69769	0.0175046	15 / 281	15 / 231
01.07.01	biosynthesis of vitamins, cofactors, and prosthetic groups	TRIREDRAFT_104609 | TRIREDRAFT_28159 | TRIREDRAFT_4860 | TRIREDRAFT_49112 | TRIREDRAFT_56002 | TRIREDRAFT_56236 | TRIREDRAFT_57263 | TRIREDRAFT_60406 | TRIREDRAFT_64601 | TRIREDRAFT_65198	0.0188152	10 / 160	10 / 231
01.20	secondary metabolism	TRIREDRAFT_103147 | TRIREDRAFT_104103 | TRIREDRAFT_104609 | TRIREDRAFT_105978 | TRIREDRAFT_107187 | TRIREDRAFT_109221 | TRIREDRAFT_110877 | TRIREDRAFT_111049 | TRIREDRAFT_112125 | TRIREDRAFT_120911 | TRIREDRAFT_122825 | TRIREDRAFT_123837 | TRIREDRAFT_24586 | TRIREDRAFT_28159 | TRIREDRAFT_47897 | TRIREDRAFT_4860 | TRIREDRAFT_49112 | TRIREDRAFT_5345 | TRIREDRAFT_53900 | TRIREDRAFT_57015 | TRIREDRAF…	0.00239836	41 / 910	41 / 231
01.20.05	metabolism of acetic acid derivatives	TRIREDRAFT_103147 | TRIREDRAFT_60118	0.362021	2 / 43	2 / 231
01.20.05.03	metabolism of alkanes, alkenes, alkanals, alkanols	TRIREDRAFT_103147	0.23561	1 / 9	1 / 231
01.20.05.11	metabolism of polyketides	TRIREDRAFT_60118	0.466139	1 / 21	1 / 231
01.20.15	metabolism of derivatives of dehydroquinic acid, shikimic acid and chorismic acid	TRIREDRAFT_104609	0.567156	1 / 28	1 / 231
01.20.15.03	metabolism of ubiquinone	TRIREDRAFT_104609	0.279957	1 / 11	1 / 231
01.20.17	metabolism of secondary products derived from primary amino acids	TRIREDRAFT_105978 | TRIREDRAFT_107187 | TRIREDRAFT_5345	0.195844	3 / 52	3 / 231
01.20.17.09	metabolism of alkaloids	TRIREDRAFT_105978 | TRIREDRAFT_107187 | TRIREDRAFT_5345	0.00450801	3 / 12	3 / 231
01.20.19	metabolism of secondary products derived from glycine, L-serine and L-alanine	TRIREDRAFT_28159 | TRIREDRAFT_4860 | TRIREDRAFT_49112 | TRIREDRAFT_57263	0.0223259	4 / 37	4 / 231
01.20.19.01	metabolism of porphyrins	TRIREDRAFT_28159 | TRIREDRAFT_4860 | TRIREDRAFT_49112 | TRIREDRAFT_57263	0.0108509	4 / 30	4 / 231
01.20.19.05	metabolism of cobalamins	TRIREDRAFT_4860	0.0579215	1 / 2	1 / 231
01.20.35	metabolism of secondary products derived from L-phenylalanine and L-tyrosine	TRIREDRAFT_112125 | TRIREDRAFT_69956	0.252895	2 / 33	2 / 231
01.20.35.01	metabolism of phenylpropanoids	TRIREDRAFT_69956	0.592356	1 / 30	1 / 231
01.20.36	non-ribosomal peptide synthesis	TRIREDRAFT_24586	0.398231	1 / 17	1 / 231
01.20.37	metabolism of peptide derived compounds	TRIREDRAFT_24586 | TRIREDRAFT_79153	0.296895	2 / 37	2 / 231
01.20.37.01	metabolism of thioredoxin, glutaredoxin, glutathion	TRIREDRAFT_79153	0.466139	1 / 21	1 / 231
01.20.37.03	metabolism of peptide antibiotics	TRIREDRAFT_24586	0.212429	1 / 8	1 / 231
01.20.70	regulation of secondary metabolism	TRIREDRAFT_62484	0.616097	1 / 32	1 / 231
02	ENERGY	TRIREDRAFT_103147 | TRIREDRAFT_104609 | TRIREDRAFT_112125 | TRIREDRAFT_123274 | TRIREDRAFT_28159 | TRIREDRAFT_3333 | TRIREDRAFT_47603 | TRIREDRAFT_52847 | TRIREDRAFT_60406 | TRIREDRAFT_60847 | TRIREDRAFT_64906 | TRIREDRAFT_69769 | TRIREDRAFT_69956 | TRIREDRAFT_79677	0.642114	14 / 508	14 / 231
02.01	glycolysis and gluconeogenesis	TRIREDRAFT_112125 | TRIREDRAFT_69956 | TRIREDRAFT_79677	0.518653	3 / 93	3 / 231
02.01.03	regulation of glycolysis and gluconeogenesis	TRIREDRAFT_79677	0.415973	1 / 18	1 / 231
02.11	electron transport and membrane-associated energy conservation	TRIREDRAFT_123274 | TRIREDRAFT_28159 | TRIREDRAFT_3333 | TRIREDRAFT_52847 | TRIREDRAFT_60406 | TRIREDRAFT_60847 | TRIREDRAFT_69769	0.0900037	7 / 131	7 / 231
02.11.05	accessory proteins of electron transport and membrane-associated energy conservation	TRIREDRAFT_28159 | TRIREDRAFT_60406	0.404214	2 / 47	2 / 231
02.11.07	regulation of electron transport and membrane-associated energy conservation	TRIREDRAFT_3333	0.258113	1 / 10	1 / 231
02.13	respiration	TRIREDRAFT_104609 | TRIREDRAFT_123274 | TRIREDRAFT_28159 | TRIREDRAFT_52847 | TRIREDRAFT_60847	0.475695	5 / 154	5 / 231
02.13.03	aerobic respiration	TRIREDRAFT_104609 | TRIREDRAFT_28159 | TRIREDRAFT_60847	0.547331	3 / 97	3 / 231
02.16	fermentation	TRIREDRAFT_123274 | TRIREDRAFT_69956	0.630629	2 / 72	2 / 231
02.16.01	alcohol fermentation	TRIREDRAFT_123274 | TRIREDRAFT_69956	0.285911	2 / 36	2 / 231
02.19	metabolism of energy reserves (e.g. glycogen, trehalose)	TRIREDRAFT_47603 | TRIREDRAFT_64906	0.455017	2 / 52	2 / 231
02.45	energy conversion and regeneration	TRIREDRAFT_103147 | TRIREDRAFT_60406 | TRIREDRAFT_60847 | TRIREDRAFT_69769	0.172137	4 / 74	4 / 231
02.45.15	energy generation (e.g. ATP synthase)	TRIREDRAFT_60847	0.526427	1 / 25	1 / 231
10	CELL CYCLE AND DNA PROCESSING	TRIREDRAFT_108332 | TRIREDRAFT_119859 | TRIREDRAFT_122572 | TRIREDRAFT_22314 | TRIREDRAFT_3600 | TRIREDRAFT_40945 | TRIREDRAFT_4244 | TRIREDRAFT_52976 | TRIREDRAFT_54171 | TRIREDRAFT_60349 | TRIREDRAFT_63347 | TRIREDRAFT_64790 | TRIREDRAFT_67983 | TRIREDRAFT_78909	0.999871	14 / 1014	14 / 231
10.01	DNA processing	TRIREDRAFT_40945 | TRIREDRAFT_4244 | TRIREDRAFT_54171 | TRIREDRAFT_64790	0.999966	4 / 554	4 / 231
10.01.02	DNA topology	TRIREDRAFT_4244	0.929119	1 / 88	1 / 231
10.01.03	DNA synthesis and replication	TRIREDRAFT_4244	0.987536	1 / 145	1 / 231
10.01.05	DNA recombination and DNA repair	TRIREDRAFT_40945 | TRIREDRAFT_4244	0.998181	2 / 281	2 / 231
10.01.05.01	DNA repair	TRIREDRAFT_40945 | TRIREDRAFT_4244	0.994005	2 / 238	2 / 231
10.01.05.03	DNA recombination	TRIREDRAFT_4244	0.960206	1 / 107	1 / 231
10.01.09	DNA restriction or modification	TRIREDRAFT_54171	0.999717	1 / 267	1 / 231
10.01.09.05	DNA conformation modification (e.g. chromatin)	TRIREDRAFT_54171	0.999659	1 / 261	1 / 231
10.03	cell cycle	TRIREDRAFT_108332 | TRIREDRAFT_119859 | TRIREDRAFT_122572 | TRIREDRAFT_22314 | TRIREDRAFT_3600 | TRIREDRAFT_52976 | TRIREDRAFT_54171 | TRIREDRAFT_60349 | TRIREDRAFT_63347 | TRIREDRAFT_64790 | TRIREDRAFT_67983 | TRIREDRAFT_78909	0.980249	12 / 662	12 / 231
10.03.01	mitotic cell cycle and cell cycle control	TRIREDRAFT_108332 | TRIREDRAFT_22314 | TRIREDRAFT_3600 | TRIREDRAFT_54171 | TRIREDRAFT_63347 | TRIREDRAFT_67983 | TRIREDRAFT_78909	0.988623	7 / 472	7 / 231
10.03.01.01	mitotic cell cycle	TRIREDRAFT_108332	0.997566	1 / 198	1 / 231
10.03.01.01.01	G1 phase of mitotic cell cycle	TRIREDRAFT_108332	0.616097	1 / 32	1 / 231
10.03.02	meiosis	TRIREDRAFT_122572 | TRIREDRAFT_64790	0.843823	2 / 111	2 / 231
10.03.03	cytokinesis (cell division) /septum formation and hydrolysis	TRIREDRAFT_119859 | TRIREDRAFT_22314 | TRIREDRAFT_52976 | TRIREDRAFT_60349 | TRIREDRAFT_63347	0.548166	5 / 167	5 / 231
10.03.04	nuclear and chromosomal cycle	TRIREDRAFT_67983	0.950763	1 / 100	1 / 231
10.03.04.09	nuclear migration	TRIREDRAFT_67983	0.379954	1 / 16	1 / 231
11	TRANSCRIPTION	TRIREDRAFT_109379 | TRIREDRAFT_109443 | TRIREDRAFT_110689 | TRIREDRAFT_112384 | TRIREDRAFT_2716 | TRIREDRAFT_31248 | TRIREDRAFT_3287 | TRIREDRAFT_3719 | TRIREDRAFT_4244 | TRIREDRAFT_5140 | TRIREDRAFT_52976 | TRIREDRAFT_53446 | TRIREDRAFT_54450 | TRIREDRAFT_56838 | TRIREDRAFT_61550 | TRIREDRAFT_64601 | TRIREDRAFT_69838 | TRIREDRAFT_71649 | TRIREDRAFT_78543 | TRIREDRAFT_80748	0.995945	20 / 1091	20 / 231
11.02	RNA synthesis	TRIREDRAFT_109443 | TRIREDRAFT_110689 | TRIREDRAFT_112384 | TRIREDRAFT_2716 | TRIREDRAFT_3719 | TRIREDRAFT_4244 | TRIREDRAFT_52976 | TRIREDRAFT_53446 | TRIREDRAFT_54450 | TRIREDRAFT_61550 | TRIREDRAFT_78543	0.99969	11 / 834	11 / 231
11.02.01	rRNA synthesis	TRIREDRAFT_112384 | TRIREDRAFT_2716 | TRIREDRAFT_52976 | TRIREDRAFT_53446	0.14408	4 / 69	4 / 231
11.02.02	tRNA synthesis	TRIREDRAFT_78543	0.807767	1 / 55	1 / 231
11.02.03	mRNA synthesis	TRIREDRAFT_109443 | TRIREDRAFT_110689 | TRIREDRAFT_112384 | TRIREDRAFT_3719 | TRIREDRAFT_4244 | TRIREDRAFT_53446 | TRIREDRAFT_54450 | TRIREDRAFT_61550 | TRIREDRAFT_78543	0.999772	9 / 751	9 / 231
11.02.03.04	transcriptional control	TRIREDRAFT_109443 | TRIREDRAFT_110689 | TRIREDRAFT_3719 | TRIREDRAFT_4244 | TRIREDRAFT_53446 | TRIREDRAFT_78543	0.999926	6 / 641	6 / 231
11.02.03.04.03	transcription repression	TRIREDRAFT_109443 | TRIREDRAFT_3719 | TRIREDRAFT_53446	0.525914	3 / 94	3 / 231
11.04	RNA processing	TRIREDRAFT_109379 | TRIREDRAFT_112384 | TRIREDRAFT_2716 | TRIREDRAFT_31248 | TRIREDRAFT_3287 | TRIREDRAFT_4244 | TRIREDRAFT_5140 | TRIREDRAFT_53446 | TRIREDRAFT_54450 | TRIREDRAFT_56838 | TRIREDRAFT_61550 | TRIREDRAFT_69838 | TRIREDRAFT_71649 | TRIREDRAFT_78543 | TRIREDRAFT_80748	0.274483	15 / 428	15 / 231
11.04.01	rRNA processing	TRIREDRAFT_112384 | TRIREDRAFT_2716 | TRIREDRAFT_4244 | TRIREDRAFT_53446 | TRIREDRAFT_61550 | TRIREDRAFT_69838 | TRIREDRAFT_80748	0.296413	7 / 184	7 / 231
11.04.02	tRNA processing	TRIREDRAFT_112384 | TRIREDRAFT_2716 | TRIREDRAFT_61550 | TRIREDRAFT_71649 | TRIREDRAFT_78543	0.0326744	5 / 61	5 / 231
11.04.03	mRNA processing (splicing, 5'-, 3'-end processing)	TRIREDRAFT_109379 | TRIREDRAFT_112384 | TRIREDRAFT_31248 | TRIREDRAFT_3287 | TRIREDRAFT_4244 | TRIREDRAFT_5140 | TRIREDRAFT_53446 | TRIREDRAFT_54450 | TRIREDRAFT_56838 | TRIREDRAFT_61550	0.229942	10 / 259	10 / 231
11.04.03.01	splicing	TRIREDRAFT_109379 | TRIREDRAFT_112384 | TRIREDRAFT_3287 | TRIREDRAFT_4244 | TRIREDRAFT_5140 | TRIREDRAFT_53446 | TRIREDRAFT_56838 | TRIREDRAFT_61550	0.242279	8 / 202	8 / 231
11.04.03.03	5'-end processing	TRIREDRAFT_54450	0.23561	1 / 9	1 / 231
11.06	RNA modification	TRIREDRAFT_2716 | TRIREDRAFT_53446 | TRIREDRAFT_64601 | TRIREDRAFT_71649 | TRIREDRAFT_80748	0.0513213	5 / 69	5 / 231
11.06.01	rRNA modification	TRIREDRAFT_53446 | TRIREDRAFT_80748	0.0966218	2 / 18	2 / 231
11.06.02	tRNA modification	TRIREDRAFT_2716 | TRIREDRAFT_64601 | TRIREDRAFT_71649	0.151996	3 / 46	3 / 231
12	PROTEIN SYNTHESIS	TRIREDRAFT_108332 | TRIREDRAFT_112384 | TRIREDRAFT_23059 | TRIREDRAFT_4244 | TRIREDRAFT_52976 | TRIREDRAFT_61550 | TRIREDRAFT_69399 | TRIREDRAFT_69838 | TRIREDRAFT_74346 | TRIREDRAFT_80748 | TRIREDRAFT_80792	0.721198	11 / 427	11 / 231
12.01	ribosome biogenesis	TRIREDRAFT_108332 | TRIREDRAFT_112384 | TRIREDRAFT_23059 | TRIREDRAFT_4244 | TRIREDRAFT_52976 | TRIREDRAFT_61550 | TRIREDRAFT_69399 | TRIREDRAFT_69838 | TRIREDRAFT_80748 | TRIREDRAFT_80792	0.21948	10 / 256	10 / 231
12.01.01	ribosomal proteins	TRIREDRAFT_112384 | TRIREDRAFT_23059 | TRIREDRAFT_4244 | TRIREDRAFT_61550 | TRIREDRAFT_69399 | TRIREDRAFT_69838 | TRIREDRAFT_80748 | TRIREDRAFT_80792	0.100543	8 / 161	8 / 231
12.04	translation	TRIREDRAFT_112384 | TRIREDRAFT_23059 | TRIREDRAFT_74346	0.954074	3 / 213	3 / 231
12.04.02	translation elongation	TRIREDRAFT_74346	0.526427	1 / 25	1 / 231
12.07	translational control	TRIREDRAFT_4244	0.914981	1 / 82	1 / 231
14	PROTEIN FATE (folding, modification, destination)	TRIREDRAFT_107669 | TRIREDRAFT_109379 | TRIREDRAFT_111838 | TRIREDRAFT_122572 | TRIREDRAFT_28159 | TRIREDRAFT_3287 | TRIREDRAFT_3568 | TRIREDRAFT_35726 | TRIREDRAFT_51365 | TRIREDRAFT_52976 | TRIREDRAFT_54171 | TRIREDRAFT_54450 | TRIREDRAFT_55550 | TRIREDRAFT_56838 | TRIREDRAFT_60349 | TRIREDRAFT_61550 | TRIREDRAFT_63347 | TRIREDRAFT_72612 | TRIREDRAFT_74804 | TRIREDRAFT_77299 | TRIREDRAFT_78909 …	0.997873	25 / 1332	25 / 231
14.01	protein folding and stabilization	TRIREDRAFT_122572 | TRIREDRAFT_74804 | TRIREDRAFT_82534	0.727736	3 / 127	3 / 231
14.04	protein targeting, sorting and translocation	TRIREDRAFT_122572 | TRIREDRAFT_55550 | TRIREDRAFT_60349 | TRIREDRAFT_63347 | TRIREDRAFT_81450	0.951955	5 / 306	5 / 231
14.07	protein modification	TRIREDRAFT_107669 | TRIREDRAFT_111838 | TRIREDRAFT_28159 | TRIREDRAFT_3568 | TRIREDRAFT_35726 | TRIREDRAFT_51365 | TRIREDRAFT_54171 | TRIREDRAFT_54450 | TRIREDRAFT_72612 | TRIREDRAFT_78909 | TRIREDRAFT_80400 | TRIREDRAFT_82623	0.997137	12 / 771	12 / 231
14.07.01	modification with fatty acids (e.g. myristylation, palmitylation, farnesylation)	TRIREDRAFT_28159	0.747926	1 / 46	1 / 231
14.07.03	modification by phosphorylation, dephosphorylation, autophosphorylation	TRIREDRAFT_54171 | TRIREDRAFT_54450 | TRIREDRAFT_78909	0.971703	3 / 234	3 / 231
14.07.04	modification by acetylation, deacetylation	TRIREDRAFT_3568	0.8814	1 / 71	1 / 231
14.07.05	modification by ubiquitination, deubiquitination	TRIREDRAFT_80400	0.982001	1 / 133	1 / 231
14.07.11	protein processing (proteolytic)	TRIREDRAFT_111838 | TRIREDRAFT_35726 | TRIREDRAFT_51365 | TRIREDRAFT_72612 | TRIREDRAFT_82623	0.323412	5 / 128	5 / 231
14.10	assembly of protein complexes	TRIREDRAFT_28159 | TRIREDRAFT_52976 | TRIREDRAFT_55550 | TRIREDRAFT_61550 | TRIREDRAFT_80400	0.841968	5 / 240	5 / 231
14.13	protein/peptide degradation	TRIREDRAFT_107669 | TRIREDRAFT_109379 | TRIREDRAFT_111838 | TRIREDRAFT_3287 | TRIREDRAFT_35726 | TRIREDRAFT_51365 | TRIREDRAFT_56838 | TRIREDRAFT_72612 | TRIREDRAFT_77299 | TRIREDRAFT_80400 | TRIREDRAFT_82623	0.581456	11 / 384	11 / 231
14.13.01	cytoplasmic and nuclear protein degradation	TRIREDRAFT_109379 | TRIREDRAFT_3287 | TRIREDRAFT_56838 | TRIREDRAFT_72612 | TRIREDRAFT_80400	0.883564	5 / 258	5 / 231
14.13.01.01	proteasomal degradation (ubiquitin/proteasomal pathway)	TRIREDRAFT_80400	0.992606	1 / 162	1 / 231
14.13.04	lysosomal and vacuolar protein degradation	TRIREDRAFT_111838 | TRIREDRAFT_72612 | TRIREDRAFT_82623	0.0614316	3 / 31	3 / 231
16	PROTEIN WITH BINDING FUNCTION OR COFACTOR REQUIREMENT (structural or catalytic)	TRIREDRAFT_104103 | TRIREDRAFT_105978 | TRIREDRAFT_107187 | TRIREDRAFT_108535 | TRIREDRAFT_109379 | TRIREDRAFT_110689 | TRIREDRAFT_111838 | TRIREDRAFT_112384 | TRIREDRAFT_120911 | TRIREDRAFT_121733 | TRIREDRAFT_122572 | TRIREDRAFT_123274 | TRIREDRAFT_123473 | TRIREDRAFT_123837 | TRIREDRAFT_22314 | TRIREDRAFT_22945 | TRIREDRAFT_23059 | TRIREDRAFT_23209 | TRIREDRAFT_28159 | TRIREDRAFT_3287 | TRIRED…	0.997446	62 / 2682	62 / 231
16.01	protein binding	TRIREDRAFT_108535 | TRIREDRAFT_109379 | TRIREDRAFT_111838 | TRIREDRAFT_121733 | TRIREDRAFT_122572 | TRIREDRAFT_123837 | TRIREDRAFT_22314 | TRIREDRAFT_23059 | TRIREDRAFT_28159 | TRIREDRAFT_3287 | TRIREDRAFT_5140 | TRIREDRAFT_52829 | TRIREDRAFT_52976 | TRIREDRAFT_53446 | TRIREDRAFT_55550 | TRIREDRAFT_56838 | TRIREDRAFT_60349 | TRIREDRAFT_60406 | TRIREDRAFT_67983 | TRIREDRAFT_68412 | TRIREDRAFT_6983…	0.997521	28 / 1441	28 / 231
16.03	nucleic acid binding	TRIREDRAFT_109379 | TRIREDRAFT_110689 | TRIREDRAFT_121733 | TRIREDRAFT_23059 | TRIREDRAFT_3287 | TRIREDRAFT_40945 | TRIREDRAFT_4244 | TRIREDRAFT_51998 | TRIREDRAFT_52976 | TRIREDRAFT_53446 | TRIREDRAFT_56838 | TRIREDRAFT_74491 | TRIREDRAFT_78543 | TRIREDRAFT_80748 | TRIREDRAFT_80792 | TRIREDRAFT_81049	0.915387	16 / 721	16 / 231
16.03.01	DNA binding	TRIREDRAFT_110689 | TRIREDRAFT_121733 | TRIREDRAFT_40945 | TRIREDRAFT_81049	0.997893	4 / 396	4 / 231
16.03.03	RNA binding	TRIREDRAFT_109379 | TRIREDRAFT_23059 | TRIREDRAFT_3287 | TRIREDRAFT_4244 | TRIREDRAFT_51998 | TRIREDRAFT_52976 | TRIREDRAFT_53446 | TRIREDRAFT_56838 | TRIREDRAFT_74491 | TRIREDRAFT_78543 | TRIREDRAFT_80748 | TRIREDRAFT_80792	0.199317	12 / 310	12 / 231
16.05	polysaccharide binding	TRIREDRAFT_80833	0.49718	1 / 23	1 / 231
16.07	structural protein binding	TRIREDRAFT_123837	0.801886	1 / 54	1 / 231
16.09	lipid binding	TRIREDRAFT_22314 | TRIREDRAFT_23209 | TRIREDRAFT_3568 | TRIREDRAFT_60847	0.118052	4 / 64	4 / 231
16.13	C-compound binding	TRIREDRAFT_80833	0.688875	1 / 39	1 / 231
16.13.01	sugar binding	TRIREDRAFT_80833	0.48189	1 / 22	1 / 231
16.17	metal binding	TRIREDRAFT_108535 | TRIREDRAFT_123473 | TRIREDRAFT_23209 | TRIREDRAFT_3333 | TRIREDRAFT_44389 | TRIREDRAFT_54171 | TRIREDRAFT_60406 | TRIREDRAFT_69956 | TRIREDRAFT_70090 | TRIREDRAFT_78909 | TRIREDRAFT_81646	0.982861	11 / 628	11 / 231
16.17.05	sodium binding	TRIREDRAFT_123473	0.301162	1 / 12	1 / 231
16.17.07	magnesium binding	TRIREDRAFT_54171 | TRIREDRAFT_78909	0.820531	2 / 105	2 / 231
16.17.09	heavy metal binding (Cu, Fe, Zn)	TRIREDRAFT_108535 | TRIREDRAFT_23209 | TRIREDRAFT_3333 | TRIREDRAFT_60406 | TRIREDRAFT_69956 | TRIREDRAFT_70090 | TRIREDRAFT_81646	0.958962	7 / 404	7 / 231
16.19	nucleotide/nucleoside/nucleobase binding	TRIREDRAFT_108535 | TRIREDRAFT_112384 | TRIREDRAFT_122572 | TRIREDRAFT_123473 | TRIREDRAFT_22314 | TRIREDRAFT_22945 | TRIREDRAFT_23209 | TRIREDRAFT_4244 | TRIREDRAFT_47897 | TRIREDRAFT_49970 | TRIREDRAFT_52976 | TRIREDRAFT_54171 | TRIREDRAFT_61550 | TRIREDRAFT_74346 | TRIREDRAFT_78909 | TRIREDRAFT_79677 | TRIREDRAFT_82534	0.918903	17 / 763	17 / 231
16.19.03	ATP binding	TRIREDRAFT_112384 | TRIREDRAFT_122572 | TRIREDRAFT_123473 | TRIREDRAFT_22945 | TRIREDRAFT_4244 | TRIREDRAFT_47897 | TRIREDRAFT_54171 | TRIREDRAFT_61550 | TRIREDRAFT_78909 | TRIREDRAFT_79677 | TRIREDRAFT_82534	0.956227	11 / 570	11 / 231
16.19.05	GTP binding	TRIREDRAFT_22314 | TRIREDRAFT_74346	0.885186	2 / 124	2 / 231
16.21	complex cofactor/cosubstrate/vitamine binding	TRIREDRAFT_104103 | TRIREDRAFT_105978 | TRIREDRAFT_107187 | TRIREDRAFT_120911 | TRIREDRAFT_121733 | TRIREDRAFT_123274 | TRIREDRAFT_3333 | TRIREDRAFT_5345 | TRIREDRAFT_57263 | TRIREDRAFT_65198 | TRIREDRAFT_71649 | TRIREDRAFT_81049 | TRIREDRAFT_81646	0.2912	13 / 370	13 / 231
16.21.01	heme binding	TRIREDRAFT_81646	0.844352	1 / 62	1 / 231
16.21.05	FAD/FMN binding	TRIREDRAFT_5345 | TRIREDRAFT_57263 | TRIREDRAFT_71649 | TRIREDRAFT_81646	0.365666	4 / 104	4 / 231
16.21.07	NAD/NADP binding	TRIREDRAFT_104103 | TRIREDRAFT_107187 | TRIREDRAFT_120911 | TRIREDRAFT_121733 | TRIREDRAFT_123274 | TRIREDRAFT_3333 | TRIREDRAFT_81049 | TRIREDRAFT_81646	0.135812	8 / 173	8 / 231
16.21.17	pyridoxal phosphate binding	TRIREDRAFT_105978 | TRIREDRAFT_65198	0.351295	2 / 42	2 / 231
18	REGULATION OF METABOLISM AND PROTEIN FUNCTION	TRIREDRAFT_52829 | TRIREDRAFT_53446 | TRIREDRAFT_54171 | TRIREDRAFT_54450 | TRIREDRAFT_78909	0.998989	5 / 481	5 / 231
18.01	regulation by	TRIREDRAFT_54171 | TRIREDRAFT_54450 | TRIREDRAFT_78909	0.972359	3 / 235	3 / 231
18.01.01	regulation by modification	TRIREDRAFT_54171 | TRIREDRAFT_54450 | TRIREDRAFT_78909	0.756201	3 / 133	3 / 231
18.02	regulation of protein activity	TRIREDRAFT_52829 | TRIREDRAFT_53446 | TRIREDRAFT_54171 | TRIREDRAFT_54450 | TRIREDRAFT_78909	0.998682	5 / 470	5 / 231
18.02.01	enzymatic activity regulation / enzyme regulator	TRIREDRAFT_52829 | TRIREDRAFT_54171 | TRIREDRAFT_78909	0.993582	3 / 295	3 / 231
18.02.09	regulator of transcription factor	TRIREDRAFT_53446	0.9444	1 / 96	1 / 231
20	CELLULAR TRANSPORT, TRANSPORT FACILITATION AND TRANSPORT ROUTES	TRIREDRAFT_109122 | TRIREDRAFT_111049 | TRIREDRAFT_122104 | TRIREDRAFT_122572 | TRIREDRAFT_123274 | TRIREDRAFT_123459 | TRIREDRAFT_123473 | TRIREDRAFT_123611 | TRIREDRAFT_123837 | TRIREDRAFT_3333 | TRIREDRAFT_43671 | TRIREDRAFT_47897 | TRIREDRAFT_4950 | TRIREDRAFT_49970 | TRIREDRAFT_52489 | TRIREDRAFT_52829 | TRIREDRAFT_53900 | TRIREDRAFT_55550 | TRIREDRAFT_57015 | TRIREDRAFT_60349 | TRIREDRAFT_6…	0.846204	39 / 1503	39 / 231
20.01	transported compounds (substrates)	TRIREDRAFT_109122 | TRIREDRAFT_111049 | TRIREDRAFT_122104 | TRIREDRAFT_123274 | TRIREDRAFT_123459 | TRIREDRAFT_123473 | TRIREDRAFT_123611 | TRIREDRAFT_3333 | TRIREDRAFT_43671 | TRIREDRAFT_47897 | TRIREDRAFT_4950 | TRIREDRAFT_49970 | TRIREDRAFT_52489 | TRIREDRAFT_52829 | TRIREDRAFT_53900 | TRIREDRAFT_57015 | TRIREDRAFT_60349 | TRIREDRAFT_60406 | TRIREDRAFT_60847 | TRIREDRAFT_63347 | TRIREDRAFT_643…	0.516405	33 / 1116	33 / 231
20.01.01	ion transport	TRIREDRAFT_109122 | TRIREDRAFT_123459 | TRIREDRAFT_123473 | TRIREDRAFT_43671 | TRIREDRAFT_47897 | TRIREDRAFT_4950 | TRIREDRAFT_49970 | TRIREDRAFT_60847 | TRIREDRAFT_64790 | TRIREDRAFT_67026 | TRIREDRAFT_78306	0.0628594	11 / 223	11 / 231
20.01.01.01	cation transport (H+, Na+, K+, Ca2+ , NH4+, etc.)	TRIREDRAFT_109122 | TRIREDRAFT_123459 | TRIREDRAFT_123473 | TRIREDRAFT_43671 | TRIREDRAFT_47897 | TRIREDRAFT_4950 | TRIREDRAFT_49970 | TRIREDRAFT_60847 | TRIREDRAFT_64790 | TRIREDRAFT_67026	0.0409487	10 / 182	10 / 231
20.01.01.01.01	heavy metal ion transport (Cu+, Fe3+, etc.)	TRIREDRAFT_109122 | TRIREDRAFT_123459 | TRIREDRAFT_67026	0.314716	3 / 67	3 / 231
20.01.01.01.01.01	siderophore-iron transport	TRIREDRAFT_67026	0.512021	1 / 24	1 / 231
20.01.01.07	anion transport	TRIREDRAFT_123473 | TRIREDRAFT_43671 | TRIREDRAFT_4950 | TRIREDRAFT_78306	0.0617931	4 / 51	4 / 231
20.01.01.07.05	sulfate/sulfite transport	TRIREDRAFT_78306	0.16395	1 / 6	1 / 231
20.01.03	C-compound and carbohydrate transport	TRIREDRAFT_123473 | TRIREDRAFT_4950 | TRIREDRAFT_53900 | TRIREDRAFT_64314 | TRIREDRAFT_64790 | TRIREDRAFT_64882 | TRIREDRAFT_70098 | TRIREDRAFT_72922 | TRIREDRAFT_82145	0.133247	9 / 200	9 / 231
20.01.03.01	sugar transport	TRIREDRAFT_82145	0.649156	1 / 35	1 / 231
20.01.07	amino acid/amino acid derivatives transport	TRIREDRAFT_109122 | TRIREDRAFT_123611 | TRIREDRAFT_52829 | TRIREDRAFT_57015 | TRIREDRAFT_70098 | TRIREDRAFT_72922	0.0124475	6 / 66	6 / 231
20.01.10	protein transport	TRIREDRAFT_60349 | TRIREDRAFT_63347 | TRIREDRAFT_81450	0.973	3 / 236	3 / 231
20.01.11	amine / polyamine transport	TRIREDRAFT_4950 | TRIREDRAFT_49970 | TRIREDRAFT_70098 | TRIREDRAFT_72922	0.0185156	4 / 35	4 / 231
20.01.13	lipid/fatty acid transport	TRIREDRAFT_47897 | TRIREDRAFT_70098 | TRIREDRAFT_72922	0.561295	3 / 99	3 / 231
20.01.15	electron transport	TRIREDRAFT_111049 | TRIREDRAFT_123274 | TRIREDRAFT_3333 | TRIREDRAFT_60406 | TRIREDRAFT_60847 | TRIREDRAFT_69769 | TRIREDRAFT_78223 | TRIREDRAFT_81646	0.538954	8 / 269	8 / 231
20.01.17	nucleotide/nucleoside/nucleobase transport	TRIREDRAFT_122104 | TRIREDRAFT_49970 | TRIREDRAFT_52489	0.0320687	3 / 24	3 / 231
20.01.25	vitamine/cofactor transport	TRIREDRAFT_52489	0.688875	1 / 39	1 / 231
20.01.26	neurotransmitter transport	TRIREDRAFT_70098 | TRIREDRAFT_72922	0.209107	2 / 29	2 / 231
20.01.27	drug/toxin transport	TRIREDRAFT_47897 | TRIREDRAFT_67026 | TRIREDRAFT_76775	0.64548	3 / 112	3 / 231
20.03	transport facilities	TRIREDRAFT_109122 | TRIREDRAFT_123473 | TRIREDRAFT_43671 | TRIREDRAFT_47897 | TRIREDRAFT_49970 | TRIREDRAFT_52489 | TRIREDRAFT_53900 | TRIREDRAFT_60847 | TRIREDRAFT_64314 | TRIREDRAFT_64790 | TRIREDRAFT_64882 | TRIREDRAFT_66228 | TRIREDRAFT_70098 | TRIREDRAFT_72922 | TRIREDRAFT_76766 | TRIREDRAFT_76775 | TRIREDRAFT_81450 | TRIREDRAFT_81646 | TRIREDRAFT_82145	0.23979	19 / 542	19 / 231
20.03.01	channel / pore class transport	TRIREDRAFT_60847 | TRIREDRAFT_81646	0.434981	2 / 50	2 / 231
20.03.01.01	ion channels	TRIREDRAFT_81646	0.579944	1 / 29	1 / 231
20.03.02	carrier (electrochemical potential-driven transport)	TRIREDRAFT_123473 | TRIREDRAFT_49970 | TRIREDRAFT_64790	0.511334	3 / 92	3 / 231
20.03.02.02	symporter	TRIREDRAFT_123473 | TRIREDRAFT_49970	0.351295	2 / 42	2 / 231
20.03.02.02.01	proton driven symporter	TRIREDRAFT_49970	0.592356	1 / 30	1 / 231
20.03.02.02.02	sodium driven symporter	TRIREDRAFT_49970	0.138611	1 / 5	1 / 231
20.03.02.03	antiporter	TRIREDRAFT_64790	0.789582	1 / 52	1 / 231
20.03.02.03.01	proton driven antiporter	TRIREDRAFT_64790	0.616097	1 / 32	1 / 231
20.03.22	transport ATPases	TRIREDRAFT_47897 | TRIREDRAFT_60847	0.719316	2 / 85	2 / 231
20.03.25	ABC transporters	TRIREDRAFT_47897 | TRIREDRAFT_76775	0.638156	2 / 73	2 / 231
20.09	transport routes	TRIREDRAFT_109122 | TRIREDRAFT_122104 | TRIREDRAFT_122572 | TRIREDRAFT_123459 | TRIREDRAFT_123611 | TRIREDRAFT_123837 | TRIREDRAFT_43671 | TRIREDRAFT_49970 | TRIREDRAFT_52489 | TRIREDRAFT_55550 | TRIREDRAFT_60349 | TRIREDRAFT_63347 | TRIREDRAFT_63882 | TRIREDRAFT_64790 | TRIREDRAFT_64882 | TRIREDRAFT_66228 | TRIREDRAFT_67026 | TRIREDRAFT_70098 | TRIREDRAFT_72922 | TRIREDRAFT_76766 | TRIREDRAFT_76…	0.950271	22 / 995	22 / 231
20.09.04	mitochondrial transport	TRIREDRAFT_81450	0.960206	1 / 107	1 / 231
20.09.05	non-vesicular ER transport	TRIREDRAFT_122572	0.279957	1 / 11	1 / 231
20.09.07	vesicular transport (Golgi network, etc.)	TRIREDRAFT_123837 | TRIREDRAFT_55550 | TRIREDRAFT_60349 | TRIREDRAFT_63347	0.953417	4 / 261	4 / 231
20.09.07.06	post Golgi transport	TRIREDRAFT_60349 | TRIREDRAFT_63347	0.12537	2 / 21	2 / 231
20.09.07.25	vesicle formation	TRIREDRAFT_55550	0.592356	1 / 30	1 / 231
20.09.07.27	vesicle fusion	TRIREDRAFT_60349	0.638463	1 / 34	1 / 231
20.09.13	vacuolar/lysosomal transport	TRIREDRAFT_55550	0.989632	1 / 151	1 / 231
20.09.14	cytoskeleton-dependent transport	TRIREDRAFT_123837	0.813475	1 / 56	1 / 231
20.09.14.02	actin dependent transport	TRIREDRAFT_123837	0.279957	1 / 11	1 / 231
20.09.16	cellular export and secretion	TRIREDRAFT_109122 | TRIREDRAFT_60349 | TRIREDRAFT_63347 | TRIREDRAFT_64790 | TRIREDRAFT_76775	0.746774	5 / 210	5 / 231
20.09.16.09	vesicular cellular export	TRIREDRAFT_60349	0.698085	1 / 40	1 / 231
20.09.16.09.03	exocytosis	TRIREDRAFT_60349	0.669608	1 / 37	1 / 231
20.09.18	cellular import	TRIREDRAFT_109122 | TRIREDRAFT_122104 | TRIREDRAFT_123459 | TRIREDRAFT_123611 | TRIREDRAFT_43671 | TRIREDRAFT_49970 | TRIREDRAFT_52489 | TRIREDRAFT_55550 | TRIREDRAFT_63882 | TRIREDRAFT_64882 | TRIREDRAFT_66228 | TRIREDRAFT_67026 | TRIREDRAFT_70098 | TRIREDRAFT_72922 | TRIREDRAFT_76766	0.111968	15 / 363	15 / 231
20.09.18.07	non-vesicular cellular import	TRIREDRAFT_109122 | TRIREDRAFT_122104 | TRIREDRAFT_123611 | TRIREDRAFT_64882 | TRIREDRAFT_67026	0.458431	5 / 151	5 / 231
20.09.18.09	vesicular cellular import	TRIREDRAFT_55550 | TRIREDRAFT_63882	0.870635	2 / 119	2 / 231
20.09.18.09.01	endocytosis	TRIREDRAFT_55550 | TRIREDRAFT_63882	0.870635	2 / 119	2 / 231
30	CELLULAR COMMUNICATION/SIGNAL TRANSDUCTION MECHANISM	TRIREDRAFT_108535 | TRIREDRAFT_110744 | TRIREDRAFT_123473 | TRIREDRAFT_54171 | TRIREDRAFT_63347 | TRIREDRAFT_68412 | TRIREDRAFT_76763 | TRIREDRAFT_78909 | TRIREDRAFT_81646	0.988097	9 / 561	9 / 231
30.01	cellular signalling	TRIREDRAFT_110744 | TRIREDRAFT_54171 | TRIREDRAFT_63347 | TRIREDRAFT_68412 | TRIREDRAFT_76763 | TRIREDRAFT_78909 | TRIREDRAFT_81646	0.990688	7 / 482	7 / 231
30.01.05	enzyme mediated signal transduction	TRIREDRAFT_54171 | TRIREDRAFT_63347 | TRIREDRAFT_78909	0.99155	3 / 284	3 / 231
30.01.05.01	protein kinase	TRIREDRAFT_54171 | TRIREDRAFT_63347 | TRIREDRAFT_78909	0.760707	3 / 134	3 / 231
30.01.05.01.03	MAPKKK cascade	TRIREDRAFT_63347	0.592356	1 / 30	1 / 231
30.01.05.01.05	tyrosine kinase	TRIREDRAFT_54171	0.321747	1 / 13	1 / 231
30.01.05.01.06	serine/threonine kinase	TRIREDRAFT_54171 | TRIREDRAFT_78909	0.582929	2 / 66	2 / 231
30.01.09	second messenger mediated signal transduction	TRIREDRAFT_63347 | TRIREDRAFT_68412	0.759244	2 / 92	2 / 231
30.01.09.03	Ca2+ mediated signal transduction	TRIREDRAFT_68412	0.567156	1 / 28	1 / 231
30.01.09.11	polyphosphoinositol mediated signal transduction	TRIREDRAFT_63347	0.627447	1 / 33	1 / 231
30.05	transmembrane signal transduction	TRIREDRAFT_108535 | TRIREDRAFT_123473 | TRIREDRAFT_54171 | TRIREDRAFT_78909	0.703354	4 / 161	4 / 231
30.05.02	non-enzymatic receptor mediated signalling	TRIREDRAFT_108535 | TRIREDRAFT_54171 | TRIREDRAFT_78909	0.363414	3 / 73	3 / 231
30.05.02.24	G-protein coupled receptor signalling pathway	TRIREDRAFT_78909	0.604403	1 / 31	1 / 231
30.05.02.26	integrin receptor signalling pathway	TRIREDRAFT_108535 | TRIREDRAFT_54171	0.0396679	2 / 11	2 / 231
32	CELL RESCUE, DEFENSE AND VIRULENCE	TRIREDRAFT_110744 | TRIREDRAFT_120479 | TRIREDRAFT_120911 | TRIREDRAFT_120953 | TRIREDRAFT_122572 | TRIREDRAFT_123274 | TRIREDRAFT_24586 | TRIREDRAFT_40156 | TRIREDRAFT_40945 | TRIREDRAFT_47136 | TRIREDRAFT_47897 | TRIREDRAFT_56002 | TRIREDRAFT_60118 | TRIREDRAFT_67026 | TRIREDRAFT_67964 | TRIREDRAFT_68412 | TRIREDRAFT_76763 | TRIREDRAFT_76775 | TRIREDRAFT_78223 | TRIREDRAFT_78306 | TRIREDRAFT_79…	0.936535	24 / 1050	24 / 231
32.01	stress response	TRIREDRAFT_120911 | TRIREDRAFT_122572 | TRIREDRAFT_40945 | TRIREDRAFT_47136 | TRIREDRAFT_68412 | TRIREDRAFT_79075 | TRIREDRAFT_82534	0.999046	7 / 588	7 / 231
32.01.01	oxidative stress response	TRIREDRAFT_47136	0.933291	1 / 90	1 / 231
32.01.03	osmotic and salt stress response	TRIREDRAFT_120911	0.884932	1 / 72	1 / 231
32.01.05	heat shock response	TRIREDRAFT_122572 | TRIREDRAFT_68412 | TRIREDRAFT_82534	0.124792	3 / 42	3 / 231
32.01.07	unfolded protein response (e.g. ER quality control)	TRIREDRAFT_122572 | TRIREDRAFT_79075 | TRIREDRAFT_82534	0.37956	3 / 75	3 / 231
32.01.09	DNA damage response	TRIREDRAFT_40945	0.979028	1 / 128	1 / 231
32.05	disease, virulence and defense	TRIREDRAFT_110744 | TRIREDRAFT_120953 | TRIREDRAFT_123274 | TRIREDRAFT_24586 | TRIREDRAFT_40156 | TRIREDRAFT_47897 | TRIREDRAFT_56002 | TRIREDRAFT_60118 | TRIREDRAFT_67964 | TRIREDRAFT_76763 | TRIREDRAFT_76775 | TRIREDRAFT_78223 | TRIREDRAFT_81525	0.097966	13 / 298	13 / 231
32.05.01	resistance proteins	TRIREDRAFT_47897 | TRIREDRAFT_56002 | TRIREDRAFT_76775	0.717693	3 / 125	3 / 231
32.05.01.03	chemical agent resistance	TRIREDRAFT_47897 | TRIREDRAFT_76775	0.38327	2 / 45	2 / 231
32.05.03	defense related proteins	TRIREDRAFT_123274 | TRIREDRAFT_24586 | TRIREDRAFT_67964 | TRIREDRAFT_81525	0.0617931	4 / 51	4 / 231
32.05.05	virulence, disease factors	TRIREDRAFT_110744 | TRIREDRAFT_120953 | TRIREDRAFT_40156 | TRIREDRAFT_60118 | TRIREDRAFT_76763 | TRIREDRAFT_78223	0.0817017	6 / 103	6 / 231
32.05.05.01	toxins	TRIREDRAFT_120953 | TRIREDRAFT_78223	0.155837	2 / 24	2 / 231
32.07	detoxification	TRIREDRAFT_47136 | TRIREDRAFT_47897 | TRIREDRAFT_67026 | TRIREDRAFT_67964 | TRIREDRAFT_76775 | TRIREDRAFT_78223 | TRIREDRAFT_78306 | TRIREDRAFT_81646	0.760719	8 / 329	8 / 231
32.07.01	detoxification involving cytochrome P450	TRIREDRAFT_67964 | TRIREDRAFT_78223	0.455017	2 / 52	2 / 231
32.07.03	detoxification by modification	TRIREDRAFT_78306	0.755398	1 / 47	1 / 231
32.07.05	detoxification by export	TRIREDRAFT_47897 | TRIREDRAFT_76775	0.725341	2 / 86	2 / 231
32.07.07	oxygen and radical detoxification	TRIREDRAFT_47136 | TRIREDRAFT_81646	0.521798	2 / 59	2 / 231
32.07.07.05	peroxidase reaction	TRIREDRAFT_47136	0.16395	1 / 6	1 / 231
32.07.07.07	superoxide metabolism	TRIREDRAFT_81646	0.321747	1 / 13	1 / 231
32.10	degradation / modification of foreign (exogenous) compounds	TRIREDRAFT_120479	0.715701	1 / 42	1 / 231
32.10.07	degradation / modification of foreign (exogenous) polysaccharides	TRIREDRAFT_120479	0.49718	1 / 23	1 / 231
34	INTERACTION WITH THE ENVIRONMENT	TRIREDRAFT_108535 | TRIREDRAFT_109122 | TRIREDRAFT_109379 | TRIREDRAFT_120911 | TRIREDRAFT_122572 | TRIREDRAFT_123459 | TRIREDRAFT_123473 | TRIREDRAFT_3287 | TRIREDRAFT_43671 | TRIREDRAFT_47897 | TRIREDRAFT_4950 | TRIREDRAFT_49970 | TRIREDRAFT_56838 | TRIREDRAFT_57015 | TRIREDRAFT_60847 | TRIREDRAFT_67026 | TRIREDRAFT_68412 | TRIREDRAFT_80833 | TRIREDRAFT_81646 | TRIREDRAFT_82534	0.38013	20 / 626	20 / 231
34.01	homeostasis	TRIREDRAFT_109122 | TRIREDRAFT_123459 | TRIREDRAFT_43671 | TRIREDRAFT_47897 | TRIREDRAFT_4950 | TRIREDRAFT_49970 | TRIREDRAFT_60847 | TRIREDRAFT_67026 | TRIREDRAFT_81646	0.368094	9 / 263	9 / 231
34.01.01	homeostasis of cations	TRIREDRAFT_109122 | TRIREDRAFT_123459 | TRIREDRAFT_43671 | TRIREDRAFT_47897 | TRIREDRAFT_4950 | TRIREDRAFT_49970 | TRIREDRAFT_60847 | TRIREDRAFT_67026 | TRIREDRAFT_81646	0.212066	9 / 224	9 / 231
34.01.01.01	homeostasis of metal ions (Na, K, Ca etc.)	TRIREDRAFT_109122 | TRIREDRAFT_123459 | TRIREDRAFT_47897 | TRIREDRAFT_67026	0.643866	4 / 149	4 / 231
34.01.01.03	homeostasis of protons	TRIREDRAFT_60847	0.819014	1 / 57	1 / 231
34.01.03	homeostasis of anions	TRIREDRAFT_4950	0.579944	1 / 29	1 / 231
34.05	cell motility	TRIREDRAFT_108535	0.935285	1 / 91	1 / 231
34.07	cell adhesion	TRIREDRAFT_108535	0.679385	1 / 38	1 / 231
34.11	cellular sensing and response to external stimulus	TRIREDRAFT_109379 | TRIREDRAFT_120911 | TRIREDRAFT_122572 | TRIREDRAFT_123473 | TRIREDRAFT_3287 | TRIREDRAFT_56838 | TRIREDRAFT_57015 | TRIREDRAFT_68412 | TRIREDRAFT_80833 | TRIREDRAFT_81646 | TRIREDRAFT_82534	0.175257	11 / 272	11 / 231
34.11.01	photoperception and response	TRIREDRAFT_109379 | TRIREDRAFT_3287 | TRIREDRAFT_56838	0.131417	3 / 43	3 / 231
34.11.03	chemoperception and response	TRIREDRAFT_120911 | TRIREDRAFT_123473 | TRIREDRAFT_80833	0.680312	3 / 118	3 / 231
34.11.03.03	chemotaxis	TRIREDRAFT_123473	0.23561	1 / 9	1 / 231
34.11.03.11	pH response	TRIREDRAFT_80833	0.361125	1 / 15	1 / 231
34.11.03.13	osmosensing and response	TRIREDRAFT_120911	0.795826	1 / 53	1 / 231
34.11.07	gravity perception and response	TRIREDRAFT_81646	0.0579215	1 / 2	1 / 231
34.11.09	temperature perception and response	TRIREDRAFT_122572 | TRIREDRAFT_68412 | TRIREDRAFT_81646 | TRIREDRAFT_82534	0.00482228	4 / 24	4 / 231
34.11.10	response to biotic stimulus	TRIREDRAFT_80833	0.341729	1 / 14	1 / 231
34.11.12	perception of nutrients and nutritional adaptation	TRIREDRAFT_57015 | TRIREDRAFT_80833 | TRIREDRAFT_82534	0.234445	3 / 57	3 / 231
36	SYSTEMIC INTERACTION WITH THE ENVIRONMENT	TRIREDRAFT_121733 | TRIREDRAFT_81049	0.11557	2 / 20	2 / 231
36.20	plant / fungal specific systemic sensing and response	TRIREDRAFT_121733 | TRIREDRAFT_81049	0.11557	2 / 20	2 / 231
36.20.18	plant hormonal regulation	TRIREDRAFT_121733 | TRIREDRAFT_81049	0.11557	2 / 20	2 / 231
40	CELL FATE	TRIREDRAFT_121733 | TRIREDRAFT_22314 | TRIREDRAFT_31248 | TRIREDRAFT_39588 | TRIREDRAFT_52829 | TRIREDRAFT_56002 | TRIREDRAFT_64906 | TRIREDRAFT_68412 | TRIREDRAFT_78909 | TRIREDRAFT_81049 | TRIREDRAFT_82534	0.816976	11 / 465	11 / 231
40.01	cell growth / morphogenesis	TRIREDRAFT_121733 | TRIREDRAFT_22314 | TRIREDRAFT_31248 | TRIREDRAFT_56002 | TRIREDRAFT_64906 | TRIREDRAFT_78909 | TRIREDRAFT_81049 | TRIREDRAFT_82534	0.748629	8 / 325	8 / 231
40.01.03	directional cell growth (morphogenesis)	TRIREDRAFT_56002 | TRIREDRAFT_82534	0.753855	2 / 91	2 / 231
40.01.05	growth regulators / regulation of cell size	TRIREDRAFT_121733 | TRIREDRAFT_81049	0.285911	2 / 36	2 / 231
40.10	cell death	TRIREDRAFT_39588 | TRIREDRAFT_52829 | TRIREDRAFT_68412	0.7904	3 / 141	3 / 231
40.10.02	apoptosis (type I programmed cell death)	TRIREDRAFT_39588 | TRIREDRAFT_52829 | TRIREDRAFT_68412	0.72275	3 / 126	3 / 231
40.10.02.02	apoptotic program	TRIREDRAFT_39588	0.449912	1 / 20	1 / 231
40.10.02.02.01	apoptotic mitochondrial changes	TRIREDRAFT_39588	0.188549	1 / 7	1 / 231
40.10.02.03	induction of apoptosis	TRIREDRAFT_39588 | TRIREDRAFT_52829	0.135361	2 / 22	2 / 231
41	DEVELOPMENT (Systemic)	TRIREDRAFT_109443 | TRIREDRAFT_22314 | TRIREDRAFT_78909	0.496526	3 / 90	3 / 231
41.01	fungal/microorganismic development	TRIREDRAFT_109443 | TRIREDRAFT_22314 | TRIREDRAFT_78909	0.496526	3 / 90	3 / 231
41.01.01	mating (fertilization)	TRIREDRAFT_109443 | TRIREDRAFT_22314 | TRIREDRAFT_78909	0.118294	3 / 41	3 / 231
42	BIOGENESIS OF CELLULAR COMPONENTS	TRIREDRAFT_108332 | TRIREDRAFT_108535 | TRIREDRAFT_111838 | TRIREDRAFT_123274 | TRIREDRAFT_123705 | TRIREDRAFT_123726 | TRIREDRAFT_22314 | TRIREDRAFT_3600 | TRIREDRAFT_54171 | TRIREDRAFT_55550 | TRIREDRAFT_56838 | TRIREDRAFT_63347 | TRIREDRAFT_64906 | TRIREDRAFT_67983 | TRIREDRAFT_69736 | TRIREDRAFT_69956 | TRIREDRAFT_80833 | TRIREDRAFT_81525 | TRIREDRAFT_82623	0.993991	19 / 1026	19 / 231
42.01	cell wall	TRIREDRAFT_123705 | TRIREDRAFT_123726 | TRIREDRAFT_22314 | TRIREDRAFT_3600 | TRIREDRAFT_64906 | TRIREDRAFT_69956 | TRIREDRAFT_80833 | TRIREDRAFT_81525	0.404895	8 / 239	8 / 231
42.04	cytoskeleton/structural proteins	TRIREDRAFT_108332 | TRIREDRAFT_108535 | TRIREDRAFT_22314 | TRIREDRAFT_63347 | TRIREDRAFT_67983	0.90063	5 / 267	5 / 231
42.04.03	actin cytoskeleton	TRIREDRAFT_108332 | TRIREDRAFT_63347	0.83254	2 / 108	2 / 231
42.04.05	microtubule cytoskeleton	TRIREDRAFT_67983	0.904034	1 / 78	1 / 231
42.09	intracellular transport vesicles	TRIREDRAFT_55550	0.616097	1 / 32	1 / 231
42.10	nucleus	TRIREDRAFT_54171	0.999834	1 / 284	1 / 231
42.10.03	organization of chromosome structure	TRIREDRAFT_54171	0.999341	1 / 240	1 / 231
42.16	mitochondrion	TRIREDRAFT_123274 | TRIREDRAFT_3600 | TRIREDRAFT_56838	0.805962	3 / 145	3 / 231
42.25	vacuole or lysosome	TRIREDRAFT_111838 | TRIREDRAFT_69736 | TRIREDRAFT_82623	0.218826	3 / 55	3 / 231
43	CELL TYPE DIFFERENTIATION	TRIREDRAFT_105808 | TRIREDRAFT_108535 | TRIREDRAFT_109206 | TRIREDRAFT_110744 | TRIREDRAFT_22314 | TRIREDRAFT_43671 | TRIREDRAFT_60349 | TRIREDRAFT_63347 | TRIREDRAFT_64906 | TRIREDRAFT_67751 | TRIREDRAFT_67983 | TRIREDRAFT_76763 | TRIREDRAFT_78909 | TRIREDRAFT_80833	0.611587	14 / 498	14 / 231
43.01	fungal/microorganismic cell type differentiation	TRIREDRAFT_105808 | TRIREDRAFT_108535 | TRIREDRAFT_109206 | TRIREDRAFT_110744 | TRIREDRAFT_22314 | TRIREDRAFT_43671 | TRIREDRAFT_60349 | TRIREDRAFT_63347 | TRIREDRAFT_64906 | TRIREDRAFT_67751 | TRIREDRAFT_67983 | TRIREDRAFT_76763 | TRIREDRAFT_78909 | TRIREDRAFT_80833	0.611587	14 / 498	14 / 231
43.01.03	fungal and other eukaryotic cell type differentiation	TRIREDRAFT_105808 | TRIREDRAFT_108535 | TRIREDRAFT_109206 | TRIREDRAFT_110744 | TRIREDRAFT_22314 | TRIREDRAFT_43671 | TRIREDRAFT_60349 | TRIREDRAFT_63347 | TRIREDRAFT_64906 | TRIREDRAFT_67751 | TRIREDRAFT_67983 | TRIREDRAFT_76763 | TRIREDRAFT_78909 | TRIREDRAFT_80833	0.611587	14 / 498	14 / 231
43.01.03.05	budding, cell polarity and filament formation	TRIREDRAFT_108535 | TRIREDRAFT_22314 | TRIREDRAFT_43671 | TRIREDRAFT_60349 | TRIREDRAFT_67983 | TRIREDRAFT_78909	0.778235	6 / 258	6 / 231
43.01.03.06	hyphae formation	TRIREDRAFT_78909	0.321747	1 / 13	1 / 231
43.01.03.07	development of conidia	TRIREDRAFT_105808	0.258113	1 / 10	1 / 231
43.01.03.09	development of asco- basidio- or zygospore	TRIREDRAFT_22314 | TRIREDRAFT_63347 | TRIREDRAFT_64906 | TRIREDRAFT_80833	0.738877	4 / 169	4 / 231
