# Supplementary material for: The G-protein Coupled Receptor GPR8 Regulates Secondary Metabolism in Trichoderma reesei
Source: Front Bioeng Biotechnol. 2020 Nov 5;8:558996. doi: 10.3389/fbioe.2020.558996 (PMC7676458; doi:10.3389/fbioe.2020.558996)
Supplement: Supplementary file 4 [file Table_2.XLSX]

## Sheet: LL p<0.01 2fold
Genes differentially regulated between QM6a LL and Δgpr8 LL with p-value threshold <0,01, 2fold
	log fold			p-value
gene	QM6a_C_LL vs gpr8_C_LL	fold	regulation	QM6a_C_LL vs gpr8_C_LL,1
5369	-3.20097	0.108746	up in gpr8 mutant	0.000451962
104116	-2.96405	0.128154	up in gpr8 mutant	0.0013263
56278	-2.62805	0.161763	up in gpr8 mutant	0.00341825
104592	-2.26157	0.208545	up in gpr8 mutant	0.00295703
110345	-2.24913	0.21035	up in gpr8 mutant	0.00147885
103031	-2.24106	0.21153	up in gpr8 mutant	0.00587145
69956	-2.15303	0.22484	up in gpr8 mutant	0.00761849
58289	-2.08054	0.236425	up in gpr8 mutant	0.00604216
32212	-1.94939	0.258926	up in gpr8 mutant	0.00499872
102887	-1.94468	0.259772	up in gpr8 mutant	0.00760031
107488	-1.92534	0.263279	up in gpr8 mutant	0.00557358
104351	-1.86819	0.273918	up in gpr8 mutant	0.000246166
112493	-1.72089	0.303363	up in gpr8 mutant	0.00249206
110735	-1.68422	0.311171	up in gpr8 mutant	0.00176709
104050	-1.60552	0.328618	up in gpr8 mutant	0.00829473
65036	-1.29738	0.406865	up in gpr8 mutant	0.000929127
69493	-1.16842	0.444909	up in gpr8 mutant	0.00381671
112019	1.06747	2.09575	down in gpr8 mutant	0.000480803
112276	1.29912	2.46079	down in gpr8 mutant	0.00639605
104336	1.33402	2.52104	down in gpr8 mutant	0.00839617
112369	1.44158	2.71619	down in gpr8 mutant	0.00262755
110224	1.44158	2.71619	down in gpr8 mutant	0.00828421
112602	1.59965	3.0307	down in gpr8 mutant	0.00492095
119844	1.73356	3.32547	down in gpr8 mutant	0.00388537
103395	1.77253	3.41652	down in gpr8 mutant	0.00849508
108681	1.86924	3.6534	down in gpr8 mutant	0.00336869
110688	1.87382	3.66501	down in gpr8 mutant	0.00467932
35109	2.1974	4.58652	down in gpr8 mutant	0.00488993
53665	2.2165	4.64765	down in gpr8 mutant	0.00535099
32747	2.23811	4.71778	down in gpr8 mutant	0.00101357
112371	2.33981	5.06237	down in gpr8 mutant	0.00594776
57823	2.34788	5.09076	down in gpr8 mutant	0.000238997
112255	2.49896	5.65278	down in gpr8 mutant	0.000470808
58016	2.98465	7.91531	down in gpr8 mutant	0.000212512
71212	3.89868	14.9149	down in gpr8 mutant	0.00493798
43302	4.77373	27.3549	down in gpr8 mutant	0.00844781
71126	4.86874	29.2171	down in gpr8 mutant	2.5018e-06
71196	5.32324	40.0365	down in gpr8 mutant	0.0027604

## Sheet: annotations LL
	Genes regulated in ∆gpr8 upon growth in light on cellulose
									Schmoll et al., 2016 MMBR annotation Trichoderma									JGI TRE annotation (user curation)			Druzhinina et al., 2016	Annotation Neurospora crassa (BROAD)			Annotation Aspergillus nidulans (Broad)
TRE number	TRE ID	scaffold JGI	start	end	chromosome (Marie-Nelly et al., 2014)	position in chromosome	condition	fold regulation	TOPIC	gene name	group	subgroup	description	T atro	T virens	N crassa	S cerevisiae	name	defline	description	annotation	LOCUS NCR	SYMBOL	SYNOYM	LOCUS ANID	LENGTH	START	STOP	STRAND	NAME	CHROMOSOME	OPERON
5369	TRIRE2_5369	22	522715	523343	7	997	up in Δgpr8 mutant	0.108746	-	-	-	-	-	-	-	-	-	-	-	-	Metallocarboxypeptidase, putative	-	-	-	-	-	-	-	-	-	-	-
104116	TRIRE2_104116	3	197194	198195	6	72	up in Δgpr8 mutant	0.128154	-	-	-	-	-	-	-	-	-	-	-	-	Zinc-containing alcohol dehydrogenase	-	-	-	-	-	-	-	-	-	-	-
56278	TRIRE2_56278	3	1195191	1198772	6	370	up in Δgpr8 mutant	0.161763	-	-	-	-	-	-	-	-	-	-	-	-	unknown protein, in Sordariomycetes	NCU06548	0	0	-	-	-	-	-	-	-	-
104592	TRIRE2_104592	3	1825245	1826030	6	540	up in Δgpr8 mutant	0.208545	-	-	-	-	-	-	-	-	-	-	-	-	unknown protein	-	-	-	-	-	-	-	-	-	-	-
110345	TRIRE2_110345	20	13826	14194	4	592	up in Δgpr8 mutant	0.21035	-	-	-	-	-	-	-	-	-	-	-	-	orphan protein	-	-	-	-	-	-	-	-	-	-	-
103031	TRIRE2_103031	1	2406353	2407453	5	17	up in Δgpr8 mutant	0.21153	-	-	-	-	-	-	-	-	-	-	-	-	unknown protein	-	-	-	-	-	-	-	-	-	-	-
69956	TRIRE2_69956	31	29688	29970	3	60	up in Δgpr8 mutant	0.22484	-	-	-	-	-	-	-	-	-	\N	alcohol dehydrogenase	COG1064, AdhP, Zn-dependent alcohol dehydrogenases	Alcohol dehydrogenase, class V	-	-	-	-	-	-	-	-	-	-	-
58289	TRIRE2_58289	5	39622	40120	2	1813	up in Δgpr8 mutant	0.236425	-	-	-	-	-	-	-	-	-	-	-	-	Zinc-binding oxidoreductase	-	-	-	ANID_08409	1161	85396	86556	+	conserved hypothetical protein	Unmapped scaffolds	PF00107.18,PF00107.19,PF08240.4
32212	TRIRE2_32212	38	101904	102067	4	84	up in Δgpr8 mutant	0.258926	-	-	-	-	-	-	-	-	-	-	-	-	SSCRP	-	-	-	ANID_08376	1142	34659	35800	+	conserved hypothetical protein	Unmapped scaffolds	PF11807.1
102887	TRIRE2_102887	1	1919606	1919770	5	162	up in Δgpr8 mutant	0.259772	-	-	-	-	-	-	-	-	-	-	-	-	orphan protein	-	-	-	-	-	-	-	-	-	-	-
107488	TRIRE2_107488	9	870340	870400	7	611	up in Δgpr8 mutant	0.263279	CAZymes	0	Carbohydrate esterase	Carbohydrate esterase family3	0	-	-	NCU04526	0	-	-	-	CE3 protein	-	-	-	-	-	-	-	-	-	-	-
104351	TRIRE2_104351	3	964169	964797	6	304	up in Δgpr8 mutant	0.273918	-	-	-	-	-	-	-	-	-	-	-	-	orphan protein	-	-	-	-	-	-	-	-	-	-	-
112493	TRIRE2_112493	41	60353	62113	3	71	up in Δgpr8 mutant	0.303363	-	-	-	-	-	-	-	-	-	-	-	-	unknown protein	NCU07235	0	0	-	-	-	-	-	-	-	-
110735	TRIRE2_110735	22	149571	149576	7	892	up in Δgpr8 mutant	0.311171	-	-	-	-	-	-	-	-	-	-	-	-	orphan protein	-	-	-	-	-	-	-	-	-	-	-
104050	TRIRE2_104050	3	15981	16304	6	5	up in Δgpr8 mutant	0.328618	-	-	-	-	-	-	-	-	-	-	-	-	SSCRP	-	-	-	-	-	-	-	-	-	-	-
65036	TRIRE2_65036	15	68498	68655	7	40	up in Δgpr8 mutant	0.406865	Secondary metabolism	0	Cytochrome P450	p450 superfamily (cI12078)	0	0	0	0	0	-	-	-	cytochrome P450 monooxygenase	-	-	-	ANID_09384	1588	445932	447519	-	cytochrome P450 alkane hydroxylase	VIII	PF00067.14,PF00067.15
69493	TRIRE2_69493	29	294320	294717	6	999	up in Δgpr8 mutant	0.444909	CAZymes	0	Glycoside hydrolase	Glycoside hydrolase family92	candidate a-glycosidase distantly related to a-1,2-mannosidase	40796	49694	NCU07269	0	\N	Glycoside Hydrolase Family 92	related to a bacterial a-1,2-mannosidase	GH92 ?-1,2-mannosidase	-	-	-	ANID_03054	2980	714074	717053	-	glycosyl hydrolase, family 92 protein	VI	PF07971.4,PF07971.5,TIGR01180
112019	TRIRE2_112019	31	167280	167969	3	20	down in Δgpr8 mutant	2.09575	-	-	-	-	-	-	-	-	-	-	-	-	Iron/ascorbate family oxidoreductases	-	-	-	-	-	-	-	-	-	-	-
112276	TRIRE2_112276	36	17531	17760	3	1548	down in Δgpr8 mutant	2.46079	-	-	-	-	-	-	-	-	-	-	-	-	orphan protein	-	-	-	-	-	-	-	-	-	-	-
104336	TRIRE2_104336	3	919316	919330	6	290	down in Δgpr8 mutant	2.52104	-	-	-	-	-	-	-	-	-	-	-	-	orphan protein	-	-	-	-	-	-	-	-	-	-	-
112369	TRIRE2_112369	38	8603	8609	4	59	down in Δgpr8 mutant	2.71619	-	-	-	-	-	-	-	-	-	-	-	-	orphan protein	-	-	-	-	-	-	-	-	-	-	-
110224	TRIRE2_110224	19	321527	321694	4	1059	down in Δgpr8 mutant	2.71619	-	-	-	-	-	-	-	-	-	-	-	-	unknown protein	-	-	-	-	-	-	-	-	-	-	-
112602	TRIRE2_112602	47	6047	6064	7	12	down in Δgpr8 mutant	3.0307	-	-	-	-	-	-	-	-	-	-	-	-	unknown protein	-	-	-	-	-	-	-	-	-	-	-
119844	TRIRE2_119844	1	2572228	2572348	7	383	down in Δgpr8 mutant	3.32547	-	-	-	-	-	-	-	-	-	-	-	-	unknown protein	-	-	-	-	-	-	-	-	-	-	-
103395	TRIRE2_103395	1	3695109	3695575	4	397	down in Δgpr8 mutant	3.41652	-	-	-	-	-	-	-	-	-	-	-	-	unknown protein	NCU09856	0	0	ANID_07091	3124	2622	5745	-	conserved hypothetical protein	IV	PF00004.22,PF00004.21
108681	TRIRE2_108681	13	74109	74171	4	134	down in Δgpr8 mutant	3.6534	-	-	-	-	-	-	-	-	-	-	-	-	unknown protein	-	-	-	-	-	-	-	-	-	-	-
110688	TRIRE2_110688	22	3766	3929	7	850	down in Δgpr8 mutant	3.66501	-	-	-	-	-	-	-	-	-	-	-	-	orphan protein	-	-	-	-	-	-	-	-	-	-	-
35109	TRIRE2_35109	3	466143	466534	6	165	down in Δgpr8 mutant	4.58652	-	-	-	-	-	-	-	-	-	-	-	-	unknown protein, contains WD repeats	-	-	-	-	-	-	-	-	-	-	-
53665	TRIRE2_53665	1	2554110	2554307	7	388	down in Δgpr8 mutant	4.64765	-	-	-	-	-	-	-	-	-	-	-	-	unknown protein	NCU07883	0	0	ANID_05962	1619	205989	207607	+	conserved hypothetical protein	I	0
32747	TRIRE2_32747	3	617048	617653	6	209	down in Δgpr8 mutant	4.71778	-	-	-	-	-	-	-	-	-	-	-	-	unknown protein	-	-	-	-	-	-	-	-	-	-	-
112371	TRIRE2_112371	38	18772	18785	4	61	down in Δgpr8 mutant	5.06237	-	-	-	-	-	-	-	-	-	-	-	-	unknown protein	-	-	-	-	-	-	-	-	-	-	-
57823	TRIRE2_57823	4	834660	834826	2	1093	down in Δgpr8 mutant	5.09076	-	-	-	-	-	-	-	-	-	-	-	-	unknown protein	NCU00078	0	0	ANID_04553	706	266265	266970	+	conserved hypothetical protein	III	0
112255	TRIRE2_112255	35	90734	90737	1	1287	down in Δgpr8 mutant	5.65278	-	-	-	-	-	-	-	-	-	-	-	-	orphan protein	-	-	-	-	-	-	-	-	-	-	-
58016	TRIRE2_58016	4	1704420	1705009	2	1328	down in Δgpr8 mutant	7.91531	-	-	-	-	-	-	-	-	-	-	-	-	unknown protein	-	-	-	-	-	-	-	-	-	-	-
71212	TRIRE2_71212	85	2520	2765	-	-	down in Δgpr8 mutant	14.9149	-	-	-	-	-	-	-	-	-	-	-	-	-	-	-	-	-	-	-	-	-	-	-	-
43302	TRIRE2_43302	67	8578	8658	3	1688	down in Δgpr8 mutant	27.3549	-	-	-	-	-	-	-	-	-	-	-	-	unknown protein	-	-	-	-	-	-	-	-	-	-	-
71126	TRIRE2_71126	63	55	375	-	-	down in Δgpr8 mutant	29.2171	-	-	-	-	-	-	-	-	-	-	-	-	-	-	-	-	-	-	-	-	-	-	-	-
71196	TRIRE2_71196	82	3910	4140	-	-	down in Δgpr8 mutant	40.0365	-	-	-	-	-	-	-	-	-	-	-	-	-	-	-	-	-	-	-	-	-	-	-	-

## Sheet: DD p<0.01 2fold
Genes differentially regulated between QM6a DD and Δgpr8 DD with p-value threshold <0,01, 2fold
	log fold			p-value
gene	QM6a_C_DD vs gpr8_C_DD	fold	regulation	QM6a_C_DD vs gpr8_C_DD,1
111890	-3.64669	0.0798432	up in Δgpr8 mutant	0.00781533
105532	-3.58464	0.083352	up in Δgpr8 mutant	0.000173099
112380	-3.57242	0.084061	up in Δgpr8 mutant	0.000264612
111094	-3.33187	0.0993136	up in Δgpr8 mutant	0.000412098
69652	-3.32668	0.0996715	up in Δgpr8 mutant	0.000136168
69625	-3.23504	0.106208	up in Δgpr8 mutant	0.000339302
82321	-3.10203	0.116465	up in Δgpr8 mutant	0.000338428
112147	-3.08358	0.117964	up in Δgpr8 mutant	0.00021169
69650	-2.97908	0.126826	up in Δgpr8 mutant	2.24754e-05
81082	-2.93165	0.131064	up in Δgpr8 mutant	0.000268683
5368	-2.90388	0.133612	up in Δgpr8 mutant	0.00649458
110153	-2.82136	0.141477	up in Δgpr8 mutant	9.0804e-05
103156	-2.76964	0.146641	up in Δgpr8 mutant	0.00142643
66077	-2.74921	0.148732	up in Δgpr8 mutant	0.00256908
110862	-2.71324	0.152487	up in Δgpr8 mutant	2.53507e-06
111443	-2.59686	0.165298	up in Δgpr8 mutant	0.00149222
107495	-2.59003	0.166082	up in Δgpr8 mutant	0.000234965
112146	-2.56967	0.168443	up in Δgpr8 mutant	3.84675e-05
58472	-2.56614	0.168856	up in Δgpr8 mutant	0.000471547
122495	-2.53357	0.17271	up in Δgpr8 mutant	0.000205291
76230	-2.52907	0.17325	up in Δgpr8 mutant	8.17732e-05
122975	-2.50014	0.17676	up in Δgpr8 mutant	0.00258055
76601	-2.47145	0.18031	up in Δgpr8 mutant	0.000514799
70842	-2.44042	0.18423	up in Δgpr8 mutant	0.00217078
109949	-2.43378	0.185079	up in Δgpr8 mutant	0.0013975
110773	-2.40889	0.1883	up in Δgpr8 mutant	0.000642086
110271	-2.39102	0.190647	up in Δgpr8 mutant	0.00195081
58574	-2.35606	0.195324	up in Δgpr8 mutant	0.000680691
81004	-2.35397	0.195607	up in Δgpr8 mutant	0.00426412
74282	-2.34835	0.196371	up in Δgpr8 mutant	0.00913838
53824	-2.34495	0.196833	up in Δgpr8 mutant	0.000252932
124079	-2.34058	0.197431	up in Δgpr8 mutant	0.00627737
112539	-2.32259	0.199909	up in Δgpr8 mutant	0.000700147
66534	-2.31661	0.200739	up in Δgpr8 mutant	0.00101569
109284	-2.31261	0.201296	up in Δgpr8 mutant	0.00214883
82628	-2.30698	0.202083	up in Δgpr8 mutant	0.00706164
76633	-2.29964	0.203114	up in Δgpr8 mutant	0.00256385
55671	-2.29235	0.204142	up in Δgpr8 mutant	0.000970742
123079	-2.28177	0.205645	up in Δgpr8 mutant	8.92199e-05
5084	-2.27187	0.207061	up in Δgpr8 mutant	0.00176734
107349	-2.22643	0.213686	up in Δgpr8 mutant	0.00544336
66726	-2.22058	0.214554	up in Δgpr8 mutant	0.00204795
105844	-2.21631	0.215191	up in Δgpr8 mutant	2.97733e-05
103009	-2.21494	0.215395	up in Δgpr8 mutant	0.000172525
109321	-2.18969	0.219199	up in Δgpr8 mutant	0.00392446
58717	-2.15438	0.224629	up in Δgpr8 mutant	0.000371464
111110	-2.14208	0.226552	up in Δgpr8 mutant	0.000817189
59322	-2.13846	0.227123	up in Δgpr8 mutant	0.00132598
3447	-2.13266	0.228037	up in Δgpr8 mutant	0.0021975
102820	-2.13155	0.228213	up in Δgpr8 mutant	0.00166553
104211	-2.11893	0.230218	up in Δgpr8 mutant	0.000158234
106253	-2.10288	0.232793	up in Δgpr8 mutant	0.00207491
79222	-2.09473	0.234112	up in Δgpr8 mutant	0.00291151
64125	-2.08563	0.235593	up in Δgpr8 mutant	0.00812574
121785	-2.08562	0.235595	up in Δgpr8 mutant	0.00261952
107194	-2.07926	0.236635	up in Δgpr8 mutant	0.00538026
124259	-2.06447	0.239073	up in Δgpr8 mutant	5.64891e-05
43671	-2.05476	0.240688	up in Δgpr8 mutant	0.000124563
105983	-2.03009	0.24484	up in Δgpr8 mutant	0.00632492
54768	-2.02355	0.245953	up in Δgpr8 mutant	0.000575791
112540	-2.01763	0.246964	up in Δgpr8 mutant	0.000574455
107853	-1.99416	0.251014	up in Δgpr8 mutant	0.000364176
71094	-1.98799	0.25209	up in Δgpr8 mutant	3.39029e-05
123659	-1.97779	0.253878	up in Δgpr8 mutant	0.000615454
56314	-1.96714	0.25576	up in Δgpr8 mutant	0.000790091
124277	-1.95915	0.25718	up in Δgpr8 mutant	0.0043866
70500	-1.95581	0.257777	up in Δgpr8 mutant	1.86221e-05
64900	-1.94573	0.259584	up in Δgpr8 mutant	7.21125e-05
60370	-1.91475	0.265217	up in Δgpr8 mutant	0.00467369
67699	-1.90049	0.267853	up in Δgpr8 mutant	1.38042e-05
111716	-1.89565	0.268752	up in Δgpr8 mutant	0.00104957
3914	-1.8785	0.271967	up in Δgpr8 mutant	0.00130094
62977	-1.86803	0.273947	up in Δgpr8 mutant	1.6405e-05
44965	-1.86617	0.2743	up in Δgpr8 mutant	0.00932924
53961	-1.83691	0.279921	up in Δgpr8 mutant	0.00327412
70988	-1.83274	0.280731	up in Δgpr8 mutant	0.000479933
4240	-1.82786	0.281682	up in Δgpr8 mutant	0.00026731
82208	-1.81353	0.284494	up in Δgpr8 mutant	0.00765521
55319	-1.80365	0.286449	up in Δgpr8 mutant	4.42781e-05
57204	-1.79154	0.288863	up in Δgpr8 mutant	0.00155362
111237	-1.79052	0.289068	up in Δgpr8 mutant	0.00321325
30776	-1.78822	0.289528	up in Δgpr8 mutant	0.00371606
120371	-1.76628	0.293966	up in Δgpr8 mutant	0.00203387
103668	-1.75241	0.296805	up in Δgpr8 mutant	8.87169e-05
102637	-1.7443	0.298478	up in Δgpr8 mutant	0.00459775
123029	-1.74308	0.298731	up in Δgpr8 mutant	0.00186615
81668	-1.72748	0.301979	up in Δgpr8 mutant	0.00270638
23171	-1.72333	0.302849	up in Δgpr8 mutant	3.32617e-05
105722	-1.70722	0.30625	up in Δgpr8 mutant	0.00155605
70527	-1.7063	0.306445	up in Δgpr8 mutant	0.000116109
112590	-1.69189	0.30952	up in Δgpr8 mutant	0.00954733
122820	-1.6914	0.309627	up in Δgpr8 mutant	0.00694682
104059	-1.68595	0.310797	up in Δgpr8 mutant	0.00816767
22459	-1.68335	0.311359	up in Δgpr8 mutant	0.000711803
107142	-1.68133	0.311795	up in Δgpr8 mutant	0.000874139
103205	-1.67541	0.313076	up in Δgpr8 mutant	0.00629207
103458	-1.66044	0.316342	up in Δgpr8 mutant	0.00160575
107960	-1.65721	0.317051	up in Δgpr8 mutant	0.00774382
65162	-1.6563	0.317252	up in Δgpr8 mutant	0.0056978
108261	-1.6559	0.31734	up in Δgpr8 mutant	8.91251e-06
111326	-1.65542	0.317446	up in Δgpr8 mutant	0.00966
110272	-1.65425	0.317703	up in Δgpr8 mutant	0.00637062
54667	-1.64734	0.319228	up in Δgpr8 mutant	0.00483763
73536	-1.63859	0.321171	up in Δgpr8 mutant	9.3329e-05
109779	-1.63571	0.321812	up in Δgpr8 mutant	0.00303427
104438	-1.6047	0.328804	up in Δgpr8 mutant	0.000936413
66696	-1.60148	0.329539	up in Δgpr8 mutant	0.00518537
111584	-1.60059	0.329741	up in Δgpr8 mutant	0.00477352
58639	-1.58913	0.332373	up in Δgpr8 mutant	0.00658222
60560	-1.5818	0.334065	up in Δgpr8 mutant	0.00306307
108382	-1.56926	0.336982	up in Δgpr8 mutant	0.00267988
104816	-1.55875	0.339445	up in Δgpr8 mutant	0.00229979
69537	-1.55699	0.33986	up in Δgpr8 mutant	0.00229594
53378	-1.55575	0.340151	up in Δgpr8 mutant	0.00275736
124056	-1.54777	0.342038	up in Δgpr8 mutant	0.00148612
57185	-1.54746	0.342111	up in Δgpr8 mutant	0.00437164
124198	-1.53847	0.344251	up in Δgpr8 mutant	0.00182928
81659	-1.53805	0.34435	up in Δgpr8 mutant	0.00252591
102562	-1.53736	0.344514	up in Δgpr8 mutant	0.00412745
2735	-1.52477	0.347535	up in Δgpr8 mutant	0.00217984
103403	-1.51669	0.349487	up in Δgpr8 mutant	0.00834951
31658	-1.51617	0.349613	up in Δgpr8 mutant	0.00520426
112568	-1.51485	0.349932	up in Δgpr8 mutant	9.31132e-05
65037	-1.50077	0.353366	up in Δgpr8 mutant	0.00677128
5787	-1.48908	0.35624	up in Δgpr8 mutant	0.00254184
109489	-1.47566	0.35957	up in Δgpr8 mutant	0.00471728
59491	-1.46965	0.36107	up in Δgpr8 mutant	0.000318986
108345	-1.46305	0.362726	up in Δgpr8 mutant	0.00839214
112630	-1.46166	0.363075	up in Δgpr8 mutant	0.000763612
108160	-1.45906	0.36373	up in Δgpr8 mutant	0.000769131
102909	-1.45903	0.363737	up in Δgpr8 mutant	6.49416e-05
102936	-1.45799	0.364	up in Δgpr8 mutant	0.00727354
58731	-1.45425	0.364945	up in Δgpr8 mutant	0.00511884
105748	-1.44767	0.366613	up in Δgpr8 mutant	0.00763754
108655	-1.43954	0.368685	up in Δgpr8 mutant	0.00198849
55306	-1.43536	0.369755	up in Δgpr8 mutant	0.00273031
55887	-1.43175	0.37068	up in Δgpr8 mutant	0.000554497
55566	-1.43028	0.371058	up in Δgpr8 mutant	6.58752e-05
70907	-1.41557	0.374863	up in Δgpr8 mutant	0.00191821
111778	-1.41295	0.375543	up in Δgpr8 mutant	0.000179282
2089	-1.41076	0.376115	up in Δgpr8 mutant	0.00339178
3267	-1.40084	0.378708	up in Δgpr8 mutant	0.00152328
66092	-1.39761	0.379557	up in Δgpr8 mutant	0.00137916
68371	-1.39713	0.379682	up in Δgpr8 mutant	0.000400056
104927	-1.38999	0.381566	up in Δgpr8 mutant	0.00127561
59887	-1.38984	0.381607	up in Δgpr8 mutant	0.00433178
109267	-1.38525	0.382822	up in Δgpr8 mutant	0.000434765
70631	-1.38318	0.383374	up in Δgpr8 mutant	0.000229474
106161	-1.35979	0.389639	up in Δgpr8 mutant	0.000937239
122948	-1.35785	0.390164	up in Δgpr8 mutant	0.000169909
46127	-1.35403	0.391198	up in Δgpr8 mutant	0.000654717
110079	-1.35218	0.391699	up in Δgpr8 mutant	0.000155727
107146	-1.34794	0.392853	up in Δgpr8 mutant	0.00764007
53430	-1.34031	0.394935	up in Δgpr8 mutant	8.94405e-07
108011	-1.32703	0.398589	up in Δgpr8 mutant	0.000224136
2489	-1.32542	0.399033	up in Δgpr8 mutant	0.00100486
59368	-1.32447	0.399296	up in Δgpr8 mutant	0.0010535
69904	-1.32208	0.399957	up in Δgpr8 mutant	2.06349e-05
123204	-1.31854	0.400941	up in Δgpr8 mutant	0.000349782
110152	-1.31555	0.401773	up in Δgpr8 mutant	0.00314197
67907	-1.29696	0.406982	up in Δgpr8 mutant	0.00266767
74807	-1.29538	0.407429	up in Δgpr8 mutant	0.00341132
107357	-1.29375	0.407888	up in Δgpr8 mutant	0.00174272
78639	-1.28466	0.410468	up in Δgpr8 mutant	0.00246129
57526	-1.28463	0.410476	up in Δgpr8 mutant	0.00318954
120961	-1.28407	0.410635	up in Δgpr8 mutant	8.89422e-05
58802	-1.28402	0.410649	up in Δgpr8 mutant	0.00191107
70365	-1.28054	0.411642	up in Δgpr8 mutant	0.00528181
67866	-1.27728	0.412572	up in Δgpr8 mutant	0.000619855
104750	-1.27565	0.413039	up in Δgpr8 mutant	0.000404051
4990	-1.27523	0.41316	up in Δgpr8 mutant	6.08143e-05
80746	-1.27141	0.414255	up in Δgpr8 mutant	0.00012923
22129	-1.27127	0.414296	up in Δgpr8 mutant	0.00606008
80528	-1.26722	0.41546	up in Δgpr8 mutant	2.78096e-06
54659	-1.26427	0.416309	up in Δgpr8 mutant	0.00986711
108018	-1.26129	0.41717	up in Δgpr8 mutant	0.000236136
34252	-1.26025	0.417473	up in Δgpr8 mutant	0.000608944
104994	-1.25927	0.417756	up in Δgpr8 mutant	6.33779e-06
81122	-1.25357	0.419408	up in Δgpr8 mutant	5.16715e-06
69753	-1.25237	0.419757	up in Δgpr8 mutant	0.00084065
109562	-1.24911	0.420709	up in Δgpr8 mutant	4.3304e-09
53029	-1.24585	0.421661	up in Δgpr8 mutant	0.00204731
59197	-1.24491	0.421935	up in Δgpr8 mutant	3.80371e-05
70600	-1.23955	0.423504	up in Δgpr8 mutant	0.00198287
109296	-1.23909	0.423639	up in Δgpr8 mutant	0.00603461
104263	-1.22644	0.42737	up in Δgpr8 mutant	7.22061e-05
107507	-1.21939	0.429463	up in Δgpr8 mutant	0.00463852
21747	-1.2162	0.430415	up in Δgpr8 mutant	0.00023135
74215	-1.20703	0.433159	up in Δgpr8 mutant	0.000810522
70860	-1.20648	0.433324	up in Δgpr8 mutant	3.98281e-05
105167	-1.18965	0.43841	up in Δgpr8 mutant	0.00407186
73638	-1.1805	0.441199	up in Δgpr8 mutant	1.4165e-05
107294	-1.17806	0.441946	up in Δgpr8 mutant	0.00396973
123911	-1.17591	0.442604	up in Δgpr8 mutant	7.3988e-07
48211	-1.17481	0.442943	up in Δgpr8 mutant	0.00587315
107253	-1.17163	0.44392	up in Δgpr8 mutant	9.18835e-05
108929	-1.17114	0.444071	up in Δgpr8 mutant	6.12759e-06
65098	-1.16868	0.444828	up in Δgpr8 mutant	0.00129781
110342	-1.16179	0.446957	up in Δgpr8 mutant	9.72662e-05
119696	-1.15112	0.450275	up in Δgpr8 mutant	3.08648e-05
64676	-1.14801	0.451249	up in Δgpr8 mutant	0.000217933
30250	-1.14488	0.452227	up in Δgpr8 mutant	0.000670582
56218	-1.144	0.452505	up in Δgpr8 mutant	2.12171e-05
111362	-1.13354	0.455795	up in Δgpr8 mutant	0.00236
105904	-1.1315	0.456442	up in Δgpr8 mutant	0.00630189
103275	-1.12907	0.457209	up in Δgpr8 mutant	0.00280824
106251	-1.12899	0.457234	up in Δgpr8 mutant	0.00473672
74580	-1.12675	0.457945	up in Δgpr8 mutant	0.00961667
1885	-1.12215	0.459408	up in Δgpr8 mutant	9.53215e-05
120031	-1.11922	0.460342	up in Δgpr8 mutant	0.0094158
111762	-1.11784	0.460785	up in Δgpr8 mutant	0.000192912
62805	-1.11696	0.461065	up in Δgpr8 mutant	0.00185625
111758	-1.11216	0.4626	up in Δgpr8 mutant	0.000151882
49366	-1.11206	0.462633	up in Δgpr8 mutant	0.00325243
61350	-1.10946	0.463466	up in Δgpr8 mutant	0.0031604
55062	-1.10825	0.463857	up in Δgpr8 mutant	0.000402051
54005	-1.10091	0.466222	up in Δgpr8 mutant	0.000240256
82599	-1.09807	0.46714	up in Δgpr8 mutant	0.000416808
105538	-1.09469	0.468237	up in Δgpr8 mutant	0.00014751
110987	-1.09386	0.468508	up in Δgpr8 mutant	0.000314001
80058	-1.09011	0.469724	up in Δgpr8 mutant	0.000998442
120370	-1.08355	0.471868	up in Δgpr8 mutant	0.000759613
54226	-1.08285	0.472095	up in Δgpr8 mutant	9.37724e-05
108419	-1.08034	0.472917	up in Δgpr8 mutant	0.00146167
32293	-1.07646	0.474192	up in Δgpr8 mutant	0.00525073
109201	-1.07626	0.474257	up in Δgpr8 mutant	0.000252746
111038	-1.07465	0.474787	up in Δgpr8 mutant	0.000372751
56003	-1.06496	0.477985	up in Δgpr8 mutant	0.000148456
61839	-1.06368	0.478409	up in Δgpr8 mutant	0.00926048
27770	-1.05711	0.480594	up in Δgpr8 mutant	0.00400677
56289	-1.05606	0.480945	up in Δgpr8 mutant	0.00032046
106089	-1.05395	0.481648	up in Δgpr8 mutant	0.000363453
106450	-1.05328	0.481872	up in Δgpr8 mutant	0.0018515
112514	-1.05201	0.482297	up in Δgpr8 mutant	0.00510368
111990	-1.04878	0.483376	up in Δgpr8 mutant	0.000210608
4430	-1.04867	0.483412	up in Δgpr8 mutant	0.00942462
106242	-1.04316	0.485262	up in Δgpr8 mutant	7.35173e-05
106828	-1.04308	0.485291	up in Δgpr8 mutant	2.06048e-05
110403	-1.03941	0.486526	up in Δgpr8 mutant	0.00121339
107835	-1.02551	0.491237	up in Δgpr8 mutant	0.000702802
106654	-1.02484	0.491466	up in Δgpr8 mutant	0.0017466
120988	-1.0226	0.49223	up in Δgpr8 mutant	0.00013377
67013	-1.02092	0.492803	up in Δgpr8 mutant	0.00305564
60086	-1.01725	0.494059	up in Δgpr8 mutant	0.00109666
106274	-1.01227	0.495764	up in Δgpr8 mutant	0.00162791
54583	-1.01024	0.496464	up in Δgpr8 mutant	0.00122499
111095	-1.00787	0.497282	up in Δgpr8 mutant	0.00157567
108336	-1.00708	0.497553	up in Δgpr8 mutant	0.00936047
53747	-1.0035	0.498789	up in Δgpr8 mutant	0.00861583
73632	-1.00255	0.499116	up in Δgpr8 mutant	0.00213665
53372	-1.00215	0.499255	up in Δgpr8 mutant	9.03244e-06
32798	1.00475	2.0066	down in Δgpr8 mutant	0.00163516
112319	1.01235	2.0172	down in Δgpr8 mutant	0.00533643
77878	1.01255	2.01747	down in Δgpr8 mutant	0.00609727
65229	1.01935	2.02701	down in Δgpr8 mutant	0.00106241
69316	1.0197	2.02749	down in Δgpr8 mutant	0.00492793
22654	1.02159	2.03015	down in Δgpr8 mutant	0.000872096
121396	1.02422	2.03387	down in Δgpr8 mutant	0.00120941
70639	1.03064	2.04293	down in Δgpr8 mutant	0.000724553
120189	1.03663	2.05143	down in Δgpr8 mutant	0.00581177
108025	1.03729	2.05237	down in Δgpr8 mutant	0.000111016
111451	1.03852	2.05412	down in Δgpr8 mutant	0.000446016
105220	1.04002	2.05625	down in Δgpr8 mutant	0.00957147
51654	1.04202	2.05911	down in Δgpr8 mutant	0.000318847
73654	1.04457	2.06275	down in Δgpr8 mutant	0.00053689
80879	1.04515	2.06358	down in Δgpr8 mutant	0.00910584
74020	1.04831	2.0681	down in Δgpr8 mutant	0.00929518
5970	1.04838	2.06821	down in Δgpr8 mutant	0.00122933
108333	1.05024	2.07087	down in Δgpr8 mutant	0.000535283
82619	1.05232	2.07386	down in Δgpr8 mutant	2.88846e-06
122065	1.05328	2.07524	down in Δgpr8 mutant	3.20576e-05
119974	1.05454	2.07706	down in Δgpr8 mutant	0.00141525
104377	1.05565	2.07866	down in Δgpr8 mutant	0.000472336
70630	1.05817	2.08229	down in Δgpr8 mutant	0.00352097
41573	1.06042	2.08554	down in Δgpr8 mutant	9.62082e-05
65437	1.0614	2.08696	down in Δgpr8 mutant	2.36024e-07
61134	1.06664	2.09455	down in Δgpr8 mutant	3.65566e-06
108005	1.06797	2.09649	down in Δgpr8 mutant	0.00325897
27689	1.06915	2.0982	down in Δgpr8 mutant	0.00769233
122692	1.07537	2.10726	down in Δgpr8 mutant	0.00165631
56176	1.0765	2.10891	down in Δgpr8 mutant	0.0047656
73961	1.07911	2.11274	down in Δgpr8 mutant	0.00394965
106147	1.08134	2.116	down in Δgpr8 mutant	0.000716071
66016	1.08584	2.12261	down in Δgpr8 mutant	0.00206849
58285	1.09925	2.14243	down in Δgpr8 mutant	0.000109125
104179	1.10136	2.14557	down in Δgpr8 mutant	0.000767792
48080	1.10568	2.152	down in Δgpr8 mutant	1.15522e-09
48819	1.10688	2.1538	down in Δgpr8 mutant	2.02747e-05
59843	1.11189	2.16129	down in Δgpr8 mutant	0.00265256
5502	1.11296	2.16289	down in Δgpr8 mutant	0.000249196
76852	1.12095	2.17491	down in Δgpr8 mutant	0.00392935
60784	1.12162	2.17592	down in Δgpr8 mutant	0.000136635
110691	1.12403	2.17954	down in Δgpr8 mutant	0.00579156
67430	1.12662	2.18346	down in Δgpr8 mutant	0.000534214
54036	1.13446	2.19536	down in Δgpr8 mutant	3.57701e-05
26871	1.13482	2.19592	down in Δgpr8 mutant	9.28141e-06
62130	1.13748	2.19996	down in Δgpr8 mutant	0.00418157
74060	1.14169	2.20639	down in Δgpr8 mutant	5.33498e-05
62263	1.14385	2.2097	down in Δgpr8 mutant	0.00015062
119844	1.14602	2.21302	down in Δgpr8 mutant	0.00563183
76734	1.14856	2.21693	down in Δgpr8 mutant	0.00166824
2200	1.1543	2.22576	down in Δgpr8 mutant	0.0057607
119956	1.15615	2.22862	down in Δgpr8 mutant	0.000189712
27181	1.15712	2.23012	down in Δgpr8 mutant	0.000135891
107866	1.15723	2.23028	down in Δgpr8 mutant	0.00236472
5971	1.15885	2.2328	down in Δgpr8 mutant	0.000447806
60028	1.16111	2.2363	down in Δgpr8 mutant	0.00160307
110276	1.16314	2.23945	down in Δgpr8 mutant	0.00236599
47077	1.17837	2.26321	down in Δgpr8 mutant	4.8538e-05
82317	1.18033	2.26628	down in Δgpr8 mutant	2.83349e-05
75838	1.18779	2.27804	down in Δgpr8 mutant	0.000268108
67334	1.18781	2.27806	down in Δgpr8 mutant	2.90375e-07
111516	1.18818	2.27865	down in Δgpr8 mutant	0.00592645
76117	1.18989	2.28136	down in Δgpr8 mutant	0.0025648
110880	1.19491	2.28931	down in Δgpr8 mutant	0.000130617
59740	1.19793	2.29411	down in Δgpr8 mutant	3.40684e-06
64874	1.19858	2.29514	down in Δgpr8 mutant	0.00312689
69362	1.20346	2.30291	down in Δgpr8 mutant	0.000110049
105785	1.2066	2.30793	down in Δgpr8 mutant	0.00504654
63395	1.21092	2.31486	down in Δgpr8 mutant	0.00248507
119902	1.21476	2.32102	down in Δgpr8 mutant	0.000173232
71823	1.21925	2.32826	down in Δgpr8 mutant	0.00965963
107667	1.2265	2.33999	down in Δgpr8 mutant	0.000491655
72632	1.23086	2.34706	down in Δgpr8 mutant	4.64582e-05
104217	1.23898	2.36032	down in Δgpr8 mutant	0.000385095
55049	1.23931	2.36086	down in Δgpr8 mutant	0.00295743
76763	1.24316	2.36716	down in Δgpr8 mutant	0.00207258
112163	1.24425	2.36895	down in Δgpr8 mutant	6.98867e-06
49946	1.24568	2.3713	down in Δgpr8 mutant	4.75232e-06
60761	1.24673	2.37302	down in Δgpr8 mutant	0.00280686
105454	1.25253	2.38259	down in Δgpr8 mutant	0.000832314
104557	1.2534	2.38403	down in Δgpr8 mutant	0.00015332
107947	1.25482	2.38638	down in Δgpr8 mutant	1.90325e-06
122350	1.26033	2.39551	down in Δgpr8 mutant	0.000134355
68608	1.26379	2.40126	down in Δgpr8 mutant	0.00088751
27939	1.26422	2.40198	down in Δgpr8 mutant	0.00134981
103157	1.26525	2.40369	down in Δgpr8 mutant	8.48358e-08
111245	1.27571	2.42118	down in Δgpr8 mutant	0.000336243
104972	1.27923	2.4271	down in Δgpr8 mutant	0.00213451
108540	1.28803	2.44195	down in Δgpr8 mutant	0.000657524
59628	1.29091	2.44682	down in Δgpr8 mutant	0.00110602
21416	1.29609	2.45562	down in Δgpr8 mutant	4.46726e-06
123473	1.2963	2.45599	down in Δgpr8 mutant	0.000154271
112578	1.29704	2.45724	down in Δgpr8 mutant	0.00486056
107962	1.29733	2.45773	down in Δgpr8 mutant	0.00235545
106576	1.29904	2.46065	down in Δgpr8 mutant	0.000364741
55407	1.30596	2.47247	down in Δgpr8 mutant	5.58348e-10
123226	1.31192	2.48272	down in Δgpr8 mutant	8.79938e-06
49589	1.32287	2.50163	down in Δgpr8 mutant	5.60388e-06
104393	1.33236	2.51814	down in Δgpr8 mutant	0.000205943
112493	1.3356	2.5238	down in Δgpr8 mutant	0.00490367
124051	1.33596	2.52443	down in Δgpr8 mutant	0.00277271
103756	1.33916	2.53003	down in Δgpr8 mutant	8.55862e-06
2076	1.33957	2.53076	down in Δgpr8 mutant	0.00111952
108899	1.34602	2.54211	down in Δgpr8 mutant	0.000570829
122084	1.36244	2.5712	down in Δgpr8 mutant	2.80274e-05
49274	1.37696	2.59721	down in Δgpr8 mutant	2.02759e-07
59272	1.37916	2.60116	down in Δgpr8 mutant	0.00169823
123476	1.3815	2.60539	down in Δgpr8 mutant	0.000717775
111514	1.38969	2.62022	down in Δgpr8 mutant	0.00401062
59014	1.40263	2.64383	down in Δgpr8 mutant	5.01298e-06
80578	1.40899	2.6555	down in Δgpr8 mutant	0.00190226
70996	1.41033	2.65798	down in Δgpr8 mutant	0.000231382
111682	1.41746	2.67115	down in Δgpr8 mutant	0.00125422
34277	1.41918	2.67434	down in Δgpr8 mutant	0.00173486
81679	1.42055	2.67688	down in Δgpr8 mutant	1.85095e-06
58016	1.43313	2.70032	down in Δgpr8 mutant	0.00336248
110127	1.43819	2.7098	down in Δgpr8 mutant	4.62712e-05
78683	1.44051	2.71416	down in Δgpr8 mutant	1.82847e-05
112390	1.44077	2.71466	down in Δgpr8 mutant	0.000502102
35534	1.46017	2.7514	down in Δgpr8 mutant	0.00511753
56700	1.46285	2.75653	down in Δgpr8 mutant	0.00120623
63756	1.46618	2.7629	down in Δgpr8 mutant	0.00404784
80922	1.46781	2.76602	down in Δgpr8 mutant	0.000162076
108874	1.47037	2.77092	down in Δgpr8 mutant	0.000934062
70912	1.47247	2.77497	down in Δgpr8 mutant	0.000377907
58699	1.47863	2.78684	down in Δgpr8 mutant	1.06456e-07
54676	1.47878	2.78713	down in Δgpr8 mutant	0.000600613
121298	1.48913	2.80719	down in Δgpr8 mutant	6.17374e-06
29439	1.49139	2.8116	down in Δgpr8 mutant	0.000416219
60337	1.50723	2.84263	down in Δgpr8 mutant	1.29188e-05
112201	1.51054	2.84916	down in Δgpr8 mutant	4.73164e-05
107852	1.51141	2.85089	down in Δgpr8 mutant	0.00105213
104077	1.51448	2.85695	down in Δgpr8 mutant	3.81952e-05
110316	1.52602	2.87991	down in Δgpr8 mutant	0.00334292
68755	1.52603	2.87993	down in Δgpr8 mutant	6.46175e-05
103907	1.52761	2.88309	down in Δgpr8 mutant	0.000530937
21452	1.52918	2.88622	down in Δgpr8 mutant	2.5008e-06
109206	1.53444	2.89677	down in Δgpr8 mutant	0.000230359
50039	1.53605	2.89999	down in Δgpr8 mutant	0.00150787
70984	1.54294	2.91388	down in Δgpr8 mutant	0.00203452
44476	1.5479	2.92392	down in Δgpr8 mutant	5.44968e-08
78387	1.55154	2.93129	down in Δgpr8 mutant	8.29108e-06
106378	1.55277	2.93381	down in Δgpr8 mutant	0.000185897
70829	1.55311	2.93449	down in Δgpr8 mutant	0.000240747
59315	1.55943	2.94736	down in Δgpr8 mutant	3.44959e-05
112516	1.56177	2.95215	down in Δgpr8 mutant	1.7531e-06
105330	1.56446	2.95767	down in Δgpr8 mutant	0.000101316
107035	1.56675	2.96237	down in Δgpr8 mutant	0.00814935
60422	1.56677	2.9624	down in Δgpr8 mutant	1.92024e-07
70400	1.56875	2.96648	down in Δgpr8 mutant	0.00101425
108227	1.57577	2.98094	down in Δgpr8 mutant	0.00111023
52337	1.57684	2.98316	down in Δgpr8 mutant	0.000428556
109341	1.57766	2.98485	down in Δgpr8 mutant	9.19541e-05
120911	1.58267	2.99524	down in Δgpr8 mutant	2.83989e-05
76238	1.59299	3.01675	down in Δgpr8 mutant	1.0009e-05
123649	1.59643	3.02394	down in Δgpr8 mutant	0.0094596
4668	1.60027	3.03201	down in Δgpr8 mutant	0.000106841
104227	1.60136	3.0343	down in Δgpr8 mutant	5.35398e-06
81979	1.60143	3.03445	down in Δgpr8 mutant	5.39045e-06
105483	1.60297	3.03768	down in Δgpr8 mutant	0.000512072
109379	1.61221	3.05719	down in Δgpr8 mutant	0.00207597
102454	1.61369	3.06034	down in Δgpr8 mutant	0.00051007
62463	1.61593	3.0651	down in Δgpr8 mutant	0.000664705
121022	1.62033	3.07445	down in Δgpr8 mutant	0.000673384
66795	1.62523	3.08492	down in Δgpr8 mutant	0.00549487
110901	1.62631	3.08722	down in Δgpr8 mutant	0.000173149
64937	1.63581	3.10761	down in Δgpr8 mutant	0.000142255
105173	1.64093	3.11866	down in Δgpr8 mutant	0.00820254
76641	1.64913	3.13645	down in Δgpr8 mutant	8.50369e-05
47317	1.65074	3.13994	down in Δgpr8 mutant	0.000189122
120953	1.6544	3.14791	down in Δgpr8 mutant	0.000257768
59508	1.66419	3.16936	down in Δgpr8 mutant	0.0050284
111873	1.66629	3.17397	down in Δgpr8 mutant	0.000313013
121620	1.66644	3.17429	down in Δgpr8 mutant	8.60001e-05
104390	1.67151	3.18547	down in Δgpr8 mutant	8.38278e-07
110653	1.68591	3.21743	down in Δgpr8 mutant	2.78828e-06
69957	1.69003	3.22664	down in Δgpr8 mutant	0.000683165
104067	1.69552	3.23893	down in Δgpr8 mutant	0.000242591
106171	1.71093	3.27372	down in Δgpr8 mutant	0.00247715
61504	1.71939	3.29296	down in Δgpr8 mutant	7.36457e-08
57101	1.73904	3.33812	down in Δgpr8 mutant	0.000755453
122506	1.73979	3.33985	down in Δgpr8 mutant	0.000111777
109404	1.7508	3.36545	down in Δgpr8 mutant	1.2611e-06
104419	1.75341	3.37154	down in Δgpr8 mutant	2.90809e-05
66228	1.759	3.38463	down in Δgpr8 mutant	0.00088524
112499	1.7612	3.38981	down in Δgpr8 mutant	3.3381e-05
76910	1.7624	3.39261	down in Δgpr8 mutant	3.47395e-07
71080	1.76507	3.39891	down in Δgpr8 mutant	1.26582e-05
61830	1.77495	3.42226	down in Δgpr8 mutant	0.000665862
71072	1.77504	3.42246	down in Δgpr8 mutant	0.00170247
79661	1.78986	3.45781	down in Δgpr8 mutant	0.000244021
70998	1.79621	3.47306	down in Δgpr8 mutant	0.00476406
65771	1.80084	3.48424	down in Δgpr8 mutant	0.000985011
34272	1.80353	3.49074	down in Δgpr8 mutant	4.56872e-05
105237	1.80476	3.4937	down in Δgpr8 mutant	0.000347294
78357	1.86045	3.6312	down in Δgpr8 mutant	0.00214468
122416	1.86098	3.63254	down in Δgpr8 mutant	0.000102902
69896	1.86613	3.64555	down in Δgpr8 mutant	0.00247829
121136	1.8667	3.64698	down in Δgpr8 mutant	0.00243434
71076	1.87314	3.6633	down in Δgpr8 mutant	0.000636588
56272	1.87369	3.66469	down in Δgpr8 mutant	6.87485e-06
110035	1.88347	3.68962	down in Δgpr8 mutant	9.82315e-05
67795	1.88593	3.6959	down in Δgpr8 mutant	0.000639075
32639	1.90221	3.73785	down in Δgpr8 mutant	0.000139781
106490	1.90246	3.73849	down in Δgpr8 mutant	0.00244793
110853	1.96133	3.89422	down in Δgpr8 mutant	5.34802e-08
57914	1.96832	3.91311	down in Δgpr8 mutant	3.22156e-05
103048	1.973	3.92584	down in Δgpr8 mutant	5.27067e-07
108893	1.98003	3.94501	down in Δgpr8 mutant	0.000374169
104277	1.99021	3.97294	down in Δgpr8 mutant	5.2321e-07
109277	1.99717	3.99217	down in Δgpr8 mutant	0.00157774
122824	2.00521	4.01448	down in Δgpr8 mutant	0.000630984
63868	2.01776	4.04954	down in Δgpr8 mutant	0.000929989
123293	2.02531	4.0708	down in Δgpr8 mutant	1.07225e-10
65085	2.0254	4.07104	down in Δgpr8 mutant	0.000918745
69500	2.02792	4.07817	down in Δgpr8 mutant	0.007094
37783	2.02902	4.08127	down in Δgpr8 mutant	0.000361686
43101	2.04481	4.1262	down in Δgpr8 mutant	0.000424627
60616	2.04662	4.13136	down in Δgpr8 mutant	0.000110301
120922	2.04696	4.13235	down in Δgpr8 mutant	2.40946e-08
104173	2.05295	4.14954	down in Δgpr8 mutant	0.00492688
111048	2.06911	4.19627	down in Δgpr8 mutant	0.000112569
3364	2.07538	4.21454	down in Δgpr8 mutant	5.11582e-07
104458	2.0813	4.23187	down in Δgpr8 mutant	0.00289405
109793	2.08517	4.24325	down in Δgpr8 mutant	0.000113899
70973	2.11234	4.32393	down in Δgpr8 mutant	0.00490796
70910	2.11277	4.3252	down in Δgpr8 mutant	5.04603e-07
109244	2.12743	4.36939	down in Δgpr8 mutant	9.12974e-05
105445	2.12804	4.37124	down in Δgpr8 mutant	0.000288181
119710	2.13306	4.38646	down in Δgpr8 mutant	0.0048675
108676	2.13934	4.40562	down in Δgpr8 mutant	9.60128e-06
109071	2.16049	4.47067	down in Δgpr8 mutant	0.000987589
59690	2.16985	4.49977	down in Δgpr8 mutant	5.77316e-05
111527	2.17103	4.50346	down in Δgpr8 mutant	0.000544733
122825	2.17132	4.50436	down in Δgpr8 mutant	2.15832e-07
68988	2.19331	4.57353	down in Δgpr8 mutant	8.18495e-07
64882	2.20585	4.61346	down in Δgpr8 mutant	5.68191e-09
61227	2.20593	4.61373	down in Δgpr8 mutant	0.00773861
107070	2.21488	4.64243	down in Δgpr8 mutant	0.000640077
53558	2.21532	4.64385	down in Δgpr8 mutant	0.00262893
62386	2.23266	4.7	down in Δgpr8 mutant	0.00437176
47897	2.2425	4.73216	down in Δgpr8 mutant	3.38761e-07
105806	2.25346	4.76825	down in Δgpr8 mutant	0.0010843
122523	2.27085	4.82606	down in Δgpr8 mutant	1.03328e-05
111495	2.27123	4.82736	down in Δgpr8 mutant	0.0059251
105894	2.27584	4.84279	down in Δgpr8 mutant	0.00343627
74278	2.33343	5.04004	down in Δgpr8 mutant	8.62961e-07
71556	2.37607	5.1912	down in Δgpr8 mutant	1.98706e-05
105553	2.38709	5.23101	down in Δgpr8 mutant	0.00504375
58887	2.39813	5.27121	down in Δgpr8 mutant	0.00704973
121138	2.44292	5.4374	down in Δgpr8 mutant	1.61551e-06
109998	2.44945	5.46208	down in Δgpr8 mutant	8.94715e-12
106107	2.46573	5.52405	down in Δgpr8 mutant	0.00746479
58953	2.52522	5.75661	down in Δgpr8 mutant	0.000638751
77299	2.52704	5.76386	down in Δgpr8 mutant	0.00634215
67597	2.52913	5.77224	down in Δgpr8 mutant	0.00562177
106479	2.54805	5.84841	down in Δgpr8 mutant	0.00797353
69742	2.55015	5.85695	down in Δgpr8 mutant	0.000200145
64167	2.55523	5.87762	down in Δgpr8 mutant	0.00943159
103813	2.56735	5.92721	down in Δgpr8 mutant	0.0010973
102735	2.60307	6.07577	down in Δgpr8 mutant	1.69595e-06
22426	2.62239	6.1577	down in Δgpr8 mutant	1.68843e-08
103330	2.62438	6.1662	down in Δgpr8 mutant	0.000974666
121417	2.6251	6.16927	down in Δgpr8 mutant	2.41009e-05
23240	2.64154	6.23998	down in Δgpr8 mutant	0.00125364
56687	2.66403	6.33801	down in Δgpr8 mutant	1.23384e-06
106662	2.68591	6.43488	down in Δgpr8 mutant	0.00204733
107843	2.68786	6.44356	down in Δgpr8 mutant	0.00470788
102499	2.71983	6.58796	down in Δgpr8 mutant	4.2164e-07
111049	2.73433	6.65449	down in Δgpr8 mutant	0.0023492
107844	2.73887	6.67549	down in Δgpr8 mutant	0.00158407
123914	2.77972	6.86721	down in Δgpr8 mutant	4.13698e-08
5818	2.8133	7.02891	down in Δgpr8 mutant	5.12743e-05
112633	2.82823	7.10201	down in Δgpr8 mutant	7.02543e-05
35726	2.85094	7.21468	down in Δgpr8 mutant	8.30679e-06
57823	2.86245	7.27251	down in Δgpr8 mutant	4.12292e-05
59065	2.89858	7.45692	down in Δgpr8 mutant	0.00352163
62359	2.90184	7.47377	down in Δgpr8 mutant	2.60735e-05
110455	2.91021	7.51729	down in Δgpr8 mutant	5.89176e-08
27722	2.94487	7.70007	down in Δgpr8 mutant	0.000777926
103158	3.00311	8.01726	down in Δgpr8 mutant	1.76584e-08
123149	3.02041	8.11398	down in Δgpr8 mutant	0.00935477
3262	3.02568	8.14368	down in Δgpr8 mutant	2.85239e-05
2433	3.04083	8.22962	down in Δgpr8 mutant	5.44654e-05
122998	3.04246	8.23893	down in Δgpr8 mutant	0.0068934
55374	3.05258	8.29694	down in Δgpr8 mutant	0.00177591
109357	3.12701	8.73623	down in Δgpr8 mutant	0.00024699
107639	3.13013	8.75513	down in Δgpr8 mutant	1.91239e-07
22453	3.1759	9.03734	down in Δgpr8 mutant	0.00023587
57424	3.23457	9.41248	down in Δgpr8 mutant	0.00166867
105242	3.27623	9.68821	down in Δgpr8 mutant	0.00368362
54865	3.297	9.8287	down in Δgpr8 mutant	0.00923901
102497	3.34201	10.1402	down in Δgpr8 mutant	1.45518e-05
107168	3.34356	10.1511	down in Δgpr8 mutant	0.000858965
111306	3.36235	10.2841	down in Δgpr8 mutant	0.00404308
81586	3.48333	11.1837	down in Δgpr8 mutant	0.00151058
104394	3.62529	12.3402	down in Δgpr8 mutant	4.07842e-09
105798	3.73317	13.2983	down in Δgpr8 mutant	0.000491834
103015	3.76611	13.6054	down in Δgpr8 mutant	1.13483e-05
30759	3.82189	14.1418	down in Δgpr8 mutant	6.18599e-06
73173	3.87107	14.6322	down in Δgpr8 mutant	0.0033369
2033	3.98922	15.8809	down in Δgpr8 mutant	1.12775e-06
43701	4.0124	16.1381	down in Δgpr8 mutant	0.000677432
105406	4.08458	16.9661	down in Δgpr8 mutant	0.000116344
73618	4.29103	19.5762	down in Δgpr8 mutant	5.62471e-08
103113	4.30209	19.7269	down in Δgpr8 mutant	6.37911e-07
66751	4.32419	20.0314	down in Δgpr8 mutant	1.5212e-05
105805	4.3448	20.3196	down in Δgpr8 mutant	3.30848e-05
68466	4.35669	20.4878	down in Δgpr8 mutant	0.000362014
73631	4.38729	20.927	down in Δgpr8 mutant	7.867e-08
82204	4.5141	22.8497	down in Δgpr8 mutant	3.18411e-07
69181	4.51562	22.8737	down in Δgpr8 mutant	6.06458e-05
23382	4.64686	25.0521	down in Δgpr8 mutant	2.31034e-05
69696	4.75924	27.0815	down in Δgpr8 mutant	6.76562e-06
123084	5.05516	33.2472	down in Δgpr8 mutant	0.00019258
73621	5.58042	47.849	down in Δgpr8 mutant	1.7697e-07
104079	5.73633	53.3099	down in Δgpr8 mutant	0.0099872
76682	6.07412	67.3738	down in Δgpr8 mutant	3.3303e-06
81525	6.32412	80.1216	down in Δgpr8 mutant	0.00010226
73623	6.4545	87.6999	down in Δgpr8 mutant	1.23392e-06
53238	10.4231	1372.97	down in Δgpr8 mutant	4.84976e-15

## Sheet: annotations DD down
	Genes down-regulated in ∆gpr8 upon growth in darkness on cellulose
									Schmoll et al., 2016 MMBR annotation Trichoderma									JGI TRE annotation (user curation)			Druzhinina et al., 2016	Annotation Neurospora crassa (BROAD)			Annotation Aspergillus nidulans (Broad)
TRE number	TRE ID	scaffold JGI	start	end	chromosome (Marie-Nelly et al., 2014)	position in chromosome	cluster	fold regulation	TOPIC	gene name	group	subgroup	description	T atro	T virens	N crassa	S cerevisiae	name	defline	description	annotation	LOCUS NCR	SYMBOL	SYNOYM	LOCUS ANID	LENGTH	START	STOP	STRAND	NAME	CHROMOSOME	OPERON
105785	TRIRE2_105785	6	25357	25524	1	9		2.30793	-	-	-	-	-	-	-	-	-	-	-	-	unknown protein	NCU03294	0	0	-	-	-	-	-	-	-	-
59315	TRIRE2_59315	6	34746	39074	1	13	1	2.94736	Secondary metabolism	tex14	PKS/NRPS Hybrid	PKS/NRPS Hybrid	PKS/NRPS Hybrid	212102	28610	NCU08399	YBR115C	-	-	-	PKS-NRPS	NCU08399	pks-4	0	-	-	-	-	-	-	-	-
105798	TRIRE2_105798	6	51956	53638	1	16	1	13.2983	-	-	-	-	-	-	-	-	-	\N	major facilitator superfamily transporter	Putative transporter, possibly part of secondary metabolite cluster that contains PKS (tre33804) and PKS-NRPS hybrid (tre14836) genes	MFS permease	NCU00857	0	0	ANID_03264	1825	152970	154794	-	MFS multidrug transporter	VI	TIGR00711,PF07690.9,PF06609.6,PF07690.8,PF00083.17
3262	TRIRE2_3262	6	54499	54789	1	17	1	8.14368	-	-	-	-	-	-	-	-	-	\N	succinate semialdehyde dehydrogenase (NADP)	\N	succinate semialdehyde dehydrogenase (NADP)	-	-	-	-	-	-	-	-	-	-	-
59690	TRIRE2_59690	6	58958	59296	1	19	1	4.49977	-	-	-	-	-	-	-	-	-	\N	\N	possibly part of secondary metabolite cluster that contains PKS (tre33804) and PKS-NRPS hybrid (tre14836) genes	unknown protein	-	-	-	ANID_06444	3231	194324	197554	-	conserved hypothetical protein	I	PF07993.5,PF07993.4,PF00501.21,PF01370.14,PF00501.20
105805	TRIRE2_105805	6	72206	73705	1	21	1	20.3196	Transcription factors	0	Zn2Cys6	0	conserved hypothetical protein	84120	201263	NCU01209	YML076C	-	-	-	Zn2Cys6 transcriptional regulator	-	-	-	-	-	-	-	-	-	-	-
105806	TRIRE2_105806	6	73886	74001	1	22	1	4.76825	-	-	-	-	-	-	-	-	-	-	-	-	unknown protein	-	-	-	ANID_09220	1560	157992	159551	+	toxin biosynthesis protein	IV	0
59272	TRIRE2_59272	6	132426	133913	1	38		2.60116	-	-	-	-	-	-	-	-	-	-	-	-	MFS permease	NCU10945	-	-	-	-	-	-	-	-	-	-
121136	TRIRE2_121136	6	167849	168077	1	50		3.64698	CAZymes	0	Glycoside hydrolase	Glycoside hydrolase family99	0	35373	28185	0	0	-	-	-	orphan protein	-	-	-	-	-	-	-	-	-	-	-
76682	TRIRE2_76682	6	220369	222916	1	67		67.3738	Transport	0	ABC transporter	transporter containing IPR003439 domain	Pleiotropic drug resistance proteins (PDR1-15), ABC superfamily	246378	83793	NCU05591	YOR153W	-	-	-	PDR-type ABC transporters	-	-	-	-	-	-	-	-	-	-	-
121138	TRIRE2_121138	6	226058	226186	1	68		5.4374	Transcription factors	0	Zn2Cys6	0	hypothetical protein	258080	9695	NCU08899	YOR380W	\N	N-terminal fungal transcription regulatory domain-containing protein	The N-terminal region of a number of fungal transcriptional regulatory proteins contains a Cys-rich motif that is involved in zinc-dependent binding of DNA. The region forms a binuclear Zn cluster, in which two Zn atoms are bound by six Cys residues	Zn2Cys6 transcriptional regulator	-	-	-	-	-	-	-	-	-	-	-
105894	TRIRE2_105894	6	348004	348160	1	102		4.84279	-	-	-	-	-	-	-	-	-	-	-	-	unknown protein	-	-	-	-	-	-	-	-	-	-	-
76734	TRIRE2_76734	6	472904	474067	1	130		2.21693	-	-	-	-	-	-	-	-	-	-	-	-	unknown SWIRM domain protein	NCU01862	0	0	ANID_05099	1562	11598	13159	+	SWIRM domain-containing protein	V	PF04433.9,PF04433.10
35726	TRIRE2_35726	6	504033	505417	1	136		7.21468	-	-	-	-	-	-	-	-	-	-	-	-	Subtilisin like protease	-	-	-	-	-	-	-	-	-	-	-
59508	TRIRE2_59508	6	566286	567641	1	156		3.16936	CAZymes	0	Carbohydrate esterase	Carbohydrate esterase family10	0	33882	28159	NCU02679	0	-	-	-	dipeptidyl peptidase 5	-	-	-	-	-	-	-	-	-	-	-
76763	TRIRE2_76763	6	611375	611561	1	169		2.36716	Heterotrimeric G-protein pathway	0	GPCRs	7-TM receptor	PTH11-like	322916	71185	NCU00700	0	\N	GPCR, PTH11-type	hypothetical GPCR; PTH11-type	PTH11 GPCR	-	-	-	ANID_02683	1621	46468	48088	+	integral membrane protein	VI	0
3364	TRIRE2_3364	6	937773	937834	1	253		4.21454	-	-	-	-	-	-	-	-	-	-	-	-	Zinc-containing alcohol dehydrogenase	NCU07042	0	0	ANID_10793	1167	36462	37628	+	alcohol dehydrogenase	I	PF00107.18,PF00107.19,PF08240.5,PF08240.4
76852	TRIRE2_76852	6	985207	985486	1	266		2.17491	CAZymes	0	Glycoside hydrolase	Glycoside hydrolase family2	candidate b-glycosidase distantly related to b-galactosidase	137181	54033	NCU00985	0	\N	Glycoside Hydrolase Family 2	candidate b-glycosidase	GH2 ?-galactosidase/?-glucuronidase	NCU00985	0	0	ANID_02395	2397	139828	142224	-	hydrolase	VII	PF02836.10,PF00703.13,PF02837.10,PF02837.11,PF00703.14
73173	TRIRE2_73173	6	1049044	1049209	1	276		14.6322	Effector proteins (competition and defense)	hfb1	Hydrophobins	0	Hydrophobins	258206	60531	NCU08192	0	hfb1	hydrophobin	hydrophobin belonging to the class II of fungal hydrophobins PMID:8631337	HFB1	-	-	-	-	-	-	-	-	-	-	-
59740	TRIRE2_59740	6	1130946	1131045	1	290		2.29411	Transcription factors	0	Zn2Cys6	0	conserved hypothetical protein	300895	71258	NCU01931	YDR213W	-	-	-	Zn2Cys6 transcriptionla activator	NCU01931	0	0	ANID_00766	2416	118908	121323	-	C6 finger domain-containing protein	VIII	0
106107	TRIRE2_106107	6	1136656	1136740	1	292		5.52405	-	-	-	-	-	-	-	-	-	-	-	-	unknown protein	-	-	-	-	-	-	-	-	-	-	-
106147	TRIRE2_106147	6	1293627	1293873	1	327		2.116	-	-	-	-	-	-	-	-	-	-	-	-	unknown protein	-	-	-	ANID_04755	712	287471	288182	-	CHCH domain-containing protein	III	PF06747.5
76910	TRIRE2_76910	6	1334213	1334414	1	339		3.39261	-	-	-	-	-	-	-	-	-	-	-	-	monocarboxylate transporter	-	-	-	-	-	-	-	-	-	-	-
59628	TRIRE2_59628	6	1384498	1385111	1	350		2.44682	CAZymes	0	Glycoside hydrolase	Glycoside hydrolase family128	0	34603	54091	NCU09647	0	-	-	-	GH128 protein	-	-	-	-	-	-	-	-	-	-	-
106171	TRIRE2_106171	6	1386216	1386236	1	351		3.27372	-	-	-	-	-	-	-	-	-	-	-	-	HET protein	-	-	-	-	-	-	-	-	-	-	-
47077	TRIRE2_47077	6	1391086	1391349	1	352		2.26321	-	-	-	-	-	-	-	-	-	-	-	-	diounknown proteingenase	NCU01979	0	0	ANID_00764	1061	115819	116879	+	catechol dioxygenase	VIII	PF04444.6,PF00775.14,PF00775.13,PF04444.7
27689	TRIRE2_27689	2	493892	494465	1	475		2.0982	-	-	-	-	-	-	-	-	-	-	-	-	MFS permease	NCU07668	0	0	ANID_00890	2286	79063	81348	+	MFS multidrug transporter	VIII	PF07690.9,PF07690.8,PF00083.17
21452	TRIRE2_21452	2	625386	628928	1	513		2.88622	-	-	-	-	-	-	-	-	-	-	-	-	unknown protein	NCU08674	0	0	ANID_10285	4395	97747	102141	-	pentatricopeptide repeat protein	VII	PF01535.12,TIGR00756,PF01535.13
34277	TRIRE2_34277	2	817419	817504	1	566		2.67434	-	-	-	-	-	-	-	-	-	-	-	-	unknown protein	-	-	-	ANID_11076	556	27226	27781	+	DUF427 domain-containing protein	Unmapped scaffolds	PF04248.5,PF04248.4
103756	TRIRE2_103756	2	1141153	1141329	1	644		2.53003	-	-	-	-	-	-	-	-	-	-	-	-	ATP-dependent protease La	NCU05261	0	0	ANID_06193	3555	176524	180078	-	mitochondrial serine protease Pim1	I	PF07728.7,PF02190.8,PF02190.9,PF00004.22,PF05362.5,PF07728.6,PF00004.21,PF07724.7,TIGR00763,PF05362.6,PF08298.4
55407	TRIRE2_55407	2	1184881	1186267	1	652		2.47247	-	-	-	-	-	-	-	-	-	-	-	-	MFS permease	NCU08292	0	0	-	-	-	-	-	-	-	-
55374	TRIRE2_55374	2	1242446	1243432	1	673		8.29694	Heterotrimeric G-protein pathway	0	GPCRs	7-TM receptor	XII (family C-like)	130836	179509	NCU06629	0	-	-	-	GPCR XII	NCU06629	0	0	ANID_08601	951	71501	72451	+	conserved hypothetical protein	III	PF11309.1
41573	TRIRE2_41573	2	1272638	1273042	1	682		2.08554	Transcription factors	0	bZIP	0	conserved hypothetical protein	168746	192202	NCU06399	YDR259C	\N	DNA binding domain-containing/Basic-Leucine zipper transcription factor domain-containing protein	\N	BZIP transcriptional regulator	NCU06399	0	0	ANID_10378	1615	49737	51351	+	putative transcription factor kapC	VI	PF00170.14,PF00170.13
103813	TRIRE2_103813	2	1311493	1313346	1	694		5.92721	-	-	-	-	-	-	-	-	-	-	-	-	Serine/threonine protein kinase	-	-	-	-	-	-	-	-	-	-	-
120189	TRIRE2_120189	2	1319789	1320248	1	697		2.05143	-	-	-	-	-	-	-	-	-	-	-	-	HFBs	-	-	-	-	-	-	-	-	-	-	-
55049	TRIRE2_55049	2	1620874	1621337	1	772		2.36086	protein kinases	ck1d	Casein kinase I	0	casein kinase I, related to N. crassa CK1a	-	-	NCU00685	YPL204W	\N	casein kinase 1, delta subunit	related to casein kinase 1 delta, probable hhp1-homologue (S. pombe) involved in DNA repair, related to D. melanogaster clock regulator Double time	casein kinase 1 delta	-	-	-	-	-	-	-	-	-	-	-
103907	TRIRE2_103907	2	1622618	1622839	1	773		2.88309	-	-	-	-	-	-	-	-	-	-	-	-	unknown protein	-	-	-	-	-	-	-	-	-	-	-
2433	TRIRE2_2433	2	1773957	1774811	1	810		8.22962	-	-	-	-	-	-	-	-	-	-	-	-	methyltransferase	NCU01598	0	0	ANID_09303	1069	203997	205065	-	methyltransferase	VIII	0
48819	TRIRE2_48819	11	247529	249952	1	985		2.1538	-	-	-	-	-	-	-	-	-	\N	Conserved hypothetical protein	Contains Interpro motif corresponding to aspartyl-tRNA synthetase, class IIb.	aspartyl-tRNA synthetase, class IIb.	NCU07082	0	0	ANID_00314	3182	62356	65537	+	aspartyl-tRNA synthetase	VIII	PF00152.12,PF00152.13,PF09924.2,TIGR00458,PF01336.17
78683	TRIRE2_78683	11	462090	463118	1	1040		2.71416	-	-	-	-	-	-	-	-	-	\N	aldehyde dehydrogenase	\N	aldehyde dehydrogenase	NCU03415	0	0	ANID_00554	1779	545426	547204	-	aldehyde dehydrogenase ALDH	VIII	PF00171.15,PF00171.14
108227	TRIRE2_108227	11	633477	634070	1	1083		2.98094	Transcription factors	0	General Transcription Factor	0	conserved hypothetical protein	317414	227906	NCU01722	YIR033W	-	-	-	unknown protein	NCU01722	0	0	ANID_01039	4348	160703	165050	-	ankyrin repeat protein	VIII	PF01833.17,PF00023.22,PF01833.16,PF00023.23
108333	TRIRE2_108333	11	988852	991062	1	1169		2.07087	-	-	-	-	-	-	-	-	-	-	-	-	unknown protein	-	-	-	-	-	-	-	-	-	-	-
122350	TRIRE2_122350	11	1109261	1109314	1	1197		2.39551	-	-	-	-	-	-	-	-	-	\N	Glutamate decarboxylase	\N	Glutamate decarboxylase	NCU06803	0	0	ANID_05447	1894	199831	201724	+	glutamate decarboxylase	V	PF00282.11,PF00282.12,TIGR01788
124051	TRIRE2_124051	32	70429	70873	1	1230		2.52443	-	-	-	-	-	-	-	-	-	-	-	-	alpha/beta hydrolase	NCU09992	0	0	-	-	-	-	-	-	-	-
23382	TRIRE2_23382	32	175571	175870	1	1255		25.0521	-	-	-	-	-	-	-	-	-	-	-	-	aldehyde reductase AKR7	-	-	-	-	-	-	-	-	-	-	-
30759	TRIRE2_30759	32	199976	200335	1	1266		14.1418	-	-	-	-	-	-	-	-	-	-	-	-	zinc containing alcohol dehydrogenase superfamily	-	-	-	-	-	-	-	-	-	-	-
82204	TRIRE2_82204	32	225310	225618	1	1273		22.8497	-	-	-	-	-	-	-	-	-	-	-	-	ammonium transporter, high affinity	-	-	-	-	-	-	-	-	-	-	-
70400	TRIRE2_70400	35	135183	136463	1	1274		2.96648	CAZymes	0	Glycosyl transferase	Glycosyl transferase family32	0	288740	39838	0	0	-	-	-	GT32protein	-	-	-	-	-	-	-	-	-	-	-
82317	TRIRE2_82317	35	25149	25943	1	1310		2.26628	-	-	-	-	-	-	-	-	-	\N	hypothetical protein	\N	Unknown protein	NCU08233	0	0	ANID_07899	837	98425	99261	+	citrinin biosynthesis oxydoreductase CtnB	II	PF02230.9,PF03959.6
82619	TRIRE2_82619	45	16672	16743	1	1324		2.07386	-	-	-	-	-	-	-	-	-	\N	arginosuccinate synthetase-like protein	\N	arginosuccinate synthetase	-	-	-	ANID_01883	1706	232030	233735	+	argininosuccinate synthase	VII	TIGR00032,PF00733.14,PF06508.6,PF00764.11,PF00764.12
112578	TRIRE2_112578	45	50149	50207	1	1334		2.45724	-	-	-	-	-	-	-	-	-	-	-	-	unknown protein	NCU08847	0	0	-	-	-	-	-	-	-	-
60028	TRIRE2_60028	7	1403228	1404313	2	6		2.2363	-	-	-	-	-	-	-	-	-	-	-	-	unknown protein	-	-	-	-	-	-	-	-	-	-	-
77299	TRIRE2_77299	7	1300577	1303255	2	40		5.76386	CAZymes	gls93	Glycoside hydrolase	Glycoside hydrolase family2	exo-b-D-glucosaminidase GLS93 (GenBank acc. No. BAD99604)	134316	48076	NCU09042	0	\N	Glycoside Hydrolase Family 2	exo-b-D-glucosaminidase (EC 3.2.1.-)	GH2 Exo-?-D-glucosaminidase GLS93	NCU09042	0	0	ANID_11680	2580	18586	21165	-	conserved hypothetical protein	VI	PF00703.14,PF02837.11
106662	TRIRE2_106662	7	1273522	1273624	2	48		6.43488	-	-	-	-	-	-	-	-	-	-	-	-	SSCRP	-	-	-	-	-	-	-	-	-	-	-
60337	TRIRE2_60337	7	1151513	1151620	2	86		2.84263	-	-	-	-	-	-	-	-	-	-	-	-	unknown protein	-	-	-	-	-	-	-	-	-	-	-
59843	TRIRE2_59843	7	1040347	1040505	2	120		2.16129	-	-	-	-	-	-	-	-	-	-	-	-	AMP-dependent synthetase and ligase, acetoacetyl-CoA synthase-like	NCU01378	0	0	ANID_01482	2327	241099	243425	+	acetoacetyl-CoA synthase	VII	TIGR01217,PF00501.21,PF00501.20
106576	TRIRE2_106576	7	1039630	1040131	2	121		2.46065	-	-	-	-	-	-	-	-	-	-	-	-	unknown protein, 2 TM	-	-	-	-	-	-	-	-	-	-	-
60422	TRIRE2_60422	7	994697	995536	2	140		2.9624	-	-	-	-	-	-	-	-	-	-	-	-	unknown protein	-	-	-	ANID_06151	825	72930	73754	+	conserved hypothetical protein	I	0
106490	TRIRE2_106490	7	823822	825720	2	191		3.73849	-	-	-	-	-	-	-	-	-	-	-	-	unknown protein, 3 TM, only in Neurospora and Chaetomium	NCU09569	0	0	-	-	-	-	-	-	-	-
121417	TRIRE2_121417	7	821140	821265	2	192		6.16927	-	-	-	-	-	-	-	-	-	-	-	-	unknown protein with fasciclin domain	NCU09568	0	0	-	-	-	-	-	-	-	-
106479	TRIRE2_106479	7	799610	800190	2	202		5.84841	-	-	-	-	-	-	-	-	-	-	-	-	unknown protein	-	-	-	-	-	-	-	-	-	-	-
47317	TRIRE2_47317	7	702251	702316	2	233		3.13994	Transcription factors	0	Fungal-trans	0	conserved hypothetical protein	322087	176279	NCU08899	YIL130W	\N	N-terminal binuclear Zn cluster-containing protein	\N	Zn2Cys6 transcriptional regulator	NCU08899	0	0	-	-	-	-	-	-	-	-
121396	TRIRE2_121396	7	653928	654254	2	243		2.03387	-	-	-	-	-	-	-	-	-	-	-	-	orphan protein	-	-	-	-	-	-	-	-	-	-	-
106378	TRIRE2_106378	7	495878	496044	2	282		2.93381	-	-	-	-	-	-	-	-	-	-	-	-	unknown protein	NCU01196	0	0	-	-	-	-	-	-	-	-
121298	TRIRE2_121298	7	68233	68594	2	409		2.80719	-	-	-	-	-	-	-	-	-	fdh1	formate dehydrogenase	\N	formate dehydrogenase	NCU03813	fdh	0	ANID_06525	1831	105856	107686	-	NAD-dependent formate dehydrogenase AciA/Fdh	I	PF00389.22,PF02826.12,PF00389.23,PF02826.11,PF03446.8
63756	TRIRE2_63756	12	889710	890141	2	469		2.7629	-	-	-	-	-	-	-	-	-	-	-	-	helicase, DEAD-box superfamily	NCU04472	0	0	-	-	-	-	-	-	-	-
63868	TRIRE2_63868	12	624503	624706	2	537		4.04954	-	-	-	-	-	-	-	-	-	-	-	-	unknown protein	NCU04214	0	0	-	-	-	-	-	-	-	-
108540	TRIRE2_108540	12	579142	579873	2	553		2.44195	-	-	-	-	-	-	-	-	-	-	-	-	unknown protein	-	-	-	-	-	-	-	-	-	-	-
49274	TRIRE2_49274	12	576490	576615	2	554		2.59721	CAZymes	0	Glycoside hydrolase	Glycoside hydrolase family16	candidate b-glycosidase realted to b-1,3-1,4-glucanase	16265	36387	NCU01353	0	-	-	-	GH16 glucan endo-1,3(4)-?-D-glucosidase	NCU01353	gh16-1	0	-	-	-	-	-	-	-	-
63395	TRIRE2_63395	12	487887	488369	2	580		2.31486	-	-	-	-	-	-	-	-	-	-	-	-	Glycerophosphoryl diester phosphodiesterase	-	-	-	-	-	-	-	-	-	-	-
122416	TRIRE2_122416	12	438660	439208	2	593		3.63254	-	-	-	-	-	-	-	-	-	-	-	-	NADH:flavin oxidoreductase/NADH oxidase	NCU07452	mig-2	0	ANID_00330	1308	120302	121609	-	NADH-dependent flavin oxidoreductase	VIII	PF00724.12,PF00724.13
27181	TRIRE2_27181	21	506491	506551	2	746		2.23012	-	-	-	-	-	-	-	-	-	-	-	-	MFS permease	NCU04322	0	0	ANID_02531	1982	35827	37808	-	MFS multidrug transporter	VII	PF07690.9,PF07690.8,PF00083.17
67334	TRIRE2_67334	21	495115	495599	2	747		2.27806	Heterotrimeric G-protein pathway	0	GPCRs	7-TM receptor (15 TM!)	PTH11-like	79664	142807	NCU04310	0	-	-	-	MFS permease	NCU04310	0	0	ANID_04378	2857	30298	33154	-	MFS monosaccharide transporter	III	PF07690.9,PF07690.8
67430	TRIRE2_67430	21	439462	439914	2	760		2.18346	-	-	-	-	-	-	-	-	-	-	-	-	unknown protein	NCU03863	0	0	-	-	-	-	-	-	-	-
110653	TRIRE2_110653	21	432883	433000	2	763		3.21743	-	-	-	-	-	-	-	-	-	-	-	-	unknown protein	-	-	-	-	-	-	-	-	-	-	-
80922	TRIRE2_80922	21	254191	254348	2	803		2.76602	-	-	-	-	-	-	-	-	-	-	-	-	unknown protein	NCU03368	0	0	ANID_01390	682	48650	49331	-	iron/copper transporter Atx1	VIII	PF00403.18,PF00403.19
80879	TRIRE2_80879	21	154699	154730	2	838		2.06358	-	-	-	-	-	-	-	-	-	-	-	-	MFS H+/oligopeptide transporter	-	-	-	ANID_03408	2105	457722	459826	-	MFS peptide transporter Ptr2	VI	PF00854.13,PF07690.8,PF00854.14
75838	TRIRE2_75838	4	642516	643422	2	1039		2.27804	-	-	-	-	-	-	-	-	-	\N	aldo/keto reductase	pfam00248, Aldo_ket_red, Aldo/keto reductase family	Aldo_ket_redAldo/keto reductase family	NCU04596	0	0	ANID_02514	1034	86905	87938	-	gamma-cysteine synthetase regulatory subunit	VII	PF00248.14
57823	TRIRE2_57823	4	834660	834826	2	1093		7.27251	-	-	-	-	-	-	-	-	-	-	-	-	unknown protein	NCU00078	0	0	ANID_04553	706	266265	266970	+	conserved hypothetical protein	III	0
57424	TRIRE2_57424	4	839289	839411	2	1095		9.41248	-	-	-	-	-	-	-	-	-	-	-	-	QIP, Putative exonuclease protein, involved in quelling	NCU00076	qip	0	ANID_02856	1616	112561	114176	-	conserved hypothetical protein	VI	0
104972	TRIRE2_104972	4	1113567	1113868	2	1163		2.4271	-	-	-	-	-	-	-	-	-	\N	glutathione synthetase-like protein	cd00228, eu-GS	glutathione synthase	NCU06191	0	0	ANID_10284	1323	19	1341	-	glutathione synthetase	VII	TIGR01986,PF03917.9,PF03917.10,PF03199.8,PF03199.7
76117	TRIRE2_76117	4	1540339	1540999	2	1282		2.28136	-	-	-	-	-	-	-	-	-	-	-	-	unknown protein	NCU07959	0	0	ANID_08063	1422	139103	140524	-	conserved hypothetical protein	II	PF00328.15,PF00328.14
57914	TRIRE2_57914	4	1621844	1623028	2	1306		3.91311	CAZymes	0	Carbohydrate esterase	Carbohydrate esterase family10	0	-	-	NCU06927	YNL320W	-	-	-	CE10 esterase/lipase/thioesterase	-	-	-	-	-	-	-	-	-	-	-
58016	TRIRE2_58016	4	1704420	1705009	2	1328		2.70032	-	-	-	-	-	-	-	-	-	-	-	-	unknown protein	-	-	-	-	-	-	-	-	-	-	-
105173	TRIRE2_105173	4	1709103	1709542	2	1329		3.11866	-	-	-	-	-	-	-	-	-	-	-	-	unknown protein	-	-	-	ANID_08434	1619	169383	171001	-	conserved hypothetical protein	Unmapped scaffolds	PF00023.22,PF00023.23
121022	TRIRE2_121022	5	1119515	1120288	2	1506		3.07445	-	-	-	-	-	-	-	-	-	-	-	-	unknown protein	NCU02811	ham-8	0	ANID_04264	1604	39665	41268	+	conserved hypothetical protein	II	0
105553	TRIRE2_105553	5	1040882	1040907	2	1527		5.23101	-	-	-	-	-	-	-	-	-	-	-	-	orphan protein	-	-	-	-	-	-	-	-	-	-	-
59014	TRIRE2_59014	5	958886	959583	2	1554		2.64383	Transport	TAABC2	ABC transporter	transporter containing IPR003439 domain	ABC multidrug transporter, related to N. crassa CDR4 and S.cerevisiae Pdr5p, TAABC2	53468	52608	NCU09830	YNR070W	-	-	-	PDR-type ABC transporters	NCU09830	mig-12	0	ANID_08489	4424	354549	358972	-	ATP-binding cassette multidrug transporter	Unmapped scaffolds	PF01061.17,PF00005.19,PF06422.5,PF06422.4,PF00005.20,PF01061.16
58699	TRIRE2_58699	5	952758	953474	2	1556		2.78684	-	-	-	-	-	-	-	-	-	-	-	-	unknown protein	NCU06747	0	0	-	-	-	-	-	-	-	-
105483	TRIRE2_105483	5	862379	862789	2	1588		3.03768	-	-	-	-	-	-	-	-	-	-	-	-	orphan protein	-	-	-	-	-	-	-	-	-	-	-
105454	TRIRE2_105454	5	776045	776334	2	1615		2.38259	-	-	-	-	-	-	-	-	-	-	-	-	SSCRP	-	-	-	ANID_10843	931	264469	265399	-	conserved hypothetical protein	I	0
59065	TRIRE2_59065	5	749634	749878	2	1623		7.45692	-	-	-	-	-	-	-	-	-	-	-	-	unknown protein	NCU06413	0	0	-	-	-	-	-	-	-	-
105445	TRIRE2_105445	5	745058	745109	2	1624		4.37124	-	-	-	-	-	-	-	-	-	-	-	-	unknown protein, only in Neurospora and A. fumigatus	NCU06412	0	0	-	-	-	-	-	-	-	-
120953	TRIRE2_120953	5	736405	737137	2	1626		3.14791	-	-	-	-	-	-	-	-	-	-	-	-	unknown secreted protein	-	-	-	-	-	-	-	-	-	-	-
105406	TRIRE2_105406	5	587637	587918	2	1655		16.9661	-	-	-	-	-	-	-	-	-	-	-	-	orphan protein	-	-	-	-	-	-	-	-	-	-	-
120922	TRIRE2_120922	5	430275	430280	2	1699		4.13235	Sulfur metabolism	0	sulfur related enzymes	EC number 1.8.4.-	thioredoxin, related to S. cerevisiae Trx1p	256532	216458	NCU06556	YLR043C	-	-	-	thioredoxin	-	-	-	-	-	-	-	-	-	-	-
105330	TRIRE2_105330	5	341026	343146	2	1728		2.95767	-	-	-	-	-	-	-	-	-	-	-	-	unknown protein	NCU04881	0	0	-	-	-	-	-	-	-	-
120911	TRIRE2_120911	5	339585	339911	2	1729		2.99524	-	-	-	-	-	-	-	-	-	-	-	-	short chain dehydrogenase/reductase	-	-	-	ANID_07193	1233	175474	176706	+	aldehyde reductase I	IV	PF00248.14,PF00248.13
76238	TRIRE2_76238	5	193774	196131	2	1760		3.01675	-	-	-	-	-	-	-	-	-	-	-	-	plasma membrane H+ ATPase	-	-	-	ANID_04859	3623	21715	25337	+	plasma membrane H(+)ATPase	III	PF00702.19,TIGR01647,PF00702.18,PF00690.19,PF00122.12,PF00690.18,PF00122.13,TIGR01494
58887	TRIRE2_58887	5	183183	184296	2	1764		5.27121	CAZymes	0	Glycoside hydrolase	Glycoside hydrolase family78	candidate a-glycosidase distantly related to a-L-rhamnosidase	43821	192768	NCU10030	0	\N	Glycoside Hydrolase Family 78	related to a-L-rhamnosidases	GH78 ?-L-rhamnosidase	NCU10030	0	0	ANID_10277	2135	41318	43452	-	alpha-rhamnosidase	VII	PF05592.4
105242	TRIRE2_105242	5	83688	84471	2	1801		9.68821	-	-	-	-	-	-	-	-	-	-	-	-	SAM-dependent methyltransferases	-	-	-	ANID_03717	832	526005	526836	-	conserved hypothetical protein	II	PF08242.4,PF08241.5,PF08241.4,PF08242.5,PF01209.11
105237	TRIRE2_105237	5	71660	71969	2	1805		3.4937	-	-	-	-	-	-	-	-	-	-	-	-	SSCRP	-	-	-	-	-	-	-	-	-	-	-
58953	TRIRE2_58953	5	45910	46317	2	1811		5.75661	Secondary metabolism	0	Cytochrome P450	p450 superfamily (cI12078)	0	0	0	0	0	-	-	-	Cytochrome P450 CYP3/CYP5/CYP6/CYP9 subfamilies	-	-	-	ANID_08411	1680	90039	91718	-	conserved hypothetical protein	Unmapped scaffolds	PF00067.14,PF00067.15
58285	TRIRE2_58285	5	25618	30062	2	1814		2.14243	Secondary metabolism	tex11	PKS/NRPS Hybrid	PKS/NRPS Hybrid	PKS/NRPS Hybrid	0	192717	NCU08399	YBR115C	\N	polyketide synthase/non-ribosomal peptide synthase hybrid	candidate polyketide synthase - non-ribosomal peptide synthase hybrid	PKS-NRPS	-	-	-	ANID_08412	11936	92194	104129	+	polyketide synthase	Unmapped scaffolds	PF00109.19,PF00106.17,PF00550.17,PF07993.5,PF08242.4,PF07993.4,PF00106.18,PF08241.5,PF10294.2,PF08659.2,PF00698.13,PF00668.13,PF08241.4,PF00698.14,PF00550.18,PF02801.14,PF00501.21,PF02801.15,PF08242.5,PF01370.14,PF01209.11,PF00501.20,PF00668.12,TIGR01733,PF00109.18,PF08659.3
105220	TRIRE2_105220	5	8835	8930	2	1820		2.05625	-	-	-	-	-	-	-	-	-	-	-	-	unknown protein	-	-	-	-	-	-	-	-	-	-	-
69957	TRIRE2_69957	31	179270	179459	3	16		3.22664	Transport	0	Sugar transporter	transporter containing IPR003663 domain	Predicted transporter (major facilitator superfamily) / hypothetical maltose permease	83926	34676	NCU08858	YBR298C	\N	maltose permease	\N	MFS permease	-	-	-	-	-	-	-	-	-	-	-
69896	TRIRE2_69896	31	174726	175131	3	18		3.64555	-	-	-	-	-	-	-	-	-	-	-	-	alpha/beta hydrolase	-	-	-	-	-	-	-	-	-	-	-
112493	TRIRE2_112493	41	60353	62113	3	71		2.5238	-	-	-	-	-	-	-	-	-	-	-	-	unknown protein	NCU07235	0	0	-	-	-	-	-	-	-	-
70829	TRIRE2_70829	41	57084	57659	3	72		2.93449	-	-	-	-	-	-	-	-	-	-	-	-	MFS multidrug transporter, putative	-	-	-	ANID_08610	1637	92669	94305	-	MFS multidrug transporter	III	PF07690.9,PF07690.8,PF00083.17,TIGR00880
32639	TRIRE2_32639	25	138977	139001	3	130		3.73785	-	-	-	-	-	-	-	-	-	-	-	-	unknown protein	NCU11046	0	0	-	-	-	-	-	-	-	-
111245	TRIRE2_111245	25	222903	222925	3	165		2.42118	CAZymes	0	Polysaccharide lyase	Polysaccharide lyase family8	0	318424	62770	0	0	\N	Polysaccharide Lyase Family 8	candidate polysaccharide lyase; distantly related to chondroitin lyases	PL8 polysaccharide lyase; distantly related to chondroitin lyases	-	-	-	-	-	-	-	-	-	-	-
81525	TRIRE2_81525	25	267064	267975	3	179		80.1216	-	-	-	-	-	-	-	-	-	-	-	-	isoflavone reductase	-	-	-	ANID_09181	1049	38006	39054	-	conserved hypothetical protein	IV	PF05368.6
68608	TRIRE2_68608	25	285803	285897	3	182		2.40126	-	-	-	-	-	-	-	-	-	thi4	Thiazole biosynthetic enzyme	\N	Thiazole biosynthetic enzyme (Stress-inducible protein sti35)	NCU06110	0	0	ANID_03928	1554	77342	78895	-	thiazole biosynthetic enzyme	II	PF05834.5,PF01266.17,TIGR00292,PF01946.9,PF01946.10
68466	TRIRE2_68466	25	290920	292692	3	185		20.4878	-	-	-	-	-	-	-	-	-	\N	glycerone kinase	Putative paralogue of a hypothetical glycerone kinase	glycerone kinase	NCU04400	0	0	-	-	-	-	-	-	-	-
111306	TRIRE2_111306	25	406433	407955	3	213		10.2841	-	-	-	-	-	-	-	-	-	-	-	-	unknown protein	-	-	-	-	-	-	-	-	-	-	-
108025	TRIRE2_108025	10	1145241	1145516	3	221		2.05237	-	-	-	-	-	-	-	-	-	-	-	-	unknown protein	-	-	-	-	-	-	-	-	-	-	-
71556	TRIRE2_71556	10	1123002	1124029	3	227		5.1912	-	-	-	-	-	-	-	-	-	-	-	-	unknown protein	-	-	-	-	-	-	-	-	-	-	-
62263	TRIRE2_62263	10	1097987	1099528	3	236		2.2097	Secondary metabolism	0	Cytochrome P450	p450 superfamily (cI12078)	0	0	0	0	0	-	-	-	Cytochrome P450 CYP2 subfamily	-	-	-	-	-	-	-	-	-	-	-
108005	TRIRE2_108005	10	1086173	1086418	3	240		2.09649	-	-	-	-	-	-	-	-	-	-	-	-	unknown protein	-	-	-	ANID_08630	581	148379	148959	-	DUF953 domain-containing protein	III	PF06110.3,PF06110.4
22453	TRIRE2_22453	10	1064822	1065392	3	248		9.03734	Sulfur metabolism	0	sulfur related enzymes	EC number 2.5.1.18	glutathione S-transferase, cytosolic, related to S. cerevisiae Gtt2p	223166	89283	NCU02888	0	-	-	-	glutathione-S-transferase	NCU02888	0	0	ANID_02948	855	407206	408060	+	glutathione S-transferase	VI	0
107962	TRIRE2_107962	10	982843	983363	3	277		2.45773	-	-	-	-	-	-	-	-	-	-	-	-	short chain dehydrognease/reductase	-	-	-	ANID_00525	895	458146	459040	+	conserved hypothetical protein	VIII	PF00106.18,PF08659.3
107947	TRIRE2_107947	10	950426	950755	3	289		2.38638	Lipid Metabolism	0	Triglyceride utilization	Acyl-CoA synthetase	Acyl-CoA synthetase	41913	153303	NCU05851	YBR222C	-	-	-	Acyl-CoA synthetase	NCU05851	0	0	ANID_09081	1794	77905	79698	-	luciferase	IV	PF00501.21,PF00501.20
62463	TRIRE2_62463	10	797914	799194	3	338		3.0651	-	-	-	-	-	-	-	-	-	-	-	-	FAD binding domain containing protein	-	-	-	-	-	-	-	-	-	-	-
22426	TRIRE2_22426	10	747121	747715	3	350		6.1577	CAZymes	0	Glycoside hydrolase	Glycoside hydrolase family109	0	132261	81244	NCU07080	YML051W	-	-	-	GH109 protein	NCU07080	0	0	-	-	-	-	-	-	-	-
107866	TRIRE2_107866	10	726028	727519	3	359		2.23028	-	-	-	-	-	-	-	-	-	-	-	-	orphan protein	-	-	-	-	-	-	-	-	-	-	-
78387	TRIRE2_78387	10	708691	708901	3	363		2.93129	Secondary metabolism	0	Cytochrome P450	p450 superfamily (cI12078)	0	0	0	0	0	-	-	-	Cytochrome P450 CYP3/CYP5/CYP6/CYP9 subfamilies	-	-	-	ANID_09313	1801	225061	226861	-	cytochrome P450 oxygenase	VIII	PF00067.14,PF00067.15
122084	TRIRE2_122084	10	705845	707911	3	364		2.5712	-	-	-	-	-	-	-	-	-	-	-	-	unknown protein	-	-	-	-	-	-	-	-	-	-	-
107852	TRIRE2_107852	10	692761	692906	3	372		2.85089	-	-	-	-	-	-	-	-	-	-	-	-	Alcohol dehydrogenase, class V	-	-	-	ANID_05913	1612	40830	42441	+	alcohol dehydrogenase	I	PF00107.18,PF00107.19,PF08240.5,PF08240.4
62359	TRIRE2_62359	10	690854	691753	3	373		7.47377	-	-	-	-	-	-	-	-	-	-	-	-	isoflavon reductase	-	-	-	-	-	-	-	-	-	-	-
107844	TRIRE2_107844	10	676358	676574	3	380		6.67549	-	-	-	-	-	-	-	-	-	-	-	-	unknown protein, 3 TM, only in Gibberella and Chaetomium	-	-	-	-	-	-	-	-	-	-	-
107843	TRIRE2_107843	10	674910	675082	3	381		6.44356	-	-	-	-	-	-	-	-	-	-	-	-	orphan protein	-	-	-	-	-	-	-	-	-	-	-
78357	TRIRE2_78357	10	588962	588988	3	409		3.6312	-	-	-	-	-	-	-	-	-	-	-	-	NADH-quinone oxidoreductase, putative	NCU02948	ncw-4	mig-1	ANID_00297	1148	16464	17611	-	protoplast secreted protein 2	VIII	PF02525.10,TIGR01755,PF03358.8,PF00258.18,PF00258.17
122065	TRIRE2_122065	10	570874	571009	3	415		2.07524	-	-	-	-	-	-	-	-	-	-	-	-	unknown protein	-	-	-	-	-	-	-	-	-	-	-
62386	TRIRE2_62386	10	252993	253295	3	502		4.7	Transcription factors	0	Zn2Cys6	0	conserved hypothetical protein	173656	133541	NCU08042	YHR178W	-	-	-	Zn2Cys6 transcriptional regulator	-	-	-	ANID_03217	2364	15357	17720	+	C6 zinc finger domain-containing protein	VI	PF00172.11,PF00172.10,PF04082.10,PF04082.11
107667	TRIRE2_107667	10	176206	176482	3	523		2.33999	Secondary metabolism	tps5	Terpenoid synthase	0	Terpenoid synthase domain containing	0	224958	0	0	-	-	-	unknown protein	-	-	-	-	-	-	-	-	-	-	-
107639	TRIRE2_107639	10	80118	81077	3	545		8.75513	-	-	-	-	-	-	-	-	-	-	-	-	unknown protein	-	-	-	ANID_09322	1019	251196	252214	-	conserved hypothetical protein	VIII	PF05368.6
60616	TRIRE2_60616	8	61873	62418	3	600		4.13136	-	-	-	-	-	-	-	-	-	-	-	-	unknown protein	NCU02378	0	0	ANID_03714	2206	517092	519297	+	integral membrane protein	II	PF10348.2,PF10355.1,PF10348.1,PF10355.2
60761	TRIRE2_60761	8	256385	258539	3	655		2.37302	Transcription factors	0	Grainyhead/CP2	0	grainy-head homolog	319089	148539	NCU06095	0	-	-	-	transcriptional regulator Grainyhead/CP2	NCU06095	csp-2	ghh	ANID_04878	3395	72840	76234	+	transcription factor	III	PF04516.8,PF04516.7
61227	TRIRE2_61227	8	377547	377654	3	694		4.61373	-	-	-	-	-	-	-	-	-	-	-	-	cobalamin synthesis protein	-	-	-	ANID_10344	1914	20288	22201	+	CobW domain-containing protein	VI	PF02492.11,PF02492.12,PF07683.7,PF07683.6
60784	TRIRE2_60784	8	538811	540251	3	743		2.17592	-	-	-	-	-	-	-	-	-	-	-	-	FAD-binding protein	NCU04108	0	0	ANID_02648	1942	35160	37101	-	isoamyl alcohol oxidase	VI	PF01565.16,PF08031.4,PF08031.5,PF01565.15
121620	TRIRE2_121620	8	586774	587595	3	752		3.17429	-	-	-	-	-	-	-	-	-	nmt1	thiamine biosynthesis transporter	\N	NMT1 thiamine biosynthesis protein	NCU09345	nmt-1	0	ANID_08009	1575	32534	34108	-	thiamine biosynthesis protein	II	PF09084.3,PF09084.4
61134	TRIRE2_61134	8	727466	728740	3	788		2.09455	-	-	-	-	-	-	-	-	-	-	-	-	unknown protein	NCU02271	0	0	ANID_04875	1347	60373	61719	-	YagE family protein	III	PF02582.6,PF02582.7
107035	TRIRE2_107035	8	921403	922197	3	848		2.96237	RAS-GTPases	Ras	Small guanosine triphosphatases (GTPases)	RAS family	Ras: Rat sarcoma (Ras) family	300322	37024	NCU06111	YGR152C	\N	RAS small GTPase, Ras subfamily	hypothetical RAS small GTPase, Ras subfamily	RAS small GTPase,Ras subfamily	NCU06111	0	0	ANID_03434	1236	40981	42216	-	RAS small monomeric GTPase	VI	PF00071.14,PF00071.15,TIGR00231,PF08477.5,PF08477.6
107070	TRIRE2_107070	8	1023513	1023670	3	877		4.64243	-	-	-	-	-	-	-	-	-	-	-	-	orphan protein	-	-	-	-	-	-	-	-	-	-	-
47897	TRIRE2_47897	8	1286619	1287005	3	944		4.73216	Transport	0	ABC transporter	transporter containing IPR003439 domain	related to Neurospora crassa CDR4	131379	86623	NCU05591	YOR153W	-	-	-	PDR-type ABC transporters	NCU05591	0	0	ANID_00771	4850	133388	138237	+	ABC transporter	VIII	PF01061.17,PF00005.19,PF06422.5,TIGR00956,PF06422.4,PF00005.20,PF01061.16
107168	TRIRE2_107168	8	1324748	1326100	3	954		10.1511	-	-	-	-	-	-	-	-	-	-	-	-	unknown protein	-	-	-	-	-	-	-	-	-	-	-
112201	TRIRE2_112201	34	114944	115128	3	992		2.84916	-	-	-	-	-	-	-	-	-	-	-	-	Short-chain dehydrogenase/reductase	NCU05164	0	0	-	-	-	-	-	-	-	-
81586	TRIRE2_81586	26	39999	40520	3	1029		11.1837	-	-	-	-	-	-	-	-	-	-	-	-	unknown protein	NCU11291	0	0	ANID_06423	719	116664	117382	+	conserved hypothetical protein	I	PF09351.3,PF09351.2
23240	TRIRE2_23240	26	149750	149764	3	1060		6.23998	-	-	-	-	-	-	-	-	-	-	-	-	unknown protein	-	-	-	ANID_02561	971	152746	153716	+	conserved hypothetical protein	VII	0
68755	TRIRE2_68755	26	342548	342735	3	1097		2.87993	-	-	-	-	-	-	-	-	-	-	-	-	short chain dehydrogenase/reductase	NCU05535	0	0	-	-	-	-	-	-	-	-
81679	TRIRE2_81679	26	382429	382506	3	1108		2.67688	-	-	-	-	-	-	-	-	-	-	-	-	Flavoprotein monooxygenase, putative	-	-	-	ANID_12022	1328	34060	35387	-	conserved hypothetical protein	III	PF01494.12
79661	TRIRE2_79661	14	686560	687273	3	1171		3.45781	-	-	-	-	-	-	-	-	-	-	-	-	unknown protein	NCU03908	0	0	ANID_01753	853	94514	95366	+	conserved hypothetical protein	VII	PF01370.14
64874	TRIRE2_64874	14	581971	582644	3	1200		2.29514	-	-	-	-	-	-	-	-	-	\N	\N	protein belonging to the major facilitator superfamily, probable tetracycline resistence protein, 14 transmembrane domains predicted	MFS toxin efflux pump	NCU09640	0	0	ANID_08095	1894	236937	238830	-	MFS toxin efflux pump	II	TIGR00711,PF07690.9,PF07690.8
4668	TRIRE2_4668	14	538950	540021	3	1215		3.03201	-	-	-	-	-	-	-	-	-	-	-	-	cytochrome c oxidase assembly protein	NCU04817	0	0	ANID_01915	1705	318883	320587	-	electron transfer protein 1	VII	PF02628.7,PF02628.8
109071	TRIRE2_109071	14	455779	456056	3	1232		4.47067	-	-	-	-	-	-	-	-	-	-	-	-	unknown protein	-	-	-	-	-	-	-	-	-	-	-
122692	TRIRE2_122692	14	361547	362461	3	1258		2.10726	-	-	-	-	-	-	-	-	-	-	-	-	unknown protein	-	-	-	-	-	-	-	-	-	-	-
110901	TRIRE2_110901	23	103358	103382	3	1462		3.08722	Transcription factors	0	Fungal-trans	0	hypothetical protein	288385	219306	NCU08000	0	\N	fungal specific transcription factor domain-containing protein	This domain is found in a number of fungal transcription factors including transcriptional activator xlnR, yeast regulatory protein GAL4, and other transcription proteins regulating a variety of cellular and metabolic processes	Zn2Cys6 transcriptional regulator	-	-	-	-	-	-	-	-	-	-	-
110880	TRIRE2_110880	23	45533	46006	3	1483		2.28931	-	-	-	-	-	-	-	-	-	-	-	-	orphan protein	-	-	-	-	-	-	-	-	-	-	-
5971	TRIRE2_5971	36	131300	132220	3	1513	2	2.2328	-	-	-	-	-	-	-	-	-	-	-	-	unknown protein	-	-	-	-	-	-	-	-	-	-	-
112319	TRIRE2_112319	36	127866	129751	3	1514	2	2.0172	-	-	-	-	-	-	-	-	-	-	-	-	HET domain protein	-	-	-	-	-	-	-	-	-	-	-
5970	TRIRE2_5970	36	124470	125254	3	1515	2	2.06821	-	-	-	-	-	-	-	-	-	-	-	-	Amidase	-	-	-	-	-	-	-	-	-	-	-
68988	TRIRE2_68988	27	286622	287384	3	1594		4.57353	-	-	-	-	-	-	-	-	-	-	-	-	unknown protein	-	-	-	ANID_01724	1954	10601	12554	-	conserved hypothetical protein	VII	PF07690.9,PF07690.8
111527	TRIRE2_111527	27	235387	235831	3	1606		4.50346	-	-	-	-	-	-	-	-	-	-	-	-	orphan protein	-	-	-	-	-	-	-	-	-	-	-
111516	TRIRE2_111516	27	210605	211049	3	1614		2.27865	-	-	-	-	-	-	-	-	-	-	-	-	unknown protein	-	-	-	-	-	-	-	-	-	-	-
111514	TRIRE2_111514	27	205802	205885	3	1616		2.62022	-	-	-	-	-	-	-	-	-	-	-	-	unknown protein, 1TM	NCU05647	0	0	ANID_03295	948	63160	64107	+	conserved hypothetical protein	VI	0
111495	TRIRE2_111495	27	162057	162062	3	1634		4.82736	-	-	-	-	-	-	-	-	-	-	-	-	SSCRP	-	-	-	-	-	-	-	-	-	-	-
111451	TRIRE2_111451	27	57013	57148	3	1668		2.05412	-	-	-	-	-	-	-	-	-	-	-	-	peptidase S41	-	-	-	-	-	-	-	-	-	-	-
27939	TRIRE2_27939	27	48509	48741	3	1671		2.40198	Transport	0	Sugar transporter	transporter containing IPR003663 domain	0	322976	135975	NCU04963	YLR081W	-	-	-	MFS permease	-	-	-	-	-	-	-	-	-	-	-
69181	TRIRE2_69181	28	385446	385751	3	1697		22.8737	-	-	-	-	-	-	-	-	-	-	-	-	unknown protein	-	-	-	-	-	-	-	-	-	-	-
112163	TRIRE2_112163	33	183811	184647	4	54		2.36895	-	-	-	-	-	-	-	-	-	-	-	-	unknown protein in Sordariomycetes	-	-	-	-	-	-	-	-	-	-	-
70639	TRIRE2_70639	38	42996	43396	4	68		2.04293	-	-	-	-	-	-	-	-	-	-	-	-	unknown protein with WD repeats	-	-	-	ANID_08468	4198	280478	284675	-	wd-repeat protein	Unmapped scaffolds	PF00400.24,PF00400.25,PF05729.5
70630	TRIRE2_70630	38	81082	81223	4	79		2.08229	CAZymes	0	Carbohydrate esterase	Carbohydrate esterase family1	0	300671	83194	NCU07001	YNL277W	-	-	-	homoserine acetyltransferase family protein	-	-	-	ANID_00875	1338	30267	31604	-	homoserine acetyltransferase	VIII	PF00561.13,PF00561.12
112390	TRIRE2_112390	38	88037	89764	4	80		2.71466	-	-	-	-	-	-	-	-	-	-	-	-	unknown protein	NCU05493	0	0	-	-	-	-	-	-	-	-
43101	TRIRE2_43101	38	121104	121490	4	91		4.1262	-	-	-	-	-	-	-	-	-	-	-	-	unknown protein	-	-	-	-	-	-	-	-	-	-	-
21416	TRIRE2_21416	2	112757	114349	4	96		2.45562	-	-	-	-	-	-	-	-	-	-	-	-	unknown protein	NCU00802	0	0	-	-	-	-	-	-	-	-
108676	TRIRE2_108676	13	63175	63378	4	130		4.40562	-	-	-	-	-	-	-	-	-	-	-	-	unknown protein, secreted, only in ascomycota and Acidothermicus cellulolyticus	-	-	-	-	-	-	-	-	-	-	-
22654	TRIRE2_22654	13	67695	69104	4	132		2.03015	-	-	-	-	-	-	-	-	-	-	-	-	monodehydroascorbate reductase	NCU05850	0	0	ANID_09103	1822	146461	148282	-	rubredoxin-NAD(+) reductase	IV	PF00355.19,PF07992.6,PF00070.19,PF00070.20,PF00355.18,PF07992.7
122506	TRIRE2_122506	13	90455	90515	4	140		3.33985	Effector proteins (competition and defense)	0	Tandem repeat proteins	0	Tandem repeats	87489	0	0	0	-	-	-	orphan protein	-	-	-	-	-	-	-	-	-	-	-
64167	TRIRE2_64167	13	149257	150406	4	156		5.87762	Transport	0	Oligopeptide transporter OPT superfamily	transporter containing IPR004813 domain	0	36697	190875	NCU03171	YJL212C	-	-	-	Sexual differentiation process protein ISP4	-	-	-	ANID_07702	2955	300934	303888	-	conserved hypothetical protein	IV	PF03169.7,PF03169.8
122523	TRIRE2_122523	13	203911	204664	4	172		4.82606	Transcription factors	0	Zn2Cys6	0	conserved hypothetical protein	127907	128625	NCU02142	YMR280C	\N	N-terminal fungal transcription regulatory domain-containing protein	The N-terminal region of a number of fungal transcriptional regulatory proteins contains a Cys-rich motif that is involved in zinc-dependent binding of DNA. The region forms a binuclear Zn cluster, in which two Zn atoms are bound by six Cys residues	Zn2Cys6 transcriptional regulator	NCU02142	0	0	ANID_03433	1387	37656	39042	-	C6 transcription factor	VI	PF00172.11,PF00172.10
49589	TRIRE2_49589	13	693569	693712	4	295		2.50163	-	-	-	-	-	-	-	-	-	-	-	-	unknown protein	NCU02092	0	0	-	-	-	-	-	-	-	-
108874	TRIRE2_108874	13	702553	702912	4	296		2.77092	-	-	-	-	-	-	-	-	-	-	-	-	orphan protein	-	-	-	-	-	-	-	-	-	-	-
108893	TRIRE2_108893	13	752610	754463	4	307		3.94501	-	-	-	-	-	-	-	-	-	-	-	-	MFS permease	NCU00711	0	0	ANID_02985	2109	531575	533683	-	MFS drug transporter	VI	TIGR00711,PF07690.9,PF06609.6,PF07690.8,PF00083.17
108899	TRIRE2_108899	13	769575	771080	4	312		2.54211	-	-	-	-	-	-	-	-	-	-	-	-	unknown protein	NCU00906	0	0	-	-	-	-	-	-	-	-
76641	TRIRE2_76641	5	1683088	1684665	4	353		3.13645	-	-	-	-	-	-	-	-	-	-	-	-	MFS permease	NCU04886	0	0	ANID_07936	2245	188721	190965	+	conserved hypothetical protein	II	PF07690.9,PF07690.8,PF00083.17,TIGR00880
54036	TRIRE2_54036	1	3738416	3739502	4	385		2.19536	-	-	-	-	-	-	-	-	-	-	-	-	MFS permease	-	-	-	ANID_00601	1857	705929	707785	+	conserved hypothetical protein	VIII	PF07690.9,PF07690.8
2200	TRIRE2_2200	1	3674423	3675328	4	404		2.22576	-	-	-	-	-	-	-	-	-	-	-	-	short chain dehydrogenase/reductase	-	-	-	ANID_09347	942	343694	344635	+	3-oxoacyl-[acyl-carrier-protein] reductase	VIII	PF00106.17,PF00106.18,PF08659.3
119974	TRIRE2_119974	1	3629711	3630696	4	412		2.07706	-	-	-	-	-	-	-	-	-	-	-	-	zinc-binding dehydrogenase, putative	NCU01419	0	0	ANID_07194	1173	176848	178020	-	quinone oxidoreductase	IV	PF00107.18,PF00107.19,PF08240.5,PF08240.4,TIGR02824
119956	TRIRE2_119956	1	3499986	3499990	4	450		2.22862	-	-	-	-	-	-	-	-	-	-	-	-	unknown protein	-	-	-	ANID_12348	312	62415	62726	+	predicted protein	VIII	0
103330	TRIRE2_103330	1	3472705	3472875	4	458		6.1662	-	-	-	-	-	-	-	-	-	-	-	-	orphan protein	-	-	-	-	-	-	-	-	-	-	-
44476	TRIRE2_44476	1	3199556	3201914	4	527		2.92392	Transport	0	ABC transporter	transporter containing IPR003439 domain	putative multidrug resistance-associated protein/mitoxantrone resistance protein, ABC superfamily	211243	33722	NCU04161	YGR281W	-	-	-	MRP-type ABC transporter	NCU04161	0	0	ANID_06443	4372	189334	193705	-	ABC multidrug transporter	I	PF00664.15,PF00005.19,PF00664.16,PF00005.20
119902	TRIRE2_119902	1	3156848	3157903	4	541		2.32102	-	-	-	-	-	-	-	-	-	-	-	-	orphan protein	-	-	-	-	-	-	-	-	-	-	-
123293	TRIRE2_123293	20	68107	72129	4	607		4.0708	Transport	0	ABC transporter	transporter containing IPR003439 domain	0	88870	80699	NCU07546	YKL209C	\N	ABC transporter	candidate ABC transporter	MDR-type ABC transporters	NCU07546	0	0	ANID_02300	4455	69742	74196	-	multidrug resistance protein MDR	VII	PF00664.15,PF00005.19,PF00664.16,PF00005.20
110455	TRIRE2_110455	20	361108	361197	4	681		7.51729	-	-	-	-	-	-	-	-	-	-	-	-	short chain dehydrogenase/reductase	-	-	-	ANID_02694	917	77786	78702	+	oxidoreductase	VI	PF00106.17,PF00106.18,PF08659.3
66016	TRIRE2_66016	17	554844	555173	4	803		2.12261	-	-	-	-	-	-	-	-	-	-	-	-	dienelactone hydrolase	NCU02124	0	0	ANID_08664	997	257744	258740	+	dienelactone hydrolase	III	PF01738.11
109793	TRIRE2_109793	17	407142	408134	4	852		4.24325	-	-	-	-	-	-	-	-	-	-	-	-	unknown protein	-	-	-	ANID_10218	1503	128551	130053	+	conserved hypothetical protein	VII	PF06094.4,PF06094.5
122998	TRIRE2_122998	17	227883	228172	4	902		8.23893	-	-	-	-	-	-	-	-	-	-	-	-	unknown protein	-	-	-	ANID_10998	636	154100	154735	-	conserved hypothetical protein	IV	PF01161.13
65771	TRIRE2_65771	17	3269	3516	4	966		3.48424	-	-	-	-	-	-	-	-	-	-	-	-	NACHT domain WD40 repeat-containing protein, related to HET	-	-	-	-	-	-	-	-	-	-	-
110127	TRIRE2_110127	19	48765	48851	4	978		2.7098	-	-	-	-	-	-	-	-	-	-	-	-	orphan protein	-	-	-	-	-	-	-	-	-	-	-
123226	TRIRE2_123226	19	231674	231867	4	1030		2.48272	CAZymes	0	Glycoside hydrolase	Glycoside hydrolase family37	candidate trehalase	44425	42275	NCU00943	YDR001C	\N	Glycoside Hydrolase Family 37	candidate trehalase	GH37 ?,?-trehalase	NCU00943	tre-1	0	-	-	-	-	-	-	-	-
80578	TRIRE2_80578	19	291551	291743	4	1049		2.6555	-	-	-	-	-	-	-	-	-	-	-	-	unknown protein	NCU09356	0	0	ANID_07245	1476	115178	116653	-	conserved hypothetical protein	IV	0
66751	TRIRE2_66751	19	463554	464258	4	1096		20.0314	-	-	-	-	-	-	-	-	-	\N	dehydrogenase	hypothetical dehydrogenase	unknown protein	-	-	-	ANID_08299	754	6896	7649	+	short-chain alcohol dehydrogenase	Unmapped scaffolds	PF00106.18,PF08659.3
110276	TRIRE2_110276	19	495210	495460	4	1108		2.23945	-	-	-	-	-	-	-	-	-	-	-	-	isoflavone reductase	-	-	-	ANID_10301	1134	184951	186084	+	conserved hypothetical protein	VII	PF05368.6,PF01370.14
110316	TRIRE2_110316	19	601197	601803	4	1139		2.87991	Sulfur metabolism	0	sulfur assimilation	EC number 2.A.3.8.4	methionine permease, related to S. cerevisiae Mup1p	217038	183616	NCU07754	YGR055W	\N	\N	COG0531, PotE, Amino acid transporters [Amino acid transport and metabolism]	Amino acid transporter, methionine permease MUP1	-	-	-	ANID_07243	1743	111356	113098	-	high affinity methionine permease	IV	0
66795	TRIRE2_66795	19	658947	659220	4	1160		3.08492	-	-	-	-	-	-	-	-	-	\N	GMC oxidoreductase	Glucose/Methanol/Choline Oxidoreductase family member	GMC oxidoreductase family protein	-	-	-	ANID_03531	1668	15993	17660	+	conserved hypothetical protein	II	PF05199.6,PF05834.5,PF00890.17,PF05199.5,PF00732.11,PF00732.12
103015	TRIRE2_103015	1	2361452	2362543	5	34		13.6054	-	-	-	-	-	-	-	-	-	-	-	-	unknown protein	NCU04452	mig-3	0	ANID_05228	1775	236137	237911	-	NADH:flavin oxidoreductase/NADH oxidase	V	PF00724.12,PF00724.13
54865	TRIRE2_54865	1	1966958	1967339	5	142		9.8287	Sulfur metabolism	0	sulfur assimilation	EC number 2.A.3.8.4	methionine permease, related to S. cerevisiae Mup1p	297834	177947	NCU04942	YGR055W	\N	Amino acid transporter	COG0531, PotE, Amino acid transporters	Amino acid transporters	NCU04942	0	0	ANID_01631	1828	104025	105852	-	high-affinity methionine permease	VII	PF00324.14
74060	TRIRE2_74060	1	1789755	1790606	5	201		2.20639	-	-	-	-	-	-	-	-	-	-	-	-	SSCRP	NCU00811	0	0	ANID_09377	825	428573	429397	+	allergen Asp F4-like protein	VIII	0
74020	TRIRE2_74020	1	1669155	1670300	5	232		2.0681	-	-	-	-	-	-	-	-	-	-	-	-	Orotidine 5'-phosphate decarboxylase	NCU03488	pyr-4	0	ANID_06157	884	91666	92549	-	orotidine 5'-phosphate decarboxylase	I	PF00215.16,TIGR01740,PF00215.17
73961	TRIRE2_73961	1	1514592	1515518	5	284		2.11274	-	-	-	-	-	-	-	-	-	-	-	-	unknown protein	NCU01758	0	0	ANID_05110	2326	40309	42634	+	YdiU domain-containing protein	V	PF02696.7,PF02696.6
102735	TRIRE2_102735	1	1393663	1394137	5	312		6.07577	-	-	-	-	-	-	-	-	-	\N	COOH terminal WSC domain-containing protein	containing conserved COOH terminal WSC domain possibly involved in carbohydrated binding.	unknown protein, WSC domain	NCU00309	0	0	-	-	-	-	-	-	-	-
119710	TRIRE2_119710	1	1383063	1383466	5	314		4.38646	-	-	-	-	-	-	-	-	-	-	-	-	MFS multidrug transporter	NCU00306	0	0	ANID_00732	2236	17794	20029	-	MFS multidrug transporter	VIII	PF07690.9,PF07690.8,PF00083.17,TIGR00880
73654	TRIRE2_73654	1	564307	565360	5	523		2.06275	Transcription factors	0	bZIP	0	conserved hypothetical protein	182347	212339	NCU00499	YNL167C	\N	basic-leucine zipper domain-containing/DNA binding domain protein	The basic-leucine zipper (bZIP) transcription factors are proteins that contain a basic region mediating sequence-specific DNA-binding followed by a leucine zipper region (see IPR002158 ) required for dimerization.	BZIP transcriptional regulator ADA-1	NCU00499	ada-1	0	ANID_01536	1937	13950	15886	-	bZIP transcription factor	VII	PF00170.14,PF07716.7,PF03131.10,PF00170.13,PF07716.8
102499	TRIRE2_102499	1	510413	510424	5	540	3	6.58796	Transcription factors	0	Zn2Cys6	0	hypothetical protein	87484	0	NCU04866	YMR280C	-	-	-	Zn2Cys6 transcriptional regulator SOR4	NCU04866	ada-6	0	ANID_01029	1867	117847	119713	-	conserved hypothetical protein	VIII	PF04082.10,PF04082.11
73631	TRIRE2_73631	1	506653	506941	5	541	3	20.927	-	-	-	-	-	-	-	-	-	-	-	-	isoamyl alcohol oxidase SOR7	-	-	-	-	-	-	-	-	-	-	-
102497	TRIRE2_102497	1	504139	504304	5	542	3	10.1402	Transcription factors	0	Fungal-trans	0	conserved hypothetical protein	180208	133408	NCU08042	YOR363C	-	-	-	Zn2Cys6 transcriptional regulator SOR3	-	-	-	ANID_03269	2150	169810	171959	-	fungal specific transcription factor	VI	PF04082.10,PF04082.11
43701	TRIRE2_43701	1	501820	502664	5	543	3	16.1381	-	-	-	-	-	-	-	-	-	-	-	-	MFS multidrug transporter SOR4	-	-	-	ANID_03270	1724	172382	174105	+	MFS multidrug transporter	VI	PF07690.9,PF07690.8
73623	TRIRE2_73623	1	499906	500205	5	544	3	87.6999	-	-	-	-	-	-	-	-	-	-	-	-	flavoprotein monooxygenase SOR5	NCU11363	0	0	ANID_07902	1453	104124	105576	-	conserved hypothetical protein	II	PF01494.12
73621	TRIRE2_73621	1	491045	491683	5	545	3	47.849	Secondary metabolism	pks10s	Polyketide synthase	Non-reducing clade III	Polyketide synthase	0	0	NCU03584	YER061C	\N	polyketide synthase	candidate polyketide synthase	PKS SOR2 non-reducing sorbicillinoid synthase	-	-	-	ANID_07903	7883	106829	114711	+	polyketide synthase	II	PF00109.19,PF00550.17,PF07993.5,PF07993.4,PF08242.4,PF08241.5,PF00108.16,PF00698.13,PF08241.4,PF00698.14,PF00550.18,PF02801.14,PF02801.15,PF08242.5,PF01370.14,PF00109.18
73618	TRIRE2_73618	1	482236	483096	5	546	3	19.5762	Secondary metabolism	pks11s	Polyketide synthase	Reducing clade I	Polyketide synthase	0	0	NCU04865	YER061C	\N	\N	\N	PKS SOR1, reducing sorbicillinoid synthase	NCU04865	pks-3	0	ANID_06791	7884	320066	327949	+	polyketide synthase	I	PF00109.19,PF00106.17,PF00107.18,PF08242.4,PF00106.18,PF00107.19,PF08241.5,PF08659.2,PF00698.13,PF08241.4,PF00698.14,PF00550.18,PF02801.14,PF02801.15,PF08242.5,PF08240.4,PF00109.18,PF08659.3
54676	TRIRE2_54676	1	310373	310558	5	585		2.78713	-	-	-	-	-	-	-	-	-	-	-	-	COX17, cytochrome C oxidase assembly protein	-	-	-	ANID_04863	417	32515	32931	+	cytochrome c oxidase copper chaperone Cox17	III	PF05051.6,PF05051.5
102454	TRIRE2_102454	1	309429	309434	5	586		3.06034	-	-	-	-	-	-	-	-	-	-	-	-	unknown protein	-	-	-	-	-	-	-	-	-	-	-
123914	TRIRE2_123914	28	239609	239934	5	738		6.86721	-	-	-	-	-	-	-	-	-	-	-	-	orphan protein	-	-	-	-	-	-	-	-	-	-	-
111682	TRIRE2_111682	28	268205	269001	5	747		2.67115	-	-	-	-	-	-	-	-	-	-	-	-	unknown protein	-	-	-	ANID_08478	1419	306795	308213	+	conserved hypothetical protein	Unmapped scaffolds	PF11017.1
69316	TRIRE2_69316	28	271733	272776	5	748		2.02749	-	-	-	-	-	-	-	-	-	-	-	-	unknown protein	NCU03478	0	0	-	-	-	-	-	-	-	-
69362	TRIRE2_69362	28	331059	331303	5	771		2.30291	Lipid Metabolism	0	lipase	phospholipase	Phospholiase A	52517	33744	NCU03670	0	-	-	-	phospholipase A2 protein family	NCU03670	0	0	-	-	-	-	-	-	-	-
123149	TRIRE2_123149	18	533385	534002	5	833		8.11398	-	-	-	-	-	-	-	-	-	-	-	-	unknown protein	NCU03696	0	0	ANID_02343	771	202326	203096	-	nitroreductase	VII	PF00881.17,PF00881.16
66228	TRIRE2_66228	18	464662	464685	5	847		3.38463	-	-	-	-	-	-	-	-	-	-	-	-	unknown protein	-	-	-	-	-	-	-	-	-	-	-
110035	TRIRE2_110035	18	459581	460290	5	848		3.68962	-	-	-	-	-	-	-	-	-	-	-	-	unknown protein, in Sordariomycetes	NCU04624	0	0	-	-	-	-	-	-	-	-
109998	TRIRE2_109998	18	263609	263704	5	884		5.46208	-	-	-	-	-	-	-	-	-	-	-	-	glutathione S-transferase	NCU04109	gst-2	0	ANID_04905	1014	167815	168828	-	theta class glutathione S-transferase	III	PF00043.17,PF02798.13,PF02798.12,PF00043.18
123084	TRIRE2_123084	18	65322	66152	5	945		33.2472	-	-	-	-	-	-	-	-	-	\N	dehyrdogenase/reductase domain-containing protein	contains dehyrdogenase/reductase domain	chloroperoxidase	NCU02335	0	0	ANID_01548	861	55018	55878	+	short-chain dehydrogenase	VII	0
112499	TRIRE2_112499	42	6740	6886	5	977		3.38981	Transcription factors	0	Zn2Cys6	0	hypothetical protein	315062	203624	NCU07945	0	-	-	-	Zn2Cys6 transcriptional regulator	-	-	-	-	-	-	-	-	-	-	-
112516	TRIRE2_112516	42	65301	66608	5	994		2.95215	-	-	-	-	-	-	-	-	-	-	-	-	Vacuolar sorting protein VPS1, dynamin	-	-	-	-	-	-	-	-	-	-	-
5818	TRIRE2_5818	30	139335	140009	5	1028		7.02891	-	-	-	-	-	-	-	-	-	-	-	-	DSBA oxidoreductase	NCU02220	mig-7	0	ANID_10641	779	135583	136361	+	conserved hypothetical protein	V	PF01323.12,PF01323.13
52337	TRIRE2_52337	30	129867	130256	5	1032		2.98316	-	-	-	-	-	-	-	-	-	-	-	-	Thioredoxin-like protein	NCU05731	trx	0	-	-	-	-	-	-	-	-
69696	TRIRE2_69696	30	113359	114702	5	1038		27.0815	-	-	-	-	-	-	-	-	-	-	-	-	coenzyme F420-dependent N5,N10-methylene tetrahydromethanopterin reductase	-	-	-	ANID_12294	1326	15048	16373	-	nitrilotriacetate monooxygenase	V	PF00296.13,TIGR03860
69742	TRIRE2_69742	30	50989	51762	5	1062		5.85695	-	-	-	-	-	-	-	-	-	-	-	-	esterase	NCU09845	0	0	ANID_07130	797	6722	7518	+	conserved hypothetical protein	IV	0
111873	TRIRE2_111873	30	35268	35572	5	1067		3.17397	Transcription factors	0	Zn2Cys6	0	predicted protein	0	46127	NCU03110	YCR106W	-	-	-	Zn2Cys6 transcriptional regulator	-	-	-	ANID_09047	1505	195973	197477	+	conserved hypothetical protein	VII	PF00172.11,PF00172.10,PF04082.11
70996	TRIRE2_70996	46	52233	52610	5	1080		2.65798	-	-	-	-	-	-	-	-	-	-	-	-	SSCRP	-	-	-	-	-	-	-	-	-	-	-
70984	TRIRE2_70984	46	9889	10069	5	1093		2.91388	Secondary metabolism	0	Cytochrome P450	p450 superfamily (cI12078)	0	0	0	0	0	-	-	-	cytochrome P450 protein, class I	NCU10966	-	-	ANID_05665	1714	190863	192576	+	benzoate 4-monooxygenase cytochrome P450	V	PF00067.14,PF00067.15
70998	TRIRE2_70998	46	4980	5114	5	1095		3.47306	-	-	-	-	-	-	-	-	-	\N	Amino acid transporter	COG0531, PotE, Amino acid transporters	Amino acid transporters	-	-	-	ANID_02043	2391	141904	144294	-	GABA permease	VII	PF00324.14
70973	TRIRE2_70973	46	1051	1469	5	1096		4.32393	-	-	-	-	-	-	-	-	-	-	-	-	4-aminobutyrate aminotransferase	-	-	-	-	-	-	-	-	-	-	-
104067	TRIRE2_104067	3	54076	54103	6	22		3.23893	-	-	-	-	-	-	-	-	-	-	-	-	unknown protein	-	-	-	-	-	-	-	-	-	-	-
104077	TRIRE2_104077	3	81506	81606	6	32		2.85695	-	-	-	-	-	-	-	-	-	\N	Amino acid transporter-like protein	COG0531, PotE, Amino acid transporters	Amino acid transporter PotE	-	-	-	-	-	-	-	-	-	-	-
104079	TRIRE2_104079	3	87957	88063	6	34		53.3099	-	-	-	-	-	-	-	-	-	\N	Non-Catalytic Module Family expansin	distantly related to plant expansins, EXPN	MRSP1/expansin-like	-	-	-	-	-	-	-	-	-	-	-
104173	TRIRE2_104173	3	371826	372035	6	128		4.14954	-	-	-	-	-	-	-	-	-	-	-	-	orphan protein	-	-	-	-	-	-	-	-	-	-	-
104179	TRIRE2_104179	3	385580	386473	6	134		2.14557	-	-	-	-	-	-	-	-	-	-	-	-	short chain dehydrogenase/reductase	-	-	-	-	-	-	-	-	-	-	-
56700	TRIRE2_56700	3	401406	401779	6	139		2.75653	-	-	-	-	-	-	-	-	-	-	-	-	unknown protein	-	-	-	-	-	-	-	-	-	-	-
104217	TRIRE2_104217	3	490207	490598	6	173		2.36032	-	-	-	-	-	-	-	-	-	-	-	-	unknown protein	-	-	-	-	-	-	-	-	-	-	-
104227	TRIRE2_104227	3	518791	519237	6	184		3.0343	-	-	-	-	-	-	-	-	-	-	-	-	SSCRP	-	-	-	-	-	-	-	-	-	-	-
29439	TRIRE2_29439	3	560674	561648	6	193		2.8116	-	-	-	-	-	-	-	-	-	-	-	-	unknown protein	NCU00741	0	0	ANID_00356	1260	195290	196549	+	gliotoxin biosynthesis protein GliK	VIII	0
104277	TRIRE2_104277	3	718756	719283	6	231		3.97294	-	-	-	-	-	-	-	-	-	\N	cell wall protein	Distantly related to A. niger CwpA. Putative cell wall protein.	cell wall protein, distantly related to A. niger CwpA.	-	-	-	-	-	-	-	-	-	-	-
72632	TRIRE2_72632	3	923199	923303	6	292		2.34706	CAZymes	agl1	Glycoside hydrolase	Glycoside hydrolase family27	a-galactosidase AGL1 (GenBank acc no CAA93244)	51401	76590	0	0	\N	Glycoside Hydrolase Family 27	a-galactosidase 1 (EC 3.2.1.22);identical to CAA93244.1	GH27 ?-galactosidase AGL1	-	-	-	ANID_07624	1773	49040	50812	+	alpha-galactosidase 1	IV	PF02065.11
56176	TRIRE2_56176	3	1055472	1056178	6	327		2.10891	Transport	0	ABC transporter	transporter containing IPR003439 domain	Multidrug resistance-associated protein/mitoxantrone resistance protein, ABC superfamily	283031	43463	NCU08358	YLL048C	-	-	-	MRP-type ABC transporter	-	-	-	ANID_08957	5063	24698	29760	+	multidrug resistance-associated protein	VII	PF00664.15,PF00005.19,PF00664.16,PF00005.20
104377	TRIRE2_104377	3	1065739	1067583	6	329		2.07866	-	-	-	-	-	-	-	-	-	-	-	-	unknown protein	-	-	-	-	-	-	-	-	-	-	-
35534	TRIRE2_35534	3	1096432	1096578	6	340	4	2.7514	-	-	-	-	-	-	-	-	-	-	-	-	unknown protein	NCU09272	0	0	ANID_01594	3056	207358	210413	-	conserved hypothetical protein	VII	0
56687	TRIRE2_56687	3	1100065	1101122	6	341	4	6.33801	Secondary metabolism	0	Cytochrome P450	p450 superfamily (cI12078)	0	0	0	0	0	-	-	-	cytochrome P450 protein	NCU09274	0	0	ANID_01598	1706	216349	218054	+	cytochrome P450 monoxygenase	VII	PF00067.14,PF00067.15
104390	TRIRE2_104390	3	1102951	1102984	6	342	4	3.18547	-	-	-	-	-	-	-	-	-	-	-	-	glutathione S-transferase	-	-	-	ANID_03255	1075	125017	126091	-	glutathione S-transferase II	VI	PF00043.17,PF02798.13,PF02798.12,PF00043.18
57101	TRIRE2_57101	3	1104709	1105101	6	343	4	3.33812	Heterotrimeric G-protein pathway	0	GPCRs	7-TM receptor	PTH11-like	0	0	NCU09796	0	\N	GPCR, PTH-type	hypothetical GPCR, PTH11-type	PTH11 GPCR	-	-	-	ANID_03257	1385	128723	130107	+	conserved hypothetical protein	VI	0
56272	TRIRE2_56272	3	1106829	1108673	6	344	4	3.66469	Secondary metabolism	0	Cytochrome P450	p450 superfamily (cI12078)	0	0	0	0	0	-	-	-	Cytochrome P450 monooxygenase	-	-	-	-	-	-	-	-	-	-	-
104393	TRIRE2_104393	3	1108720	1108993	6	345	4	2.51814	-	-	-	-	-	-	-	-	-	-	-	-	SAM-dependent methyltransferase	-	-	-	ANID_03975	903	40370	41272	-	conserved hypothetical protein	II	0
104394	TRIRE2_104394	3	1111618	1112871	6	346	4	12.3402	CAZymes	0	Carbohydrate esterase	Carbohydrate esterase family1	0	-	180756	NCU07350	0	-	-	-	CE1 esterase	-	-	-	-	-	-	-	-	-	-	-
104419	TRIRE2_104419	3	1189723	1190057	6	369		3.37154	-	-	-	-	-	-	-	-	-	-	-	-	orphan protein, secreted	-	-	-	-	-	-	-	-	-	-	-
104458	TRIRE2_104458	3	1353013	1353496	6	408		4.23187	-	-	-	-	-	-	-	-	-	-	-	-	SSCRP	-	-	-	-	-	-	-	-	-	-	-
104557	TRIRE2_104557	3	1696725	1697654	6	507		2.38403	-	-	-	-	-	-	-	-	-	-	-	-	short-chain dehydrogenase/reductase	-	-	-	-	-	-	-	-	-	-	-
65437	TRIRE2_65437	16	267987	269099	6	648		2.08696	-	-	-	-	-	-	-	-	-	-	-	-	unknown protein	NCU05961	0	0	ANID_10484	1137	27862	28998	+	DUF572 domain-containing protein	II	PF04502.6,PF04502.5
111048	TRIRE2_111048	24	108556	109446	6	819		4.19627	-	-	-	-	-	-	-	-	-	-	-	-	UbiA prenyltransferase, putative	NCU05126	0	0	-	-	-	-	-	-	-	-
111049	TRIRE2_111049	24	110606	110761	6	820		6.65449	Secondary metabolism	0	Cytochrome P450	p450 superfamily (cI12078)	0	0	0	0	0	-	-	-	cytochrome P450 protein, class IV	-	-	-	-	-	-	-	-	-	-	-
51654	TRIRE2_51654	24	394782	395372	6	883		2.05911	-	-	-	-	-	-	-	-	-	-	-	-	unknown protein	-	-	-	-	-	-	-	-	-	-	-
5502	TRIRE2_5502	24	429195	429298	6	895		2.16289	-	-	-	-	-	-	-	-	-	-	-	-	unknown protein	-	-	-	-	-	-	-	-	-	-	-
123649	TRIRE2_123649	24	462317	462567	6	905		3.02394	-	-	-	-	-	-	-	-	-	-	-	-	orphan protein	NCU00835	0	0	ANID_10403	600	49177	49776	-	conserved hypothetical protein	VI	PF08693.2
81979	TRIRE2_81979	29	86898	86976	6	939		3.03445	Sulfur metabolism	0	sulfur related enzymes	EC number 2.5.1.18	glutathione S-transferase, cytosolic, related to S. cerevisiae Gtt2p	41876	51640	NCU02888	0	-	-	-	glutathione-S-transferase	-	-	-	-	-	-	-	-	-	-	-
69500	TRIRE2_69500	29	363888	364105	6	1022		4.07817	Heterotrimeric G-protein pathway	0	GPCRs	7-TM receptor	PTH11-like	0	69487	NCU02903	0	\N	GPCR, PTH11-type	protein related to PTH11-type GPCRs	PTH11 GPCR	-	-	-	-	-	-	-	-	-	-	-
109206	TRIRE2_109206	15	27655	27689	7	24		2.89677	-	-	-	-	-	-	-	-	-	-	-	-	HET domain protein (HET6 ?)	NCU09037	0	0	-	-	-	-	-	-	-	-
49946	TRIRE2_49946	15	35024	35085	7	26		2.3713	-	-	-	-	-	-	-	-	-	\N	\N	has glutathione S-transferase domain	Glutathione S-transferase	-	-	-	-	-	-	-	-	-	-	-
71823	TRIRE2_71823	15	52993	53044	7	33		2.32826	Transcription factors	0	Zn2Cys6	0	conserved hypothetical protein	316880	204757	NCU08136	YIL130W	\N	fungal specific transcription factor domain-containing protein	This domain is found in a number of fungal transcription factors including transcriptional activator xlnR, yeast regulatory protein GAL4, and other transcription proteins regulating a variety of cellular and metabolic processes.	Zn2Cys6 transcriptional regulator	-	-	-	-	-	-	-	-	-	-	-
26871	TRIRE2_26871	15	109520	109767	7	52		2.19592	Transcription factors	0	Zn2Cys6	0	conserved hypothetical protein	316898	124741	NCU02896	YJL206C	-	-	-	Zn2Cys6 transcriptional regulator	-	-	-	-	-	-	-	-	-	-	-
109244	TRIRE2_109244	15	147443	147473	7	64		4.36939	-	-	-	-	-	-	-	-	-	-	-	-	orphan protein	-	-	-	-	-	-	-	-	-	-	-
109277	TRIRE2_109277	15	317883	317989	7	96		3.99217	Transcription factors	0	Zn2Cys6	0	C6 transcription factor RosA-like, putative	46434	51004	NCU03686	YDR213W	-	-	-	Zn2Cys6 transcriptional regulator, RosA like	-	-	-	-	-	-	-	-	-	-	-
65229	TRIRE2_65229	15	498731	499588	7	152		2.02701	-	-	-	-	-	-	-	-	-	-	-	-	unknown protein	-	-	-	-	-	-	-	-	-	-	-
109341	TRIRE2_109341	15	528873	531526	7	160		2.98485	-	-	-	-	-	-	-	-	-	-	-	-	ankyrin	-	-	-	-	-	-	-	-	-	-	-
64937	TRIRE2_64937	15	599325	599515	7	176	5	3.10761	-	-	-	-	-	-	-	-	-	-	-	-	unknown protein	-	-	-	ANID_01650	1012	164198	165209	+	conserved hypothetical protein	VII	PF00106.18,PF01370.14,PF08659.3
109357	TRIRE2_109357	15	600968	601109	7	177	5	8.73623	-	-	-	-	-	-	-	-	-	-	-	-	short chain dehydrognease/reductase	-	-	-	ANID_11105	1380	127021	128400	+	hypothetical protein	III	PF00106.18,PF08659.3
65085	TRIRE2_65085	15	603255	603383	7	178	5	4.07104	-	-	-	-	-	-	-	-	-	-	-	-	MFS permease	-	-	-	-	-	-	-	-	-	-	-
109379	TRIRE2_109379	15	695755	696768	7	199	6	3.05719	-	-	-	-	-	-	-	-	-	-	-	-	short chain dehydrogenase/reductase	-	-	-	-	-	-	-	-	-	-	-
37783	TRIRE2_37783	15	696950	698455	7	200	6	4.08127	-	-	-	-	-	-	-	-	-	-	-	-	unknown protein	-	-	-	ANID_04574	1536	319520	321055	+	conserved hypothetical protein	III	0
50039	TRIRE2_50039	15	701659	701958	7	202	6	2.89999	Antioxidant system	sod-3	0	0	Manganese superoxide dismutase	82820	77156	NCU09560	YHR008C	\N	Mn superoxide dismutase, mitochondrial	\N	Mn superoxide dismutase, mitochondrial	NCU09560	0	0	ANID_05577	882	15770	16651	-	manganese superoxide dismutase	V	PF00081.14,PF02777.10,PF02777.11,PF00081.15
64882	TRIRE2_64882	15	719998	721260	7	209		4.61346	-	-	-	-	-	-	-	-	-	-	-	-	MFS permease	NCU05089	0	0	ANID_08366	1332	70351	71682	+	monocarboxylate permease	Unmapped scaffolds	PF07690.9,PF07690.8
122824	TRIRE2_122824	15	727615	727800	7	211		4.01448	Heterotrimeric G-protein pathway	0	GPCRs	7-TM receptor	PTH11-like	0	47179	NCU00700	0	-	-	-	PTH11 GPCR	-	-	-	-	-	-	-	-	-	-	-
122825	TRIRE2_122825	15	732194	732532	7	212		4.50436	Secondary metabolism	tps4	Terpenoid synthase	0	Terpenoid synthase domain containing	0	225657	NCU07124	0	-	-	-	terpene synthase TSP4	NCU07124	0	0	-	-	-	-	-	-	-	-
109404	TRIRE2_109404	15	773791	774283	7	226		3.36545	-	-	-	-	-	-	-	-	-	-	-	-	unknown protein	-	-	-	ANID_06241	2274	17698	19971	-	conserved hypothetical protein	I	0
70910	TRIRE2_70910	44	23514	23717	7	251		4.3252	-	-	-	-	-	-	-	-	-	\N	GMC oxidoreductase	\N	GMC oxidoreductase	-	-	-	-	-	-	-	-	-	-	-
70912	TRIRE2_70912	44	21090	21206	7	252		2.77497	-	-	-	-	-	-	-	-	-	-	-	-	short chain dehydrogenase/reductase	-	-	-	-	-	-	-	-	-	-	-
2076	TRIRE2_2076	1	2871876	2872160	7	284		2.53076	-	-	-	-	-	-	-	-	-	-	-	-	malate permease	-	-	-	-	-	-	-	-	-	-	-
103158	TRIRE2_103158	1	2829291	2829359	7	299		8.01726	Transcription factors	0	Zn2Cys6	0	putative transcriptional activator Mut3p	83642	30636	NCU01478	YJL206C	-	-	-	Zn2Cys6 transcriptional regulator	-	-	-	-	-	-	-	-	-	-	-
103157	TRIRE2_103157	1	2827619	2827864	7	300		2.40369	-	-	-	-	-	-	-	-	-	-	-	-	unknown protein	-	-	-	-	-	-	-	-	-	-	-
74278	TRIRE2_74278	1	2743261	2743689	7	330	7	5.04004	-	-	-	-	-	-	-	-	-	-	-	-	Pyridine nucleotide-disulphide oxidoreductase, class-II	-	-	-	ANID_03963	1073	6232	7304	+	thioredoxin reductase GliT	II	PF00890.17,PF07992.6,PF07992.7
27722	TRIRE2_27722	1	2740515	2740893	7	331	7	7.70007	Secondary metabolism	0	Cytochrome P450	p450 superfamily (cI12078)	0	0	0	0	0	-	-	-	Cytochrome P450 CYP2 subfamily	-	-	-	-	-	-	-	-	-	-	-
53558	TRIRE2_53558	1	2734177	2734322	7	333	7	4.64385	Transport	0	ABC transporter	transporter containing IPR003439 domain	0	0	0	NCU09975	YKL209C	-	-	-	MDR-type ABC transporters	-	-	-	ANID_03608	3923	190849	194771	-	ABC transporter AtrC	II	PF00664.15,PF09818.2,PF00005.19,PF00664.16,PF00005.20
103113	TRIRE2_103113	1	2708793	2708879	7	343		19.7269	-	-	-	-	-	-	-	-	-	-	-	-	short chain dehydrognease/reductase	-	-	-	-	-	-	-	-	-	-	-
119844	TRIRE2_119844	1	2572228	2572348	7	383		2.21302	-	-	-	-	-	-	-	-	-	-	-	-	unknown protein	-	-	-	-	-	-	-	-	-	-	-
103048	TRIRE2_103048	1	2492608	2492629	7	408		3.92584	-	-	-	-	-	-	-	-	-	-	-	-	orphan protein	-	-	-	-	-	-	-	-	-	-	-
2033	TRIRE2_2033	1	2487538	2487750	7	410		15.8809	-	-	-	-	-	-	-	-	-	-	-	-	unknown protein	-	-	-	ANID_09305	1622	208179	209800	-	conserved hypothetical protein	VIII	PF02458.8
71076	TRIRE2_71076	50	39294	39500	7	412		3.6633	-	-	-	-	-	-	-	-	-	-	-	-	estrase/lipase	-	-	-	-	-	-	-	-	-	-	-
71080	TRIRE2_71080	50	16968	17324	7	422	8	3.39891	Transcription factors	0	Zn2Cys6	0	fungal specific transcription factor	279663	124588	NCU05383	YJL206C	\N	N-terminal binuclear Zn cluster-containing/DNA binding domain-containing protein	\N	Zn2Cys6 transcriptional regulator	NCU05383	col-24	0	ANID_12314	2013	49544	51556	-	C6 transcription factor	VI	PF04082.10,PF04082.11
71072	TRIRE2_71072	50	10241	11881	7	424	8	3.42246	-	-	-	-	-	-	-	-	-	-	-	-	Gluconate kinase	-	-	-	ANID_10486	3254	26116	29369	+	conserved hypothetical protein	II	TIGR01746,PF00550.17,PF07993.5,PF07993.4,PF00550.18,PF00501.21,PF01370.14,PF00501.20
112633	TRIRE2_112633	50	8969	8986	7	425	8	7.10201	-	-	-	-	-	-	-	-	-	-	-	-	Glutathione S-transferase	NCU09570	0	0	ANID_05831	1113	95256	96368	+	glutathione transferase	I	PF00043.17,PF00043.18
61830	TRIRE2_61830	9	868370	868674	7	612		3.42226	-	-	-	-	-	-	-	-	-	-	-	-	SSCRP	NCU05256	0	0	-	-	-	-	-	-	-	-
62130	TRIRE2_62130	9	848210	849205	7	619		2.19996	-	-	-	-	-	-	-	-	-	-	-	-	unknown protein	NCU04862	0	0	ANID_01596	1056	212421	213476	-	conserved hypothetical protein	VII	PF00106.18
48080	TRIRE2_48080	9	563089	563173	7	698		2.152	-	-	-	-	-	-	-	-	-	-	-	-	unknown protein	NCU03383	0	0	ANID_03100	583	863768	864350	-	conserved hypothetical protein	VI	PF10241.1,PF10241.2
77878	TRIRE2_77878	9	441256	441977	7	738		2.01747	Transcription factors	0	C2H2 zinc finger	0	conserved hypothetical protein	165194	211134	NCU00285	YMR182C	-	-	-	C2H2 transcriptional regulator	NCU00285	0	0	ANID_02498	1795	30566	32360	+	C2H2 finger domain-containing protein	VII	0
61504	TRIRE2_61504	9	155894	156031	7	805		3.29296	-	-	-	-	-	-	-	-	-	-	-	-	unknown protein	NCU00236	0	0	ANID_00876	804	33002	33805	+	flavoprotein oxygenase	VIII	PF01613.11
110691	TRIRE2_110691	22	16982	17134	7	853		2.17954	-	-	-	-	-	-	-	-	-	-	-	-	orphan protein	-	-	-	-	-	-	-	-	-	-	-
34272	TRIRE2_34272	22	133796	133960	7	887		3.49074	Effector proteins (competition and defense)	0	Tandem repeat proteins	0	Tandem repeats	259391	174923	NCU02910	0	-	-	-	unknown protein	-	-	-	-	-	-	-	-	-	-	-
123473	TRIRE2_123473	22	206645	206800	7	912		2.45599	-	-	-	-	-	-	-	-	-	-	-	-	MFS permease	-	-	-	ANID_09289	1848	156878	158725	-	membrane transporter	VIII	PF07690.9,PF07690.8,PF00083.17
123476	TRIRE2_123476	22	265505	266647	7	929		2.60539	-	-	-	-	-	-	-	-	-	-	-	-	unknown protein	-	-	-	-	-	-	-	-	-	-	-
32798	TRIRE2_32798	22	346645	346854	7	952		2.0066	-	-	-	-	-	-	-	-	-	-	-	-	unknown protein	NCU08193	0	0	-	-	-	-	-	-	-	-
67795	TRIRE2_67795	22	399980	400981	7	965		3.6959	-	-	-	-	-	-	-	-	-	-	-	-	Ankyrin	NCU07934	0	0	-	-	-	-	-	-	-	-
67597	TRIRE2_67597	22	481978	483136	7	983		5.77224	-	-	-	-	-	-	-	-	-	-	-	-	unknown protein	-	-	-	ANID_04921	1831	220432	222262	+	FAD binding domain-containing protein	III	PF07992.7
110853	TRIRE2_110853	22	512820	513029	7	994		3.89422	-	-	-	-	-	-	-	-	-	-	-	-	Glutathione S-transferase	-	-	-	ANID_03299	767	68945	69711	-	glutathione S-transferase	VI	PF00462.17,PF02798.13,PF00462.16,PF02798.12

## Sheet: annotations DD up
	Genes up-regulated in ∆gpr8 upon growth in darkness on cellulose
									Schmoll et al., 2016 MMBR annotation Trichoderma									JGI TRE annotation (user curation)			Druzhinina et al., 2016	Annotation Neurospora crassa (BROAD)			Annotation Aspergillus nidulans (Broad)
TRE number	TRE ID	scaffold JGI	start	end	chromosome (Marie-Nelly et al., 2014)	position in chromosome	cluster	fold regulation	TOPIC	gene name	group	subgroup	description	T atro	T virens	N crassa	S cerevisiae	name	defline	description	annotation	LOCUS NCR	SYMBOL	SYNOYM	LOCUS ANID	LENGTH	START	STOP	STRAND	NAME	CHROMOSOME	OPERON
3267	TRIRE2_3267	6	113793	114080	1	32		0.378708	#N/A	#N/A	#N/A	#N/A	#N/A	#N/A	#N/A	#N/A	#N/A	#N/A	#N/A	#N/A	MRSP1/expansin-like	#N/A	#N/A	#N/A	ANID_09205	882	106123	107004	-	integral membrane protein	IV	0
105844	TRIRE2_105844	6	184816	185150	1	55		0.215191	#N/A	#N/A	#N/A	#N/A	#N/A	#N/A	#N/A	#N/A	#N/A	#N/A	#N/A	#N/A	SSCRP	#N/A	#N/A	#N/A	#N/A	#N/A	#N/A	#N/A	#N/A	#N/A	#N/A	#N/A
59491	TRIRE2_59491	6	186938	187448	1	56		0.36107	#N/A	#N/A	#N/A	#N/A	#N/A	#N/A	#N/A	#N/A	#N/A	#N/A	#N/A	#N/A	unknown protein	#N/A	#N/A	#N/A	#N/A	#N/A	#N/A	#N/A	#N/A	#N/A	#N/A	#N/A
105904	TRIRE2_105904	6	385061	386041	1	112		0.456442	#N/A	#N/A	#N/A	#N/A	#N/A	#N/A	#N/A	#N/A	#N/A	#N/A	#N/A	#N/A	unknown protein	#N/A	#N/A	#N/A	#N/A	#N/A	#N/A	#N/A	#N/A	#N/A	#N/A	#N/A
59368	TRIRE2_59368	6	486801	487094	1	132		0.399296	#N/A	#N/A	#N/A	#N/A	#N/A	#N/A	#N/A	#N/A	#N/A	\N	hypothetical protein	\N	unknown protein, Duf341	NCU06012	0	0	#N/A	#N/A	#N/A	#N/A	#N/A	#N/A	#N/A	#N/A
59322	TRIRE2_59322	6	561647	562160	1	155		0.227123	#N/A	#N/A	#N/A	#N/A	#N/A	#N/A	#N/A	#N/A	#N/A	#N/A	#N/A	#N/A	Zinc-binding oxidoreductase	#N/A	#N/A	#N/A	ANID_11094	1280	215788	217067	+	zinc-binding oxidoreductase ToxD	III	PF00107.18,PF00107.19,PF08240.5,PF08240.4
105983	TRIRE2_105983	6	659009	659266	1	184		0.24484	#N/A	#N/A	#N/A	#N/A	#N/A	#N/A	#N/A	#N/A	#N/A	#N/A	#N/A	#N/A	unknown protein	#N/A	#N/A	#N/A	#N/A	#N/A	#N/A	#N/A	#N/A	#N/A	#N/A	#N/A
59197	TRIRE2_59197	6	704509	704560	1	197		0.421935	#N/A	#N/A	#N/A	#N/A	#N/A	#N/A	#N/A	#N/A	#N/A	#N/A	#N/A	#N/A	unknown protein, only in Gibberella and Chaetomium	#N/A	#N/A	#N/A	#N/A	#N/A	#N/A	#N/A	#N/A	#N/A	#N/A	#N/A
106089	TRIRE2_106089	6	1043072	1043167	1	275		0.481648	#N/A	#N/A	#N/A	#N/A	#N/A	#N/A	#N/A	#N/A	#N/A	#N/A	#N/A	#N/A	orphan protein	#N/A	#N/A	#N/A	#N/A	#N/A	#N/A	#N/A	#N/A	#N/A	#N/A	#N/A
106161	TRIRE2_106161	6	1337854	1338998	1	341		0.389639	#N/A	#N/A	#N/A	#N/A	#N/A	#N/A	#N/A	#N/A	#N/A	#N/A	#N/A	#N/A	Ankyrin	#N/A	#N/A	#N/A	#N/A	#N/A	#N/A	#N/A	#N/A	#N/A	#N/A	#N/A
55566	TRIRE2_55566	2	56939	57241	1	383		0.371058	#N/A	#N/A	#N/A	#N/A	#N/A	#N/A	#N/A	#N/A	#N/A	\N	Multicopper Oxidase	Hypothetical Multicopper Oxidase. Potential ascorbate oxidase activity based in sequence homology. Contains conserved residues involved in the formation of the type 1, type 2 and type 3 Cu centers. Secretion signal based on Signal P.	multicopper oidase	#N/A	#N/A	#N/A	ANID_08581	1806	9251	11056	+	conserved hypothetical protein	III	PF07732.8,TIGR03390,PF07732.7,PF07731.7,PF07731.6,PF00394.15,PF00394.14
74580	TRIRE2_74580	2	179132	179311	1	399		0.457945	#N/A	#N/A	#N/A	#N/A	#N/A	#N/A	#N/A	#N/A	#N/A	#N/A	#N/A	#N/A	unknown protein, 3 TM domains	NCU03153	0	0	#N/A	#N/A	#N/A	#N/A	#N/A	#N/A	#N/A	#N/A
120031	TRIRE2_120031	2	325037	325702	1	435		0.460342	#N/A	#N/A	#N/A	#N/A	#N/A	#N/A	#N/A	#N/A	#N/A	#N/A	#N/A	#N/A	unknown protein	#N/A	#N/A	#N/A	#N/A	#N/A	#N/A	#N/A	#N/A	#N/A	#N/A	#N/A
103668	TRIRE2_103668	2	812333	812977	1	564		0.296805	#N/A	#N/A	#N/A	#N/A	#N/A	#N/A	#N/A	#N/A	#N/A	#N/A	#N/A	#N/A	orphan protein	#N/A	#N/A	#N/A	#N/A	#N/A	#N/A	#N/A	#N/A	#N/A	#N/A	#N/A
55887	TRIRE2_55887	2	834681	834910	1	571		0.37068	#N/A	#N/A	#N/A	#N/A	#N/A	#N/A	#N/A	#N/A	#N/A	#N/A	#N/A	#N/A	unknown protein, secreted	NCU07703	0	0	ANID_02112	1337	355464	356800	+	conserved hypothetical protein	VII	PF10282.1,PF10282.2
74807	TRIRE2_74807	2	927129	928358	1	591		0.407429	CAZymes	0	Glycoside hydrolase	Glycoside hydrolase family76	hypothetical glycosyl hydrolase, no family	301154	28471	NCU07005	YMR238W	#N/A	#N/A	#N/A	GH76 GPI-anchored ?-1,6-mannanase	NCU07005	0	0	ANID_06472	1269	304363	305631	-	glycosyl hydrolase	I	PF03663.7
56003	TRIRE2_56003	2	1057243	1057462	1	626		0.477985	#N/A	#N/A	#N/A	#N/A	#N/A	#N/A	#N/A	#N/A	#N/A	#N/A	#N/A	#N/A	RNA binding protein MSSP-2	NCU09742	0	0	ANID_00592	2457	676186	678642	-	RNA binding protein MSSP-2	VIII	PF00076.15,PF00076.14
44965	TRIRE2_44965	2	1220280	1220558	1	664		0.2743	#N/A	#N/A	#N/A	#N/A	#N/A	#N/A	#N/A	#N/A	#N/A	#N/A	#N/A	#N/A	zinc binding oxidoreductase	NCU11395	0	0	ANID_02470	1891	3928	5818	+	alcohol dehydrogenase	VII	PF00107.18,PF08240.5,PF08240.4
55319	TRIRE2_55319	2	1617508	1619040	1	771		0.286449	CAZymes	abf3	Glycoside hydrolase	Glycoside hydrolase family54	candidate a-L-arabinofuranosidase	127924	48400	NCU09775	0	\N	Glycoside Hydrolase Family 54	candidate a-L-arabinofuranosidase; C-terminal CBM42 module	GH54 ?-L-arabinofuranosidase ABF3	#N/A	#N/A	#N/A	#N/A	#N/A	#N/A	#N/A	#N/A	#N/A	#N/A	#N/A
55062	TRIRE2_55062	2	1739736	1739888	1	803		0.463857	#N/A	#N/A	#N/A	#N/A	#N/A	#N/A	#N/A	#N/A	#N/A	#N/A	#N/A	#N/A	orphan protein	#N/A	#N/A	#N/A	#N/A	#N/A	#N/A	#N/A	#N/A	#N/A	#N/A	#N/A
55306	TRIRE2_55306	2	1950511	1951331	1	872		0.369755	Lipid Metabolism	0	Triglyceride utilization	Acyl-CoA synthetase	Acyl-CoA synthetase	80644	164079	NCU08404	YBR222C	#N/A	#N/A	#N/A	Acyl-CoA synthetase	NCU08404	0	0	ANID_12458	1854	3125	4978	+	hypothetical protein	Unmapped scaffolds	PF00501.21,PF00501.20
62977	TRIRE2_62977	11	86270	87028	1	940		0.273947	#N/A	#N/A	#N/A	#N/A	#N/A	#N/A	#N/A	#N/A	#N/A	#N/A	#N/A	#N/A	nucleoside diphosphate sugar epimerase, secreted	#N/A	#N/A	#N/A	#N/A	#N/A	#N/A	#N/A	#N/A	#N/A	#N/A	#N/A
78639	TRIRE2_78639	11	287331	287392	1	997		0.410468	#N/A	#N/A	#N/A	#N/A	#N/A	#N/A	#N/A	#N/A	#N/A	\N	Hypothetical protein	Contains and InterPro domain corresponding to extracellular aspartic proteases. Encodes a likely signal peptide based on SignalP ver. 3.0.	Serine/threonine protein kinase	NCU09728	0	0	#N/A	#N/A	#N/A	#N/A	#N/A	#N/A	#N/A	#N/A
108160	TRIRE2_108160	11	403300	403339	1	1024		0.36373	#N/A	#N/A	#N/A	#N/A	#N/A	#N/A	#N/A	#N/A	#N/A	#N/A	#N/A	#N/A	unknown protein	#N/A	#N/A	#N/A	#N/A	#N/A	#N/A	#N/A	#N/A	#N/A	#N/A	#N/A
4240	TRIRE2_4240	11	419373	420773	1	1028		0.281682	#N/A	#N/A	#N/A	#N/A	#N/A	#N/A	#N/A	#N/A	#N/A	#N/A	#N/A	#N/A	stress response protein Rds1; secreted	NCU05143	0	0	ANID_07640	1519	103726	105244	-	stress response protein	IV	0
62805	TRIRE2_62805	11	545518	545589	1	1057		0.461065	Transcription factors	0	C2H2 zinc finger	0	hypothetical protein	43193	39480	NCU03421	YGL035C	#N/A	#N/A	#N/A	C2H2 transcriptional regulator	#N/A	#N/A	#N/A	#N/A	#N/A	#N/A	#N/A	#N/A	#N/A	#N/A	#N/A
108261	TRIRE2_108261	11	766018	766418	1	1111		0.31734	#N/A	#N/A	#N/A	#N/A	#N/A	#N/A	#N/A	#N/A	#N/A	#N/A	#N/A	#N/A	SSCRP	NCU01653	0	0	#N/A	#N/A	#N/A	#N/A	#N/A	#N/A	#N/A	#N/A
108336	TRIRE2_108336	11	998528	998661	1	1172		0.497553	#N/A	#N/A	#N/A	#N/A	#N/A	#N/A	#N/A	#N/A	#N/A	#N/A	#N/A	#N/A	orphan protein	#N/A	#N/A	#N/A	#N/A	#N/A	#N/A	#N/A	#N/A	#N/A	#N/A	#N/A
108345	TRIRE2_108345	11	1045060	1045247	1	1180		0.362726	#N/A	#N/A	#N/A	#N/A	#N/A	#N/A	#N/A	#N/A	#N/A	#N/A	#N/A	#N/A	orphan protein	#N/A	#N/A	#N/A	#N/A	#N/A	#N/A	#N/A	#N/A	#N/A	#N/A	#N/A
124056	TRIRE2_124056	32	102422	103142	1	1238		0.342038	#N/A	#N/A	#N/A	#N/A	#N/A	#N/A	#N/A	#N/A	#N/A	#N/A	#N/A	#N/A	phosphatidic acid phosphatase	#N/A	#N/A	#N/A	ANID_08786	1064	165659	166722	-	conserved hypothetical protein	III	0
70365	TRIRE2_70365	35	54692	55150	1	1301		0.411642	#N/A	#N/A	#N/A	#N/A	#N/A	#N/A	#N/A	#N/A	#N/A	#N/A	#N/A	#N/A	unknown protein	#N/A	#N/A	#N/A	ANID_10209	1997	8579	10575	+	conserved hypothetical protein	VII	0
82321	TRIRE2_82321	35	30113	30370	1	1308		0.116465	#N/A	#N/A	#N/A	#N/A	#N/A	#N/A	#N/A	#N/A	#N/A	#N/A	#N/A	#N/A	Aquaporin	#N/A	#N/A	#N/A	ANID_10902	1141	101595	102735	-	aquaporin	IV	PF00230.12,PF00230.13,TIGR00861
112568	TRIRE2_112568	45	22620	24596	1	1326		0.349932	#N/A	#N/A	#N/A	#N/A	#N/A	#N/A	#N/A	#N/A	#N/A	#N/A	#N/A	#N/A	unknown protein	#N/A	#N/A	#N/A	#N/A	#N/A	#N/A	#N/A	#N/A	#N/A	#N/A	#N/A
60560	TRIRE2_60560	7	1406821	1407137	2	5		0.334065	#N/A	#N/A	#N/A	#N/A	#N/A	#N/A	#N/A	#N/A	#N/A	#N/A	#N/A	#N/A	unknown protein	#N/A	#N/A	#N/A	#N/A	#N/A	#N/A	#N/A	#N/A	#N/A	#N/A	#N/A
106654	TRIRE2_106654	7	1246765	1246813	2	56		0.491466	Transcription factors	0	Fungal-trans	0	hypothetical protein	229754	203212	NCU03110	YJL206C	\N	fungal specific transcription factor domain-containing protein	This domain is found in a number of fungal transcription factors including transcriptional activator xlnR, yeast regulatory protein GAL4, and other transcription proteins regulating a variety of cellular and metabolic processes.	Zn2Cys6 transcriptional regulator	#N/A	#N/A	#N/A	#N/A	#N/A	#N/A	#N/A	#N/A	#N/A	#N/A	#N/A
60086	TRIRE2_60086	7	1170229	1171362	2	79		0.494059	Transport	0	General substrate transporter	transporter containing IPR005828 domain	0	278461	193092	NCU06138	YMR011W	#N/A	#N/A	#N/A	MFS permease	#N/A	#N/A	#N/A	ANID_12074	1586	96239	97824	+	MFS sugar transporter	VIII	PF07690.9,TIGR00879,PF07690.8,PF00083.17,PF00083.16
22129	TRIRE2_22129	7	1063004	1063792	2	117		0.414296	CAZymes	0	Glycoside hydrolase	Glycoside hydrolase family61	0	302363	171588	NCU01380	0	\N	Glycoside hydrolases	distantly related and shorter than GH61 modules, Glycoside hydrolases not yet assigned to a family	GH61 polysaccharide monooxygenase	NCU01380	0	0	ANID_08175	1740	134059	135798	+	conserved hypothetical protein	II	PF03067.8
60370	TRIRE2_60370	7	1005454	1006524	2	135		0.265217	#N/A	#N/A	#N/A	#N/A	#N/A	#N/A	#N/A	#N/A	#N/A	#N/A	#N/A	#N/A	unknown protein	#N/A	#N/A	#N/A	ANID_04104	1262	52795	54056	-	conserved hypothetical protein	II	0
59887	TRIRE2_59887	7	1003284	1003402	2	136		0.381607	#N/A	#N/A	#N/A	#N/A	#N/A	#N/A	#N/A	#N/A	#N/A	#N/A	#N/A	#N/A	L-lactate dehydrogenase, putative	NCU04539	0	0	ANID_04421	1380	147298	148677	+	L-lactate dehydrogenase	III	PF01070.10,PF01070.11
106450	TRIRE2_106450	7	716941	717121	2	227		0.481872	#N/A	#N/A	#N/A	#N/A	#N/A	#N/A	#N/A	#N/A	#N/A	#N/A	#N/A	#N/A	orphan protein	#N/A	#N/A	#N/A	#N/A	#N/A	#N/A	#N/A	#N/A	#N/A	#N/A	#N/A
30776	TRIRE2_30776	7	708719	709003	2	230		0.289528	Sulfur metabolism	0	sulfur assimilation	EC number 1.14.11.17	taurine dioxygenase	184293	17533	NCU07819	YLL057C	#N/A	#N/A	#N/A	alpha-ketoglutarate-dependent sulfonate diounknown proteingenase	#N/A	#N/A	#N/A	#N/A	#N/A	#N/A	#N/A	#N/A	#N/A	#N/A	#N/A
106274	TRIRE2_106274	7	225820	226164	2	367		0.495764	#N/A	#N/A	#N/A	#N/A	#N/A	#N/A	#N/A	#N/A	#N/A	#N/A	#N/A	#N/A	orphan protein	#N/A	#N/A	#N/A	#N/A	#N/A	#N/A	#N/A	#N/A	#N/A	#N/A	#N/A
106253	TRIRE2_106253	7	146119	146485	2	387		0.232793	#N/A	#N/A	#N/A	#N/A	#N/A	#N/A	#N/A	#N/A	#N/A	#N/A	#N/A	#N/A	orphan protein	#N/A	#N/A	#N/A	#N/A	#N/A	#N/A	#N/A	#N/A	#N/A	#N/A	#N/A
106251	TRIRE2_106251	7	139045	139066	2	389		0.457234	#N/A	#N/A	#N/A	#N/A	#N/A	#N/A	#N/A	#N/A	#N/A	#N/A	#N/A	#N/A	orphan protein	#N/A	#N/A	#N/A	#N/A	#N/A	#N/A	#N/A	#N/A	#N/A	#N/A	#N/A
3447	TRIRE2_3447	7	112599	112739	2	396		0.228037	#N/A	#N/A	#N/A	#N/A	#N/A	#N/A	#N/A	#N/A	#N/A	#N/A	#N/A	#N/A	NADP-dependent alcohol dehydrogenase (class V)	#N/A	#N/A	#N/A	ANID_08628	1090	143566	144655	-	NADP-dependent alcohol dehydrogenase	III	PF00107.18,PF00107.19,PF08240.5,PF08240.4
106242	TRIRE2_106242	7	109638	109739	2	397		0.485262	#N/A	#N/A	#N/A	#N/A	#N/A	#N/A	#N/A	#N/A	#N/A	#N/A	#N/A	#N/A	orphan protein	#N/A	#N/A	#N/A	#N/A	#N/A	#N/A	#N/A	#N/A	#N/A	#N/A	#N/A
49366	TRIRE2_49366	12	854280	855012	2	474		0.462633	#N/A	#N/A	#N/A	#N/A	#N/A	#N/A	#N/A	#N/A	#N/A	#N/A	#N/A	#N/A	unknown protein	NCU04667	0	0	ANID_05324	1764	182781	184544	-	conserved hypothetical protein	V	0
4430	TRIRE2_4430	12	668411	670189	2	532		0.483412	Asexual development	wetA	Orthologues of conidiation regulators of Aspergilli	0	N.crassa - related to regulatory protein wetA	299841	218445	NCU01033	0	#N/A	#N/A	#N/A	Developmental regulatory protein WetA	#N/A	#N/A	#N/A	#N/A	#N/A	#N/A	#N/A	#N/A	#N/A	#N/A	#N/A
108419	TRIRE2_108419	12	142869	143060	2	672		0.472917	#N/A	#N/A	#N/A	#N/A	#N/A	#N/A	#N/A	#N/A	#N/A	#N/A	#N/A	#N/A	orphan protein	#N/A	#N/A	#N/A	#N/A	#N/A	#N/A	#N/A	#N/A	#N/A	#N/A	#N/A
108382	TRIRE2_108382	12	2751	2759	2	709		0.336982	#N/A	#N/A	#N/A	#N/A	#N/A	#N/A	#N/A	#N/A	#N/A	#N/A	#N/A	#N/A	unknown protein	#N/A	#N/A	#N/A	#N/A	#N/A	#N/A	#N/A	#N/A	#N/A	#N/A	#N/A
82599	TRIRE2_82599	43	49812	50804	2	715		0.46714	#N/A	#N/A	#N/A	#N/A	#N/A	#N/A	#N/A	#N/A	#N/A	#N/A	#N/A	#N/A	unknown protein	NCU03079	0	0	ANID_09466	1806	7200	9005	-	conserved hypothetical protein	Unmapped scaffolds	PF09423.3
124259	TRIRE2_124259	43	30381	31226	2	719		0.239073	#N/A	#N/A	#N/A	#N/A	#N/A	#N/A	#N/A	#N/A	#N/A	#N/A	#N/A	#N/A	SSCRP	#N/A	#N/A	#N/A	#N/A	#N/A	#N/A	#N/A	#N/A	#N/A	#N/A	#N/A
104750	TRIRE2_104750	4	379650	379840	2	982		0.413039	#N/A	#N/A	#N/A	#N/A	#N/A	#N/A	#N/A	#N/A	#N/A	#N/A	#N/A	#N/A	orphan protein	#N/A	#N/A	#N/A	#N/A	#N/A	#N/A	#N/A	#N/A	#N/A	#N/A	#N/A
104816	TRIRE2_104816	4	619450	619828	2	1031		0.339445	#N/A	#N/A	#N/A	#N/A	#N/A	#N/A	#N/A	#N/A	#N/A	#N/A	#N/A	#N/A	MFS permease	#N/A	#N/A	#N/A	#N/A	#N/A	#N/A	#N/A	#N/A	#N/A	#N/A	#N/A
21747	TRIRE2_21747	4	639382	640116	2	1037		0.430415	#N/A	#N/A	#N/A	#N/A	#N/A	#N/A	#N/A	#N/A	#N/A	#N/A	#N/A	#N/A	unknown protein	#N/A	#N/A	#N/A	#N/A	#N/A	#N/A	#N/A	#N/A	#N/A	#N/A	#N/A
104927	TRIRE2_104927	4	954676	954921	2	1127		0.381566	#N/A	#N/A	#N/A	#N/A	#N/A	#N/A	#N/A	#N/A	#N/A	#N/A	#N/A	#N/A	orphan protein	#N/A	#N/A	#N/A	#N/A	#N/A	#N/A	#N/A	#N/A	#N/A	#N/A	#N/A
57526	TRIRE2_57526	4	1118010	1118634	2	1165		0.410476	Heterotrimeric G-protein pathway	Hpr2	GPCRs	7-TM receptor	II (STE3-type pheromone receptor)	147894	40681	NCU00138	YKL178C	\N	mating type pheromone G-protein coupled receptor	candidate mating type pheromone G-protein coupled receptor	GPCR, STE3, mating type pheromone G-protein coupled receptor	NCU00138	pre-1	0	ANID_07743	1549	12943	14491	-	pheromone receptor PREA	IV	PF02076.8,PF02076.7
46127	TRIRE2_46127	4	1122909	1123553	2	1166		0.391198	#N/A	#N/A	#N/A	#N/A	#N/A	#N/A	#N/A	#N/A	#N/A	#N/A	#N/A	#N/A	unknown protein	NCU00128	0	0	ANID_11018	3520	5784	9303	-	conserved hypothetical protein	IV	0
104994	TRIRE2_104994	4	1173713	1174483	2	1180		0.417756	Transcription factors	0	Zn2Cys6	0	conserved hypothetical protein	0	0	NCU06443	YOR162C	#N/A	#N/A	#N/A	Zn2Cys6 transcriptional regulator	NCU06443	0	0	#N/A	#N/A	#N/A	#N/A	#N/A	#N/A	#N/A	#N/A
105167	TRIRE2_105167	4	1687697	1687783	2	1323		0.43841	#N/A	#N/A	#N/A	#N/A	#N/A	#N/A	#N/A	#N/A	#N/A	#N/A	#N/A	#N/A	orphan protein	#N/A	#N/A	#N/A	#N/A	#N/A	#N/A	#N/A	#N/A	#N/A	#N/A	#N/A
112630	TRIRE2_112630	49	37918	38045	2	1367		0.363075	#N/A	#N/A	#N/A	#N/A	#N/A	#N/A	#N/A	#N/A	#N/A	#N/A	#N/A	#N/A	orphan protein	#N/A	#N/A	#N/A	#N/A	#N/A	#N/A	#N/A	#N/A	#N/A	#N/A	#N/A
124277	TRIRE2_124277	48	7108	7824	2	1380		0.25718	#N/A	#N/A	#N/A	#N/A	#N/A	#N/A	#N/A	#N/A	#N/A	#N/A	#N/A	#N/A	SSCRP	#N/A	#N/A	#N/A	#N/A	#N/A	#N/A	#N/A	#N/A	#N/A	#N/A	#N/A
58472	TRIRE2_58472	5	1591039	1591241	2	1389	1	0.168856	Antioxidant system	cat-3	0	0	Catalase	88135	166093	NCU05169	YDR256C	\N	catalase	\N	Catalase	#N/A	#N/A	#N/A	#N/A	#N/A	#N/A	#N/A	#N/A	#N/A	#N/A	#N/A
76601	TRIRE2_76601	5	1588514	1589993	2	1390	1	0.18031	Sulfur metabolism	0	sulfur assimilation	EC number 1.8.3.1	sulfite oxidase	0	215055	NCU04474	0	\N	sulfite oxidase	\N	Sulfite oxidase, molybdopterin-binding component	#N/A	#N/A	#N/A	#N/A	#N/A	#N/A	#N/A	#N/A	#N/A	#N/A	#N/A
105722	TRIRE2_105722	5	1587761	1587763	2	1391	1	0.30625	#N/A	#N/A	#N/A	#N/A	#N/A	#N/A	#N/A	#N/A	#N/A	#N/A	#N/A	#N/A	orphan protein	#N/A	#N/A	#N/A	#N/A	#N/A	#N/A	#N/A	#N/A	#N/A	#N/A	#N/A
105538	TRIRE2_105538	5	997853	997858	2	1540	2	0.468237	#N/A	#N/A	#N/A	#N/A	#N/A	#N/A	#N/A	#N/A	#N/A	#N/A	#N/A	#N/A	unknown protein	NCU00496	0	0	#N/A	#N/A	#N/A	#N/A	#N/A	#N/A	#N/A	#N/A
105532	TRIRE2_105532	5	983332	983411	2	1546	2	0.083352	#N/A	#N/A	#N/A	#N/A	#N/A	#N/A	#N/A	#N/A	#N/A	#N/A	#N/A	#N/A	orphan protein	#N/A	#N/A	#N/A	#N/A	#N/A	#N/A	#N/A	#N/A	#N/A	#N/A	#N/A
58802	TRIRE2_58802	5	979795	981473	2	1547	2	0.410649	CAZymes	0	Glycoside hydrolase	Glycoside hydrolase family95	candidate a-glycosidase distantly related to a-1,2-L-fucosidase	83589	52642	0	0	\N	Glycoside Hydrolase Family 95	related to a bacterial a-L-fucosidase	GH95 ?-L-fucosidase	#N/A	#N/A	#N/A	ANID_06673	2543	6738	9280	+	conserved hypothetical protein	I	0
120988	TRIRE2_120988	5	944934	945656	2	1558		0.49223	Transcription factors	0	Zn2Cys6	0	conserved hypothetical protein	166394	152535	NCU05767	YDR207C	#N/A	#N/A	#N/A	Zn2Cys6 transcriptional regulator	NCU05767	0	0	#N/A	#N/A	#N/A	#N/A	#N/A	#N/A	#N/A	#N/A
120961	TRIRE2_120961	5	816534	816738	2	1600		0.410635	CAZymes	cel61b	Glycoside hydrolase	Glycoside hydrolase family61	endo-1,4-glucanase; CEL61B	54785	111696	NCU05969	0	cel61b	Glycoside Hydrolase Family 61	candidate endoglucanase	GH61 polysaccharide monooxygenase CEL61b	#N/A	#N/A	#N/A	#N/A	#N/A	#N/A	#N/A	#N/A	#N/A	#N/A	#N/A
76230	TRIRE2_76230	5	148362	148494	2	1777	3	0.17325	#N/A	#N/A	#N/A	#N/A	#N/A	#N/A	#N/A	#N/A	#N/A	#N/A	#N/A	#N/A	Flavin-containing monooxygenase	#N/A	#N/A	#N/A	ANID_05421	2044	122759	124802	-	steroid monooxygenase	V	0
58717	TRIRE2_58717	5	146320	146735	2	1778	3	0.224629	#N/A	#N/A	#N/A	#N/A	#N/A	#N/A	#N/A	#N/A	#N/A	#N/A	#N/A	#N/A	߀-lactamase class C	#N/A	#N/A	#N/A	ANID_05422	1495	125651	127145	+	beta-lactamase	V	PF00144.17,PF00144.16
58639	TRIRE2_58639	5	141782	142141	2	1780	3	0.332373	#N/A	#N/A	#N/A	#N/A	#N/A	#N/A	#N/A	#N/A	#N/A	#N/A	#N/A	#N/A	unknown protein	#N/A	#N/A	#N/A	ANID_07186	907	155571	156477	+	conserved hypothetical protein	IV	0
111990	TRIRE2_111990	31	84415	84936	3	44		0.483376	#N/A	#N/A	#N/A	#N/A	#N/A	#N/A	#N/A	#N/A	#N/A	#N/A	#N/A	#N/A	unknown protein	#N/A	#N/A	#N/A	#N/A	#N/A	#N/A	#N/A	#N/A	#N/A	#N/A	#N/A
69904	TRIRE2_69904	31	14528	14746	3	66		0.399957	Heterotrimeric G-protein pathway	0	GPCRs	7-TM receptor	PTH11-like	80140	187849	NCU08718	0	#N/A	#N/A	#N/A	PTH11 GPCR	NCU08718	0	0	#N/A	#N/A	#N/A	#N/A	#N/A	#N/A	#N/A	#N/A
123659	TRIRE2_123659	25	5490	5633	3	92		0.253878	Effector proteins (competition and defense)	0	Tandem repeat proteins	0	Tandem repeats: possible associate to cell wall, no signal peptide in T. virens	308283	228928	NCU04033	YJL158C	\N	cell wall protein	Putative cell wall protein. Distantly related to S. cerevisiae Pir3p.	cell wall protein, istantly related to S. cerevisiae Pir3p.	NCU04033	0	0	#N/A	#N/A	#N/A	#N/A	#N/A	#N/A	#N/A	#N/A
111237	TRIRE2_111237	25	199951	199974	3	158		0.289068	#N/A	#N/A	#N/A	#N/A	#N/A	#N/A	#N/A	#N/A	#N/A	#N/A	#N/A	#N/A	orphan protein	#N/A	#N/A	#N/A	#N/A	#N/A	#N/A	#N/A	#N/A	#N/A	#N/A	#N/A
22459	TRIRE2_22459	10	1149535	1150863	3	220		0.311359	#N/A	#N/A	#N/A	#N/A	#N/A	#N/A	#N/A	#N/A	#N/A	#N/A	#N/A	#N/A	carboxypeptidase A	#N/A	#N/A	#N/A	#N/A	#N/A	#N/A	#N/A	#N/A	#N/A	#N/A	#N/A
108018	TRIRE2_108018	10	1125697	1125876	3	226		0.41717	#N/A	#N/A	#N/A	#N/A	#N/A	#N/A	#N/A	#N/A	#N/A	#N/A	#N/A	#N/A	unknown protein	#N/A	#N/A	#N/A	ANID_10907	594	10716	11309	-	PLAC8 family protein	IV	TIGR01571,PF04749.9,PF04749.10
108011	TRIRE2_108011	10	1103533	1103811	3	234		0.398589	#N/A	#N/A	#N/A	#N/A	#N/A	#N/A	#N/A	#N/A	#N/A	#N/A	#N/A	#N/A	unknown protein	#N/A	#N/A	#N/A	#N/A	#N/A	#N/A	#N/A	#N/A	#N/A	#N/A	#N/A
107960	TRIRE2_107960	10	978839	978863	3	279		0.317051	#N/A	#N/A	#N/A	#N/A	#N/A	#N/A	#N/A	#N/A	#N/A	#N/A	#N/A	#N/A	orphan protein with WSC domain	#N/A	#N/A	#N/A	#N/A	#N/A	#N/A	#N/A	#N/A	#N/A	#N/A	#N/A
107853	TRIRE2_107853	10	694655	694775	3	371		0.251014	#N/A	#N/A	#N/A	#N/A	#N/A	#N/A	#N/A	#N/A	#N/A	#N/A	#N/A	#N/A	unknown protein	#N/A	#N/A	#N/A	#N/A	#N/A	#N/A	#N/A	#N/A	#N/A	#N/A	#N/A
107835	TRIRE2_107835	10	656719	656737	3	387		0.491237	CAZymes	0	Carbohydrate esterase	Carbohydrate esterase family10	0	-	68116	NCU09409	0	#N/A	#N/A	#N/A	CE10 Arylacetamide deacetylase	#N/A	#N/A	#N/A	#N/A	#N/A	#N/A	#N/A	#N/A	#N/A	#N/A	#N/A
106828	TRIRE2_106828	8	273048	273413	3	659		0.485291	#N/A	#N/A	#N/A	#N/A	#N/A	#N/A	#N/A	#N/A	#N/A	#N/A	#N/A	#N/A	unknown protein	NCU06879	0	0	ANID_02253	494	92771	93264	-	YggU family protein	VII	PF02594.8,PF02594.9
32293	TRIRE2_32293	8	501814	502533	3	732		0.474192	#N/A	#N/A	#N/A	#N/A	#N/A	#N/A	#N/A	#N/A	#N/A	#N/A	#N/A	#N/A	SAM dependent methyltransferase-like	NCU05822	0	0	#N/A	#N/A	#N/A	#N/A	#N/A	#N/A	#N/A	#N/A
107142	TRIRE2_107142	8	1242069	1242898	3	935		0.311795	#N/A	#N/A	#N/A	#N/A	#N/A	#N/A	#N/A	#N/A	#N/A	#N/A	#N/A	#N/A	neutral protease 2	NCU05071	0	0	ANID_07962	1516	253524	255039	+	metalloproteinase	II	PF02102.7,PF02102.8
107146	TRIRE2_107146	8	1253205	1253678	3	939		0.392853	#N/A	#N/A	#N/A	#N/A	#N/A	#N/A	#N/A	#N/A	#N/A	#N/A	#N/A	#N/A	unknown protein	#N/A	#N/A	#N/A	#N/A	#N/A	#N/A	#N/A	#N/A	#N/A	#N/A	#N/A
61350	TRIRE2_61350	8	1261087	1263414	3	941		0.463466	#N/A	#N/A	#N/A	#N/A	#N/A	#N/A	#N/A	#N/A	#N/A	#N/A	#N/A	#N/A	MFS permease	NCU05555	0	0	#N/A	#N/A	#N/A	#N/A	#N/A	#N/A	#N/A	#N/A
107194	TRIRE2_107194	8	1395779	1396065	3	976		0.236635	#N/A	#N/A	#N/A	#N/A	#N/A	#N/A	#N/A	#N/A	#N/A	#N/A	#N/A	#N/A	orphan protein	#N/A	#N/A	#N/A	#N/A	#N/A	#N/A	#N/A	#N/A	#N/A	#N/A	#N/A
111326	TRIRE2_111326	26	46621	47827	3	1032		0.317446	#N/A	#N/A	#N/A	#N/A	#N/A	#N/A	#N/A	#N/A	#N/A	#N/A	#N/A	#N/A	unknown protein	#N/A	#N/A	#N/A	#N/A	#N/A	#N/A	#N/A	#N/A	#N/A	#N/A	#N/A
111362	TRIRE2_111362	26	154941	155076	3	1062		0.455795	#N/A	#N/A	#N/A	#N/A	#N/A	#N/A	#N/A	#N/A	#N/A	#N/A	#N/A	#N/A	unknown protein	#N/A	#N/A	#N/A	#N/A	#N/A	#N/A	#N/A	#N/A	#N/A	#N/A	#N/A
81659	TRIRE2_81659	26	266541	267355	3	1089		0.34435	#N/A	#N/A	#N/A	#N/A	#N/A	#N/A	#N/A	#N/A	#N/A	#N/A	#N/A	#N/A	unknown protein	NCU07349	0	0	ANID_03024	1527	627884	629410	-	conserved hypothetical protein	VI	0
81668	TRIRE2_81668	26	346984	348594	3	1099		0.301979	#N/A	#N/A	#N/A	#N/A	#N/A	#N/A	#N/A	#N/A	#N/A	#N/A	#N/A	#N/A	unknown protein	#N/A	#N/A	#N/A	#N/A	#N/A	#N/A	#N/A	#N/A	#N/A	#N/A	#N/A
34252	TRIRE2_34252	26	384634	384836	3	1109		0.417473	#N/A	#N/A	#N/A	#N/A	#N/A	#N/A	#N/A	#N/A	#N/A	#N/A	#N/A	#N/A	unknown protein	#N/A	#N/A	#N/A	ANID_05401	561	60638	61198	-	conserved hypothetical protein	V	PF11338.1
64676	TRIRE2_64676	14	397134	397255	3	1250		0.451249	#N/A	#N/A	#N/A	#N/A	#N/A	#N/A	#N/A	#N/A	#N/A	#N/A	#N/A	#N/A	unknown protein	NCU06037	0	0	ANID_03825	1045	9414	10458	+	GNAT family acetyltransferase Nat4	II	PF00583.17,PF08445.3,PF00583.16
108929	TRIRE2_108929	14	12312	12809	3	1349		0.444071	#N/A	#N/A	#N/A	#N/A	#N/A	#N/A	#N/A	#N/A	#N/A	#N/A	#N/A	#N/A	orphan protein	#N/A	#N/A	#N/A	#N/A	#N/A	#N/A	#N/A	#N/A	#N/A	#N/A	#N/A
110987	TRIRE2_110987	23	418712	418904	3	1377		0.468508	#N/A	#N/A	#N/A	#N/A	#N/A	#N/A	#N/A	#N/A	#N/A	#N/A	#N/A	#N/A	orphan protein	#N/A	#N/A	#N/A	#N/A	#N/A	#N/A	#N/A	#N/A	#N/A	#N/A	#N/A
67907	TRIRE2_67907	23	382322	382489	3	1392		0.406982	#N/A	#N/A	#N/A	#N/A	#N/A	#N/A	#N/A	#N/A	#N/A	#N/A	#N/A	#N/A	transfer of mannosylphosphate	NCU03213	0	0	ANID_10496	1228	202083	203310	+	mannosylphosphorylation protein	II	PF04991.6,PF04991.5
67866	TRIRE2_67866	23	4726	4879	3	1498		0.412572	#N/A	#N/A	#N/A	#N/A	#N/A	#N/A	#N/A	#N/A	#N/A	#N/A	#N/A	#N/A	unknown protein	#N/A	#N/A	#N/A	#N/A	#N/A	#N/A	#N/A	#N/A	#N/A	#N/A	#N/A
111584	TRIRE2_111584	27	419677	421009	3	1557		0.329741	#N/A	#N/A	#N/A	#N/A	#N/A	#N/A	#N/A	#N/A	#N/A	#N/A	#N/A	#N/A	unknown protein	#N/A	#N/A	#N/A	#N/A	#N/A	#N/A	#N/A	#N/A	#N/A	#N/A	#N/A
111443	TRIRE2_111443	27	35547	35807	3	1676		0.165298	#N/A	#N/A	#N/A	#N/A	#N/A	#N/A	#N/A	#N/A	#N/A	#N/A	#N/A	#N/A	orphan protein	#N/A	#N/A	#N/A	#N/A	#N/A	#N/A	#N/A	#N/A	#N/A	#N/A	#N/A
111716	TRIRE2_111716	28	372406	373419	3	1692		0.268752	#N/A	#N/A	#N/A	#N/A	#N/A	#N/A	#N/A	#N/A	#N/A	#N/A	#N/A	#N/A	Flavonol reductase/cinnamoyl-CoA reductase	#N/A	#N/A	#N/A	ANID_00765	1093	117065	118157	-	3-beta hydroxysteroid dehydrogenase/isomerase	VIII	PF07993.5,PF05368.6,PF00106.18,PF01073.12,PF01370.14
82208	TRIRE2_82208	33	8878	10491	4	4		0.284494	Secondary metabolism	pks4g	Polyketide synthase	Non-reducing clade I	Polyketide synthase	217154	209609	NCU03584	YER061C	\N	\N	replaced by tre22633	PKS4	NCU03584	per-1	0	ANID_08209	6819	5916	12734	-	polyketide synthase for naphthopyrone YWA1	II	PF00109.19,PF00550.17,PF00975.13,PF00108.16,PF00698.13,PF00975.12,PF00698.14,PF00550.18,PF02801.14,PF02801.15,PF00109.18
124079	TRIRE2_124079	33	18673	18864	4	6		0.197431	#N/A	#N/A	#N/A	#N/A	#N/A	#N/A	#N/A	#N/A	#N/A	\N	Multicopper Oxidase	Hypothetical Extracellular Multicopper Oxidase. Conserved catalytic residues. N-terminal secretion signal predicted by SignalP.	Multicopper oxidases	#N/A	#N/A	#N/A	ANID_06635	2148	185693	187840	+	laccase	I	PF07732.8,PF07732.7,PF07731.7,PF07731.6,PF00394.15,PF00394.14
112146	TRIRE2_112146	33	100174	100176	4	36		0.168443	#N/A	#N/A	#N/A	#N/A	#N/A	#N/A	#N/A	#N/A	#N/A	#N/A	#N/A	#N/A	unknown protein	#N/A	#N/A	#N/A	#N/A	#N/A	#N/A	#N/A	#N/A	#N/A	#N/A	#N/A
112147	TRIRE2_112147	33	105118	105477	4	37		0.117964	#N/A	#N/A	#N/A	#N/A	#N/A	#N/A	#N/A	#N/A	#N/A	#N/A	#N/A	#N/A	unknown protein	#N/A	#N/A	#N/A	#N/A	#N/A	#N/A	#N/A	#N/A	#N/A	#N/A	#N/A
112380	TRIRE2_112380	38	49267	49483	4	70		0.084061	#N/A	#N/A	#N/A	#N/A	#N/A	#N/A	#N/A	#N/A	#N/A	#N/A	#N/A	#N/A	unknown protein	NCU04398	0	0	ANID_09194	1230	67013	68242	+	conserved hypothetical protein	IV	PF05368.6
70600	TRIRE2_70600	38	51156	51280	4	71		0.423504	#N/A	#N/A	#N/A	#N/A	#N/A	#N/A	#N/A	#N/A	#N/A	cat1	catalase	large subunit type of catalase (PMID|14601669)	catalase, large subunit type	#N/A	#N/A	#N/A	ANID_08553	2217	52006	54222	+	catalase	Unmapped scaffolds	PF06628.4,PF00199.11,PF06628.5,PF00199.12
124198	TRIRE2_124198	38	93518	93901	4	82		0.344251	#N/A	#N/A	#N/A	#N/A	#N/A	#N/A	#N/A	#N/A	#N/A	#N/A	#N/A	#N/A	unknown protein	#N/A	#N/A	#N/A	#N/A	#N/A	#N/A	#N/A	#N/A	#N/A	#N/A	#N/A
70631	TRIRE2_70631	38	97802	98603	4	83		0.383374	CAZymes	0	Carbohydrate esterase	Carbohydrate esterase family10	0	305317	49586	NCU09575	0	#N/A	#N/A	#N/A	dipeptidyl peptidase 5	#N/A	#N/A	#N/A	ANID_07046	2200	237315	239514	+	carboxylesterase	IV	PF00135.21,PF00135.20
55671	TRIRE2_55671	2	145434	146456	4	108	4	0.204142	#N/A	#N/A	#N/A	#N/A	#N/A	#N/A	#N/A	#N/A	#N/A	#N/A	#N/A	#N/A	unknown protein	#N/A	#N/A	#N/A	#N/A	#N/A	#N/A	#N/A	#N/A	#N/A	#N/A	#N/A
103458	TRIRE2_103458	2	146675	147211	4	109	4	0.316342	CAZymes	0	Glycoside hydrolase	Glycoside hydrolase family25	candidate b-glycosidase related to lysozyme	79507	45518	NCU00701	0	\N	Glycoside Hydrolase Family 25	candidate lysozyme	GH25 N,O-diacetylmuramidase	NCU00701	lyz	0	ANID_08969	838	19961	20798	-	N,O-diacetylmuramidase	VII	PF01183.13,PF01183.12
108655	TRIRE2_108655	13	6532	6918	4	111	4	0.368685	#N/A	#N/A	#N/A	#N/A	#N/A	#N/A	#N/A	#N/A	#N/A	#N/A	#N/A	#N/A	unknown protein, secreted	#N/A	#N/A	#N/A	#N/A	#N/A	#N/A	#N/A	#N/A	#N/A	#N/A	#N/A
122495	TRIRE2_122495	13	13864	13942	4	112	4	0.17271	CAZymes	0	Glycoside hydrolase	Glycoside hydrolase family76	candidate a-glycosidase	-	58111	NCU08127	YKL046C	\N	Glycoside Hydrolase Family 76	related to a bacterial a-1,6-mannanase	GH76 ?-1,6-mannanase	NCU08127	gh76-3	dcw1	#N/A	#N/A	#N/A	#N/A	#N/A	#N/A	#N/A	#N/A
79222	TRIRE2_79222	13	135265	136512	4	152		0.234112	#N/A	#N/A	#N/A	#N/A	#N/A	#N/A	#N/A	#N/A	#N/A	#N/A	#N/A	#N/A	unknown protein	NCU00787	0	0	#N/A	#N/A	#N/A	#N/A	#N/A	#N/A	#N/A	#N/A
64125	TRIRE2_64125	13	326069	326289	4	199		0.235593	protein kinases	0	CAMK kinase	0	CAMK type kinase	36309	58043	NCU09064	YKL101W	#N/A	#N/A	#N/A	Serine/threonine protein kinase	NCU09064	stk-53	0	ANID_11101	3990	17545	21534	+	serine/threonine protein kinase	III	PF00069.17,PF07714.9,PF07714.10,PF00069.18
76633	TRIRE2_76633	5	1652385	1653100	4	360	5	0.203114	#N/A	#N/A	#N/A	#N/A	#N/A	#N/A	#N/A	#N/A	#N/A	#N/A	#N/A	#N/A	MDR multidrug transporter	NCU06519	0	0	ANID_06277	1938	120964	122901	-	MFS multidrug transporter	I	PF07690.9,PF07690.8
105748	TRIRE2_105748	5	1647661	1647734	4	361	5	0.366613	#N/A	#N/A	#N/A	#N/A	#N/A	#N/A	#N/A	#N/A	#N/A	#N/A	#N/A	#N/A	orphan protein	#N/A	#N/A	#N/A	#N/A	#N/A	#N/A	#N/A	#N/A	#N/A	#N/A	#N/A
58731	TRIRE2_58731	5	1645797	1646525	4	362	5	0.364945	#N/A	#N/A	#N/A	#N/A	#N/A	#N/A	#N/A	#N/A	#N/A	#N/A	#N/A	#N/A	unknown protein	#N/A	#N/A	#N/A	#N/A	#N/A	#N/A	#N/A	#N/A	#N/A	#N/A	#N/A
58574	TRIRE2_58574	5	1644451	1644606	4	363	5	0.195324	#N/A	#N/A	#N/A	#N/A	#N/A	#N/A	#N/A	#N/A	#N/A	#N/A	#N/A	#N/A	unknown protein	#N/A	#N/A	#N/A	#N/A	#N/A	#N/A	#N/A	#N/A	#N/A	#N/A	#N/A
103403	TRIRE2_103403	1	3724550	3724821	4	389		0.349487	#N/A	#N/A	#N/A	#N/A	#N/A	#N/A	#N/A	#N/A	#N/A	#N/A	#N/A	#N/A	unknown protein	#N/A	#N/A	#N/A	#N/A	#N/A	#N/A	#N/A	#N/A	#N/A	#N/A	#N/A
53372	TRIRE2_53372	1	3476921	3477725	4	456		0.499255	#N/A	#N/A	#N/A	#N/A	#N/A	#N/A	#N/A	#N/A	#N/A	#N/A	#N/A	#N/A	acyltransferase 3	NCU01014	0	0	ANID_01696	1644	328820	330463	-	acyltransferase	VII	PF01757.15
103275	TRIRE2_103275	1	3261595	3262050	4	511		0.457209	Transcription factors	0	C2H2 zinc finger	0	C2H2 transcription factor	165197	140226	NCU04179	YOR113W	#N/A	#N/A	#N/A	C2H2 transcriptional regulator	NCU04179	sah-1	0	ANID_06503	1551	42371	43921	-	C2H2 transcription factor	I	PF00096.18,PF00096.19
103205	TRIRE2_103205	1	3016758	3017332	4	577		0.313076	#N/A	#N/A	#N/A	#N/A	#N/A	#N/A	#N/A	#N/A	#N/A	#N/A	#N/A	#N/A	unknown protein	#N/A	#N/A	#N/A	#N/A	#N/A	#N/A	#N/A	#N/A	#N/A	#N/A	#N/A
2089	TRIRE2_2089	1	3013735	3014886	4	578		0.376115	Sexual development	REC8	meiotic recombination	formation of synaptonemal complex - cohensin	Meiosis-specific component of sister chromatid cohesion complex, Maintenance of sister chromatid cohesion	40420	44046	NCU03190	YPR007C	#N/A	#N/A	#N/A	Rad21/Rec8 like protein, N-terminal	NCU03190	0	0	ANID_11113	2710	101353	104062	+	conserved hypothetical protein	III	0
110342	TRIRE2_110342	20	3276	3293	4	589		0.446957	#N/A	#N/A	#N/A	#N/A	#N/A	#N/A	#N/A	#N/A	#N/A	#N/A	#N/A	#N/A	unknown protein	#N/A	#N/A	#N/A	ANID_02809	1109	6935	8043	+	conserved hypothetical protein	VI	PF11905.1
110403	TRIRE2_110403	20	209641	210627	4	637		0.486526	#N/A	#N/A	#N/A	#N/A	#N/A	#N/A	#N/A	#N/A	#N/A	#N/A	#N/A	#N/A	unknown protein	#N/A	#N/A	#N/A	#N/A	#N/A	#N/A	#N/A	#N/A	#N/A	#N/A	#N/A
80746	TRIRE2_80746	20	309856	311616	4	666		0.414255	#N/A	#N/A	#N/A	#N/A	#N/A	#N/A	#N/A	#N/A	#N/A	\N	aryl-alcohol oxidase	\N	aryl-alcohol oxidase	#N/A	#N/A	#N/A	#N/A	#N/A	#N/A	#N/A	#N/A	#N/A	#N/A	#N/A
67013	TRIRE2_67013	20	313305	313435	4	667		0.492803	Antioxidant system	cat-4	0	0	Catalase	283309	88881	NCU05169	YDR256C	\N	\N	\N	catalase	NCU05169	cat-4	ctt-1	#N/A	#N/A	#N/A	#N/A	#N/A	#N/A	#N/A	#N/A
66092	TRIRE2_66092	17	487672	487807	4	828		0.379557	#N/A	#N/A	#N/A	#N/A	#N/A	#N/A	#N/A	#N/A	#N/A	#N/A	#N/A	#N/A	orphan protein	NCU02596	0	0	ANID_06856	503	171650	172152	+	conserved hypothetical protein	I	0
123029	TRIRE2_123029	17	461219	461241	4	836		0.298731	Antioxidant system	sod-1	0	0	Cu/Zn-superoxide dismutase	298583	183329	NCU02133	YJR104C	sod1	Copper/Zinc superoxide dismutase	\N	Cu2+/Zn2+ superoxide dismutase SOD1	NCU02133	sod-1	0	ANID_00241	960	290636	291595	+	superoxide dismutase	VIII	PF00080.13,PF00080.12
109779	TRIRE2_109779	17	361846	363396	4	866		0.321812	#N/A	#N/A	#N/A	#N/A	#N/A	#N/A	#N/A	#N/A	#N/A	#N/A	#N/A	#N/A	orphan protein	#N/A	#N/A	#N/A	#N/A	#N/A	#N/A	#N/A	#N/A	#N/A	#N/A	#N/A
66077	TRIRE2_66077	17	39863	39986	4	954		0.148732	#N/A	#N/A	#N/A	#N/A	#N/A	#N/A	#N/A	#N/A	#N/A	#N/A	#N/A	#N/A	ooc1-related protein	#N/A	#N/A	#N/A	#N/A	#N/A	#N/A	#N/A	#N/A	#N/A	#N/A	#N/A
122975	TRIRE2_122975	17	36186	37618	4	955		0.17676	#N/A	#N/A	#N/A	#N/A	#N/A	#N/A	#N/A	#N/A	#N/A	#N/A	#N/A	#N/A	orphan protein with collagen triple helix repeat	#N/A	#N/A	#N/A	#N/A	#N/A	#N/A	#N/A	#N/A	#N/A	#N/A	#N/A
66726	TRIRE2_66726	19	5594	5727	4	970		0.214554	#N/A	#N/A	#N/A	#N/A	#N/A	#N/A	#N/A	#N/A	#N/A	#N/A	#N/A	#N/A	FAD binding protein	#N/A	#N/A	#N/A	ANID_09308	1601	213560	215160	+	FAD binding domain-containing protein	VIII	PF01565.16,PF08031.4,PF08031.5,PF01565.15
110152	TRIRE2_110152	19	114220	114580	4	999	6	0.401773	Transcription factors	0	bZIP	0	conserved hypothetical protein	51934	227013	NCU01074	YHL009C	\N	basic-Leucine zipper transcription factor	The basic-leucine zipper (bZIP) eukaryotic transcription factors are proteins that contain a basic region mediating sequence-specific DNA-binding followed by a leucine zipper region required for dimerization	BZIP transcriptional regulator	NCU01074	0	0	#N/A	#N/A	#N/A	#N/A	#N/A	#N/A	#N/A	#N/A
110153	TRIRE2_110153	19	119562	119782	4	1000	6	0.141477	#N/A	#N/A	#N/A	#N/A	#N/A	#N/A	#N/A	#N/A	#N/A	#N/A	#N/A	#N/A	orphan protein	#N/A	#N/A	#N/A	#N/A	#N/A	#N/A	#N/A	#N/A	#N/A	#N/A	#N/A
123204	TRIRE2_123204	19	123595	123865	4	1001	6	0.400941	#N/A	#N/A	#N/A	#N/A	#N/A	#N/A	#N/A	#N/A	#N/A	#N/A	#N/A	#N/A	lipase/esterase	#N/A	#N/A	#N/A	#N/A	#N/A	#N/A	#N/A	#N/A	#N/A	#N/A	#N/A
80528	TRIRE2_80528	19	144627	144962	4	1008		0.41546	#N/A	#N/A	#N/A	#N/A	#N/A	#N/A	#N/A	#N/A	#N/A	\N	\N	hypothetical guanine nucleotide binding protein, beta subunit-like, contains WD40 repeats, shares homology with the damage and replication checkpoint control protein crb3 (S. pombe)	G߀-WD40 protein	NCU00560	0	0	ANID_04771	1772	916	2687	+	WD repeat protein	III	PF00400.24,PF00400.25
5084	TRIRE2_5084	19	258223	258260	4	1037		0.207061	Asexual development	con-10	Orthologues of Neurospora crassa con genes involved in asexual reproduction	0	N.crassa CON-10 - conidation-specific protein CON-10	291013	92556	NCU07325	0	#N/A	#N/A	#N/A	conidiation-specific protein 10	NCU07325	con-10	0	ANID_05015	593	494789	495381	+	conidiation-specific protein 10	III	PF10685.2,PF10685.1
27770	TRIRE2_27770	19	345920	346031	4	1065		0.480594	Transport	0	Sugar transporter	transporter containing IPR003663 domain	0	263163	66201	NCU08152	YDR536W	#N/A	#N/A	#N/A	MFS permease	#N/A	#N/A	#N/A	#N/A	#N/A	#N/A	#N/A	#N/A	#N/A	#N/A	#N/A
66696	TRIRE2_66696	19	482896	483261	4	1101	7	0.329539	#N/A	#N/A	#N/A	#N/A	#N/A	#N/A	#N/A	#N/A	#N/A	#N/A	#N/A	#N/A	unknown protein, Duf636	NCU01127	0	0	ANID_03558	577	53903	54479	-	DUF636 domain-containing protein	II	PF04828.7,PF04828.6
110271	TRIRE2_110271	19	486123	487142	4	1103	7	0.190647	#N/A	#N/A	#N/A	#N/A	#N/A	#N/A	#N/A	#N/A	#N/A	#N/A	#N/A	#N/A	NAD-dependent epimerase/dehydratase	#N/A	#N/A	#N/A	#N/A	#N/A	#N/A	#N/A	#N/A	#N/A	#N/A	#N/A
110272	TRIRE2_110272	19	487920	488181	4	1104	7	0.317703	#N/A	#N/A	#N/A	#N/A	#N/A	#N/A	#N/A	#N/A	#N/A	#N/A	#N/A	#N/A	Epl1/Sm1	#N/A	#N/A	#N/A	#N/A	#N/A	#N/A	#N/A	#N/A	#N/A	#N/A	#N/A
66534	TRIRE2_66534	19	638764	639498	4	1152		0.200739	Secondary metabolism	0	Cytochrome P450	p450 superfamily (cI12078)	0	0	0	0	0	#N/A	#N/A	#N/A	Cytochrome P450 CYP2 subfamily	NCU09636	0	0	#N/A	#N/A	#N/A	#N/A	#N/A	#N/A	#N/A	#N/A
53378	TRIRE2_53378	1	2437048	2437844	5	9		0.340151	#N/A	#N/A	#N/A	#N/A	#N/A	#N/A	#N/A	#N/A	#N/A	#N/A	#N/A	#N/A	siderophore transporter	#N/A	#N/A	#N/A	ANID_08499	1938	387126	389063	+	siderochrome-iron transporter	Unmapped scaffolds	PF07690.9,PF07690.8
74215	TRIRE2_74215	1	2423105	2423553	5	12		0.433159	#N/A	#N/A	#N/A	#N/A	#N/A	#N/A	#N/A	#N/A	#N/A	#N/A	#N/A	#N/A	RTA1-like protein, 7 TM, responds to xenobiotic stimuli	NCU05649	0	0	ANID_03509	967	120356	121322	+	conserved hypothetical protein	II	PF04479.6,PF04479.5
103009	TRIRE2_103009	1	2339829	2340061	5	40		0.215395	#N/A	#N/A	#N/A	#N/A	#N/A	#N/A	#N/A	#N/A	#N/A	#N/A	#N/A	#N/A	unknown protein	#N/A	#N/A	#N/A	#N/A	#N/A	#N/A	#N/A	#N/A	#N/A	#N/A	#N/A
53824	TRIRE2_53824	1	2337661	2337738	5	41		0.196833	#N/A	#N/A	#N/A	#N/A	#N/A	#N/A	#N/A	#N/A	#N/A	#N/A	#N/A	#N/A	unknown secreted protein	#N/A	#N/A	#N/A	ANID_08625	1147	136136	137282	+	conserved hypothetical protein	III	PF11807.1
53029	TRIRE2_53029	1	2314043	2314859	5	49		0.421661	#N/A	#N/A	#N/A	#N/A	#N/A	#N/A	#N/A	#N/A	#N/A	#N/A	#N/A	#N/A	߀-lactamase-like protein	NCU00993	0	0	ANID_07860	2076	34561	36636	-	beta-lactamase	II	PF00144.17,PF00144.16
102936	TRIRE2_102936	1	2096296	2097160	5	113		0.364	#N/A	#N/A	#N/A	#N/A	#N/A	#N/A	#N/A	#N/A	#N/A	#N/A	#N/A	#N/A	unknown protein	#N/A	#N/A	#N/A	#N/A	#N/A	#N/A	#N/A	#N/A	#N/A	#N/A	#N/A
102909	TRIRE2_102909	1	1976834	1976889	5	140		0.363737	#N/A	#N/A	#N/A	#N/A	#N/A	#N/A	#N/A	#N/A	#N/A	#N/A	#N/A	#N/A	GH2 protein	#N/A	#N/A	#N/A	#N/A	#N/A	#N/A	#N/A	#N/A	#N/A	#N/A	#N/A
53430	TRIRE2_53430	1	1937076	1937391	5	153		0.394935	#N/A	#N/A	#N/A	#N/A	#N/A	#N/A	#N/A	#N/A	#N/A	#N/A	#N/A	#N/A	Flavoprotein monooxygenase,	#N/A	#N/A	#N/A	#N/A	#N/A	#N/A	#N/A	#N/A	#N/A	#N/A	#N/A
102820	TRIRE2_102820	1	1684330	1684588	5	229		0.228213	#N/A	#N/A	#N/A	#N/A	#N/A	#N/A	#N/A	#N/A	#N/A	\N	ferroxidase-like protein	Putative multicopper oxidase with ferroxidase activity. Involved in high affinity iron transport. Similar to Fet3 yeast ferroxidase. Contains conserved catalytic residues. N-terminal secretion signal predicted by SignalP and C-terminal transmembrane domain predecited by TMHMM	ferrooxidoreductase	NCU03498	0	0	#N/A	#N/A	#N/A	#N/A	#N/A	#N/A	#N/A	#N/A
1885	TRIRE2_1885	1	1490666	1490903	5	294		0.459408	CAZymes	gla	Glycoside hydrolase	Glycoside hydrolase family15	Intracellular sporulation-specific glucoamylase involved in glycogen degradation; induced during starvation of a/a diploids late in sporulation, but dispensable for sporulation	213708	54436	NCU01517	YIL099W	#N/A	#N/A	#N/A	GH15 glucamylase with starch binding domain	NCU01517	gla-1	0	ANID_07402	2080	214603	216682	-	glucan 1,4-alpha-glucosidase	IV	PF00686.11,PF00723.14,PF00723.13,PF00686.12
119696	TRIRE2_119696	1	1321262	1322862	5	329		0.450275	CAZymes	0	Carbohydrate esterase	Carbohydrate esterase family10	0	-	84609	NCU09575	0	#N/A	#N/A	#N/A	lipase, extracellular	#N/A	#N/A	#N/A	#N/A	#N/A	#N/A	#N/A	#N/A	#N/A	#N/A	#N/A
102637	TRIRE2_102637	1	982465	982833	5	406		0.298478	#N/A	#N/A	#N/A	#N/A	#N/A	#N/A	#N/A	#N/A	#N/A	#N/A	#N/A	#N/A	orphan protein	#N/A	#N/A	#N/A	#N/A	#N/A	#N/A	#N/A	#N/A	#N/A	#N/A	#N/A
54583	TRIRE2_54583	1	979823	980029	5	408		0.496464	#N/A	#N/A	#N/A	#N/A	#N/A	#N/A	#N/A	#N/A	#N/A	#N/A	#N/A	#N/A	unknown protein	NCU04193	0	0	ANID_04854	1258	48185	49442	-	conserved hypothetical protein	III	0
54659	TRIRE2_54659	1	963498	964418	5	412		0.416309	#N/A	#N/A	#N/A	#N/A	#N/A	#N/A	#N/A	#N/A	#N/A	#N/A	#N/A	#N/A	unknown protein	#N/A	#N/A	#N/A	#N/A	#N/A	#N/A	#N/A	#N/A	#N/A	#N/A	#N/A
53747	TRIRE2_53747	1	961226	961811	5	413		0.498789	#N/A	#N/A	#N/A	#N/A	#N/A	#N/A	#N/A	#N/A	#N/A	#N/A	#N/A	#N/A	unknown protein	#N/A	#N/A	#N/A	#N/A	#N/A	#N/A	#N/A	#N/A	#N/A	#N/A	#N/A
102562	TRIRE2_102562	1	705113	705802	5	481		0.344514	#N/A	#N/A	#N/A	#N/A	#N/A	#N/A	#N/A	#N/A	#N/A	#N/A	#N/A	#N/A	unknown protein, Duf899 domain	#N/A	#N/A	#N/A	#N/A	#N/A	#N/A	#N/A	#N/A	#N/A	#N/A	#N/A
73638	TRIRE2_73638	1	523161	523836	5	537		0.441199	CAZymes	0	Carbohydrate binding module	Carbohydrate binding module family1	0	81015	46583	NCU07340	0	cip1	Carbohydrate-Binding Module Family 1	candidate cellulose-binding protein;identical to AAP57751.1	CIP1	#N/A	#N/A	#N/A	#N/A	#N/A	#N/A	#N/A	#N/A	#N/A	#N/A	#N/A
73632	TRIRE2_73632	1	520245	520607	5	538		0.499116	CAZymes	axe1	Carbohydrate esterase	Carbohydrate esterase family5	0	45533	51211	NCU05159	0	axe1	Carbohydrate Esterase Family 5	acetyl xylan esterase (EC 3.1.1.72); C-terminal CBM1 module;identical to Axe1 (CAA93247.1)	CE5 acetyl xylan esterase AXE1	NCU05159	0	0	#N/A	#N/A	#N/A	#N/A	#N/A	#N/A	#N/A	#N/A
43671	TRIRE2_43671	1	428720	428786	5	561		0.240688	#N/A	#N/A	#N/A	#N/A	#N/A	#N/A	#N/A	#N/A	#N/A	\N	ammonium permease	\N	ammonium permease MEA1	NCU03257	0	0	ANID_07463	1951	120963	122913	-	ammonium transporter MeaA	IV	PF00909.13,PF00909.14,TIGR00836
73536	TRIRE2_73536	1	180706	181484	5	622		0.321171	Nitrogen metabolism	0	glutamine assimilation	0	Glutamate dehydrogenase	297025	73234	NCU01195	YOR375C	\N	NADP-dependent glutamate dehydrogenase	\N	NADP-glutamate dehydrogenase	NCU01195	am	0	ANID_04376	1767	23237	25003	+	nadp-specific glutamate dehydrogenase	III	PF02812.11,PF02812.10,PF00208.13,PF00208.14
54005	TRIRE2_54005	1	167519	167952	5	627		0.466222	Transport	0	Sugar transporter	transporter containing IPR003663 domain	0	129780	34796	NCU06138	YDL194W	#N/A	#N/A	#N/A	MFS permease	#N/A	#N/A	#N/A	ANID_03233	2022	64092	66113	+	MFS quinate transporter	VI	PF07690.9,TIGR00879,PF07690.8,PF00083.17,PF00083.16
123911	TRIRE2_123911	28	203774	204056	5	727		0.442604	#N/A	#N/A	#N/A	#N/A	#N/A	#N/A	#N/A	#N/A	#N/A	\N	hypothetical protein	\N	unknown protein	#N/A	#N/A	#N/A	#N/A	#N/A	#N/A	#N/A	#N/A	#N/A	#N/A	#N/A
110079	TRIRE2_110079	18	579489	579715	5	814		0.391699	#N/A	#N/A	#N/A	#N/A	#N/A	#N/A	#N/A	#N/A	#N/A	#N/A	#N/A	#N/A	GCN5-related acetyltransferase	#N/A	#N/A	#N/A	#N/A	#N/A	#N/A	#N/A	#N/A	#N/A	#N/A	#N/A
4990	TRIRE2_4990	18	106267	106904	5	927		0.41316	#N/A	#N/A	#N/A	#N/A	#N/A	#N/A	#N/A	#N/A	#N/A	#N/A	#N/A	#N/A	short chain dehydrogenase/reductase	#N/A	#N/A	#N/A	#N/A	#N/A	#N/A	#N/A	#N/A	#N/A	#N/A	#N/A
109949	TRIRE2_109949	18	105290	105315	5	928		0.185079	#N/A	#N/A	#N/A	#N/A	#N/A	#N/A	#N/A	#N/A	#N/A	#N/A	#N/A	#N/A	unknown protein	#N/A	#N/A	#N/A	#N/A	#N/A	#N/A	#N/A	#N/A	#N/A	#N/A	#N/A
123079	TRIRE2_123079	18	4390	4550	5	963		0.205645	Effector proteins (competition and defense)	0	Proteins with known effector domains	0	Chloroperoxidase	280794	58307	NCU11046	0	#N/A	#N/A	#N/A	chloroperoxidase	#N/A	#N/A	#N/A	ANID_06457	975	238081	239055	+	conserved hypothetical protein	I	PF01328.10
31658	TRIRE2_31658	53	4351	5304	5	965		0.349613	#N/A	#N/A	#N/A	#N/A	#N/A	#N/A	#N/A	#N/A	#N/A	#N/A	#N/A	#N/A	acetamidase	#N/A	#N/A	#N/A	#N/A	#N/A	#N/A	#N/A	#N/A	#N/A	#N/A	#N/A
71094	TRIRE2_71094	53	12891	13260	5	967		0.25209	#N/A	#N/A	#N/A	#N/A	#N/A	#N/A	#N/A	#N/A	#N/A	#N/A	#N/A	#N/A	Intradiol ring-cleavage dioxygenase	NCU01849	0	0	ANID_07161	1232	76923	78154	-	extracellular dioxygenase	IV	PF00775.14
70860	TRIRE2_70860	42	2549	2731	5	975		0.433324	#N/A	#N/A	#N/A	#N/A	#N/A	#N/A	#N/A	#N/A	#N/A	#N/A	#N/A	#N/A	allantoate permease, 10 TM domains	#N/A	#N/A	#N/A	ANID_04097	1586	35075	36660	-	conserved hypothetical protein	II	PF07690.9,PF07690.8
70842	TRIRE2_70842	42	44813	45005	5	987		0.18423	Secondary metabolism	0	Cytochrome P450	p450 superfamily (cI12078)	0	0	0	0	0	#N/A	#N/A	#N/A	Cytochrome P450 CYP2 subfamily	#N/A	#N/A	#N/A	#N/A	#N/A	#N/A	#N/A	#N/A	#N/A	#N/A	#N/A
112514	TRIRE2_112514	42	59887	60042	5	991		0.482297	#N/A	#N/A	#N/A	#N/A	#N/A	#N/A	#N/A	#N/A	#N/A	#N/A	#N/A	#N/A	orphan protein	#N/A	#N/A	#N/A	#N/A	#N/A	#N/A	#N/A	#N/A	#N/A	#N/A	#N/A
69753	TRIRE2_69753	30	243033	244115	5	995		0.419757	#N/A	#N/A	#N/A	#N/A	#N/A	#N/A	#N/A	#N/A	#N/A	\N	\N	cd01320, ADA, Adenosine deaminase	ADA, Adenosine deaminase	#N/A	#N/A	#N/A	#N/A	#N/A	#N/A	#N/A	#N/A	#N/A	#N/A	#N/A
111890	TRIRE2_111890	30	69105	69409	5	1053		0.0798432	#N/A	#N/A	#N/A	#N/A	#N/A	#N/A	#N/A	#N/A	#N/A	#N/A	#N/A	#N/A	Phosphate transporter	NCU09564	pho-4	van	ANID_03781	2203	744233	746435	-	phosphate permease	II	PF01384.12,PF01384.13
70988	TRIRE2_70988	46	46945	47844	5	1082		0.280731	#N/A	#N/A	#N/A	#N/A	#N/A	#N/A	#N/A	#N/A	#N/A	#N/A	#N/A	#N/A	Flavin-containing monooxygenase	#N/A	#N/A	#N/A	#N/A	#N/A	#N/A	#N/A	#N/A	#N/A	#N/A	#N/A
82628	TRIRE2_82628	46	40455	40826	5	1085		0.202083	#N/A	#N/A	#N/A	#N/A	#N/A	#N/A	#N/A	#N/A	#N/A	#N/A	#N/A	#N/A	acetyltransferase SidF	#N/A	#N/A	#N/A	ANID_06234	1398	65351	66748	-	siderophore biosynthesis acetylase AceI	I	PF10331.2,PF10331.1
112590	TRIRE2_112590	46	34241	34300	5	1087		0.30952	#N/A	#N/A	#N/A	#N/A	#N/A	#N/A	#N/A	#N/A	#N/A	#N/A	#N/A	#N/A	siderophore biosynthesis lipase/esterase	#N/A	#N/A	#N/A	ANID_06239	1092	14226	15317	-	siderophore biosynthesis lipase/esterase	I	PF08538.2,PF08538.3
2489	TRIRE2_2489	3	8429	8456	6	3		0.399033	#N/A	#N/A	#N/A	#N/A	#N/A	#N/A	#N/A	#N/A	#N/A	#N/A	#N/A	#N/A	Ribonuclease T2	#N/A	#N/A	#N/A	#N/A	#N/A	#N/A	#N/A	#N/A	#N/A	#N/A	#N/A
56289	TRIRE2_56289	3	20016	20321	6	7		0.480945	#N/A	#N/A	#N/A	#N/A	#N/A	#N/A	#N/A	#N/A	#N/A	#N/A	#N/A	#N/A	MFS permease	NCU02653	0	0	ANID_03195	1911	68777	70687	-	allantoate permease	VI	PF07690.9,PF07690.8
104059	TRIRE2_104059	3	36016	36077	6	14		0.310797	#N/A	#N/A	#N/A	#N/A	#N/A	#N/A	#N/A	#N/A	#N/A	#N/A	#N/A	#N/A	short chain dehydrognease/reductase	#N/A	#N/A	#N/A	#N/A	#N/A	#N/A	#N/A	#N/A	#N/A	#N/A	#N/A
56314	TRIRE2_56314	3	48357	48512	6	20		0.25576	#N/A	#N/A	#N/A	#N/A	#N/A	#N/A	#N/A	#N/A	#N/A	\N	PotE Amino acid transporter	COG0531, PotE, Amino acid transporters	Amino acid transporter PotE	#N/A	#N/A	#N/A	ANID_02287	2367	30918	33284	-	GABA permease	VII	PF00324.14
57204	TRIRE2_57204	3	245818	247164	6	88		0.288863	#N/A	#N/A	#N/A	#N/A	#N/A	#N/A	#N/A	#N/A	#N/A	#N/A	#N/A	#N/A	lipase, secreted	#N/A	#N/A	#N/A	ANID_01799	1353	5354	6706	+	secretory lipase	VII	PF03583.6,PF03583.7
104211	TRIRE2_104211	3	471194	471333	6	166		0.230218	heat shock proteins	0	FKBP	0	hypothetical FKBP-type peptidyl-prolyl cis-transisomerase, related to S. cerevisiae FPR1p and to N. crassa peptidyl-prolyl cis-trans isomerase fkr-3	297179	xx	NCU04371	YNL135C	#N/A	#N/A	#N/A	FKBP-type peptidyl-prolyl cis-trans isomerase	NCU04371	fkr-3	0	ANID_03598	755	165407	166161	-	conserved hypothetical protein	II	PF00254.20,PF00254.21
120370	TRIRE2_120370	3	603810	604073	6	205		0.471868	#N/A	#N/A	#N/A	#N/A	#N/A	#N/A	#N/A	#N/A	#N/A	#N/A	#N/A	#N/A	unknown protein	#N/A	#N/A	#N/A	#N/A	#N/A	#N/A	#N/A	#N/A	#N/A	#N/A	#N/A
120371	TRIRE2_120371	3	625541	626385	6	210		0.293966	Antioxidant system	cat-7	0	0	Catalase	233892	45138	NCU08791	YGR088W	\N	catalase	Bacterial type catalase	Catalase	#N/A	#N/A	#N/A	#N/A	#N/A	#N/A	#N/A	#N/A	#N/A	#N/A	#N/A
104263	TRIRE2_104263	3	671900	671975	6	217		0.42737	#N/A	#N/A	#N/A	#N/A	#N/A	#N/A	#N/A	#N/A	#N/A	#N/A	#N/A	#N/A	orphan protein	#N/A	#N/A	#N/A	#N/A	#N/A	#N/A	#N/A	#N/A	#N/A	#N/A	#N/A
57185	TRIRE2_57185	3	996761	996867	6	314		0.342111	#N/A	#N/A	#N/A	#N/A	#N/A	#N/A	#N/A	#N/A	#N/A	\N	Amino acid transporter	COG0531, PotE, Amino acid transporters	Amino acid transporters	#N/A	#N/A	#N/A	ANID_05275	1840	29070	30909	+	choline transporter	V	PF00324.14
104438	TRIRE2_104438	3	1271069	1271105	6	388		0.328804	#N/A	#N/A	#N/A	#N/A	#N/A	#N/A	#N/A	#N/A	#N/A	#N/A	#N/A	#N/A	FAD-binding, oxidoreductase	#N/A	#N/A	#N/A	#N/A	#N/A	#N/A	#N/A	#N/A	#N/A	#N/A	#N/A
56218	TRIRE2_56218	3	1321081	1321749	6	400		0.452505	#N/A	#N/A	#N/A	#N/A	#N/A	#N/A	#N/A	#N/A	#N/A	#N/A	#N/A	#N/A	unknown protein	#N/A	#N/A	#N/A	#N/A	#N/A	#N/A	#N/A	#N/A	#N/A	#N/A	#N/A
2735	TRIRE2_2735	3	1757080	1757402	6	521		0.347535	CAZymes	chi18-6	Glycoside hydrolase	Glycoside hydrolase family18	chitinase; fungal subgroup A chitinase	31591	52337	NCU03209	YDR371W	chi18-6	Glycoside Hydrolase Family 18	candidate chitinase, precursor protein, glycoside hydrolase family 18, extracellular	GH18 chitinase CHI18-6	#N/A	#N/A	#N/A	#N/A	#N/A	#N/A	#N/A	#N/A	#N/A	#N/A	#N/A
109489	TRIRE2_109489	16	216192	216237	6	635		0.35957	#N/A	#N/A	#N/A	#N/A	#N/A	#N/A	#N/A	#N/A	#N/A	#N/A	#N/A	#N/A	unknown protein	#N/A	#N/A	#N/A	#N/A	#N/A	#N/A	#N/A	#N/A	#N/A	#N/A	#N/A
109562	TRIRE2_109562	16	493098	493260	6	697		0.420709	#N/A	#N/A	#N/A	#N/A	#N/A	#N/A	#N/A	#N/A	#N/A	#N/A	#N/A	#N/A	orphan protein	#N/A	#N/A	#N/A	#N/A	#N/A	#N/A	#N/A	#N/A	#N/A	#N/A	#N/A
122948	TRIRE2_122948	16	658024	658372	6	746		0.390164	#N/A	#N/A	#N/A	#N/A	#N/A	#N/A	#N/A	#N/A	#N/A	\N	\N	Conserved Multicopper oxidase sequence similar to Fusarium proliferatum laccase. No N-Terminal signal predicted by Signal P. Conserved catalytic residues	laccase, intracellular	NCU00526	0	0	ANID_09170	2005	3991	5995	+	multicopper oxidase type 1	IV	PF07732.8,PF07732.7,PF07731.7,PF07731.6,PF00394.15,PF00394.14
80058	TRIRE2_80058	16	710066	710772	6	765		0.469724	Transport	0	Sugar transporter	transporter containing IPR003663 domain	Predicted transporter (major facilitator superfamily)	317997	43891	NCU01494	YHR096C	#N/A	#N/A	#N/A	MFS permease	NCU01494	0	0	ANID_05323	2139	178783	180921	-	MFS sugar transporter	V	PF07690.9,TIGR00879,PF07690.8,PF00083.17,PF00083.16
30250	TRIRE2_30250	16	722328	722583	6	768		0.452227	CAZymes	0	Glycosyl transferase	Glycosyl transferase family8	0	161219	43511	NCU06698	YOR320C	#N/A	#N/A	#N/A	GT8 N-acetylglucosaminyltransferase	#N/A	#N/A	#N/A	ANID_11141	1299	61295	62593	+	alphaN-acetylglucosamine transferase	VII	0
111038	TRIRE2_111038	24	78310	78879	6	811		0.474787	#N/A	#N/A	#N/A	#N/A	#N/A	#N/A	#N/A	#N/A	#N/A	#N/A	#N/A	#N/A	orphan protein	#N/A	#N/A	#N/A	#N/A	#N/A	#N/A	#N/A	#N/A	#N/A	#N/A	#N/A
23171	TRIRE2_23171	24	123560	123948	6	822		0.302849	Lipid Metabolism	acs7	Triglyceride utilization	Acyl-CoA synthetase	Acyl-CoA synthetase	224038	52933	NCU08441	YBR115C	#N/A	#N/A	#N/A	NRPS, alamethicine synthase	#N/A	#N/A	#N/A	ANID_07884	21390	38658	60047	+	amino acid adenylation	II	TIGR01746,PF00550.17,PF07993.5,PF07993.4,PF00668.13,TIGR01720,PF00550.18,PF00501.21,PF01370.14,PF00501.20,PF00668.12,TIGR01733
111094	TRIRE2_111094	24	293398	294325	6	854		0.0993136	CAZymes	0	Carbohydrate binding module	Carbohydrate binding module family13	0	-	69718	0	0	\N	Carbohydrate-Binding Module Family 13	candidate carbohydrate-binding protein	CBM 13	#N/A	#N/A	#N/A	#N/A	#N/A	#N/A	#N/A	#N/A	#N/A	#N/A	#N/A
111095	TRIRE2_111095	24	295845	296906	6	855		0.497282	#N/A	#N/A	#N/A	#N/A	#N/A	#N/A	#N/A	#N/A	#N/A	#N/A	#N/A	#N/A	unknown protein	NCU05626	0	0	#N/A	#N/A	#N/A	#N/A	#N/A	#N/A	#N/A	#N/A
111110	TRIRE2_111110	24	360863	361660	6	869		0.226552	#N/A	#N/A	#N/A	#N/A	#N/A	#N/A	#N/A	#N/A	#N/A	#N/A	#N/A	#N/A	SAM-dependent methyltransferases	#N/A	#N/A	#N/A	#N/A	#N/A	#N/A	#N/A	#N/A	#N/A	#N/A	#N/A
68371	TRIRE2_68371	24	381972	382498	6	877		0.379682	#N/A	#N/A	#N/A	#N/A	#N/A	#N/A	#N/A	#N/A	#N/A	#N/A	#N/A	#N/A	protein kinase, unusual	#N/A	#N/A	#N/A	#N/A	#N/A	#N/A	#N/A	#N/A	#N/A	#N/A	#N/A
69650	TRIRE2_69650	29	27059	27527	6	920		0.126826	#N/A	#N/A	#N/A	#N/A	#N/A	#N/A	#N/A	#N/A	#N/A	\N	Hypothetical protein	containing FAD-binding domain and SignalP-predicted secretion signal. Similar to tre36816 and tre34100.	FAD binding protein	NCU01123	0	0	ANID_07075	1595	46763	48357	+	conserved hypothetical protein	IV	PF01565.16,PF08031.4,PF08031.5,PF01565.15
69625	TRIRE2_69625	29	43191	44000	6	925		0.106208	#N/A	#N/A	#N/A	#N/A	#N/A	#N/A	#N/A	#N/A	#N/A	#N/A	#N/A	#N/A	Glyoxylase	#N/A	#N/A	#N/A	ANID_07070	1291	32509	33799	+	metallo-beta-lactamase superfamily protein	IV	PF00753.19,PF00753.20
69652	TRIRE2_69652	29	45158	45285	6	926		0.0996715	#N/A	#N/A	#N/A	#N/A	#N/A	#N/A	#N/A	#N/A	#N/A	#N/A	#N/A	#N/A	flavin-dependent halogenase O-methyltransferase bifunctional protein	NCU05192	0	0	#N/A	#N/A	#N/A	#N/A	#N/A	#N/A	#N/A	#N/A
69537	TRIRE2_69537	29	53382	54167	6	929		0.33986	#N/A	#N/A	#N/A	#N/A	#N/A	#N/A	#N/A	#N/A	#N/A	#N/A	#N/A	#N/A	unknown protein, contains F-box and WD repeat	#N/A	#N/A	#N/A	ANID_00386	918	19981	20898	-	conserved hypothetical protein	VIII	0
111758	TRIRE2_111758	29	77099	77128	6	936		0.4626	#N/A	#N/A	#N/A	#N/A	#N/A	#N/A	#N/A	#N/A	#N/A	#N/A	#N/A	#N/A	unknown protein	#N/A	#N/A	#N/A	#N/A	#N/A	#N/A	#N/A	#N/A	#N/A	#N/A	#N/A
111762	TRIRE2_111762	29	89747	89812	6	940		0.460785	#N/A	#N/A	#N/A	#N/A	#N/A	#N/A	#N/A	#N/A	#N/A	#N/A	#N/A	#N/A	orphan protein, 1TM	#N/A	#N/A	#N/A	#N/A	#N/A	#N/A	#N/A	#N/A	#N/A	#N/A	#N/A
111778	TRIRE2_111778	29	136572	137633	6	955		0.375543	#N/A	#N/A	#N/A	#N/A	#N/A	#N/A	#N/A	#N/A	#N/A	#N/A	#N/A	#N/A	unknown protein	NCU09603	0	0	#N/A	#N/A	#N/A	#N/A	#N/A	#N/A	#N/A	#N/A
5787	TRIRE2_5787	29	311440	311566	6	1005		0.35624	#N/A	#N/A	#N/A	#N/A	#N/A	#N/A	#N/A	#N/A	#N/A	\N	conserved hypothetical protein	COG0833, LysP, Amino acid transporters	Amino acid transporters	#N/A	#N/A	#N/A	#N/A	#N/A	#N/A	#N/A	#N/A	#N/A	#N/A	#N/A
109201	TRIRE2_109201	15	7135	7142	7	18		0.474257	#N/A	#N/A	#N/A	#N/A	#N/A	#N/A	#N/A	#N/A	#N/A	#N/A	#N/A	#N/A	FAD binding domain-containing protein	#N/A	#N/A	#N/A	#N/A	#N/A	#N/A	#N/A	#N/A	#N/A	#N/A	#N/A
109267	TRIRE2_109267	15	266381	266385	7	86		0.382822	#N/A	#N/A	#N/A	#N/A	#N/A	#N/A	#N/A	#N/A	#N/A	#N/A	#N/A	#N/A	orphan protein	#N/A	#N/A	#N/A	#N/A	#N/A	#N/A	#N/A	#N/A	#N/A	#N/A	#N/A
109284	TRIRE2_109284	15	334766	334956	7	103		0.201296	#N/A	#N/A	#N/A	#N/A	#N/A	#N/A	#N/A	#N/A	#N/A	#N/A	#N/A	#N/A	unknown protein	#N/A	#N/A	#N/A	#N/A	#N/A	#N/A	#N/A	#N/A	#N/A	#N/A	#N/A
65037	TRIRE2_65037	15	377657	377806	7	110		0.353366	#N/A	#N/A	#N/A	#N/A	#N/A	#N/A	#N/A	#N/A	#N/A	#N/A	#N/A	#N/A	pyrophosphatase	#N/A	#N/A	#N/A	ANID_00395	1154	45948	47101	-	conserved hypothetical protein	VIII	PF00719.11,PF00719.12
109296	TRIRE2_109296	15	392596	392947	7	115		0.423639	#N/A	#N/A	#N/A	#N/A	#N/A	#N/A	#N/A	#N/A	#N/A	#N/A	#N/A	#N/A	unknown protein	NCU08095	0	0	ANID_07960	405	250973	251377	+	conserved hypothetical protein	II	0
109321	TRIRE2_109321	15	458355	458622	7	140		0.219199	#N/A	#N/A	#N/A	#N/A	#N/A	#N/A	#N/A	#N/A	#N/A	#N/A	#N/A	#N/A	unknown protein	#N/A	#N/A	#N/A	#N/A	#N/A	#N/A	#N/A	#N/A	#N/A	#N/A	#N/A
65162	TRIRE2_65162	15	471437	472471	7	143		0.317252	CAZymes	Endo T/chi18-rel1/Eng18A	Glycoside hydrolase	Glycoside hydrolase family18	candidate b-glycosidase related to chitinase	217415	47547	NCU12033	YLR286C	chi18-rel1	\N	distantly related to chitinase, glycoside hydrolase, family 18	GH18 endo-N-acetyl-߀-D-glucosaminidase Endo T	NCU08394	#N/A	#N/A	#N/A	#N/A	#N/A	#N/A	#N/A	#N/A	#N/A	#N/A
65098	TRIRE2_65098	15	594205	594495	7	174		0.444828	#N/A	#N/A	#N/A	#N/A	#N/A	#N/A	#N/A	#N/A	#N/A	\N	Hypothetical protein	protein containing FAD-binding domain and SignalP-predicted secretion signal. Distantly related to tre36816, tre34100, and tre39566.	FAD-binding domain and SignalP-predicted secretion signal. Distantly related to tre36816, tre34100, and tre39566.	NCU09635	0	0	ANID_04363	1606	179667	181272	-	conserved hypothetical protein	III	PF01565.16,PF08031.4,PF01565.15
64900	TRIRE2_64900	15	682207	682597	7	194		0.259584	Secondary metabolism	0	Cytochrome P450	p450 superfamily (cI12078)	0	0	0	0	0	#N/A	#N/A	#N/A	Cytochrome P450 CYP2 subfamily	#N/A	#N/A	#N/A	#N/A	#N/A	#N/A	#N/A	#N/A	#N/A	#N/A	#N/A
122820	TRIRE2_122820	15	686225	686301	7	195		0.309627	#N/A	#N/A	#N/A	#N/A	#N/A	#N/A	#N/A	#N/A	#N/A	\N	Aspartate/tyrosine/aromatic aminotransferase	COG0436	Kynurenine aminotransferase, glutamine transaminase K	#N/A	#N/A	#N/A	#N/A	#N/A	#N/A	#N/A	#N/A	#N/A	#N/A	#N/A
70907	TRIRE2_70907	44	28599	28970	7	250		0.374863	#N/A	#N/A	#N/A	#N/A	#N/A	#N/A	#N/A	#N/A	#N/A	#N/A	#N/A	#N/A	Ankyrin	#N/A	#N/A	#N/A	#N/A	#N/A	#N/A	#N/A	#N/A	#N/A	#N/A	#N/A
112540	TRIRE2_112540	44	15767	15891	7	254		0.246964	#N/A	#N/A	#N/A	#N/A	#N/A	#N/A	#N/A	#N/A	#N/A	#N/A	#N/A	#N/A	orphan protein	#N/A	#N/A	#N/A	#N/A	#N/A	#N/A	#N/A	#N/A	#N/A	#N/A	#N/A
112539	TRIRE2_112539	44	14949	15095	7	255		0.199909	Transcription factors	0	Zn2Cys6	0	conserved hypothetical protein	0	0	NCU01097	YOR172W	#N/A	#N/A	#N/A	Zn2Cys6 transcriptional regulator	#N/A	#N/A	#N/A	#N/A	#N/A	#N/A	#N/A	#N/A	#N/A	#N/A	#N/A
54226	TRIRE2_54226	1	2880934	2882073	7	279		0.472095	#N/A	#N/A	#N/A	#N/A	#N/A	#N/A	#N/A	#N/A	#N/A	#N/A	#N/A	#N/A	unknown protein	#N/A	#N/A	#N/A	#N/A	#N/A	#N/A	#N/A	#N/A	#N/A	#N/A	#N/A
103156	TRIRE2_103156	1	2825980	2826943	7	301		0.146641	#N/A	#N/A	#N/A	#N/A	#N/A	#N/A	#N/A	#N/A	#N/A	#N/A	#N/A	#N/A	unknown protein	#N/A	#N/A	#N/A	#N/A	#N/A	#N/A	#N/A	#N/A	#N/A	#N/A	#N/A
74282	TRIRE2_74282	1	2815496	2817706	7	305		0.196371	Effector proteins (competition and defense)	0	Tandem repeat proteins	0	Tandem repeats: possible associate to cell wall	217708	170508	0	0	#N/A	#N/A	#N/A	QI74 orthologue	#N/A	#N/A	#N/A	#N/A	#N/A	#N/A	#N/A	#N/A	#N/A	#N/A	#N/A
53961	TRIRE2_53961	1	2802847	2804046	7	309		0.279921	#N/A	#N/A	#N/A	#N/A	#N/A	#N/A	#N/A	#N/A	#N/A	#N/A	#N/A	#N/A	Aspartyl protease	#N/A	#N/A	#N/A	ANID_06888	1321	264556	265876	-	propenicillopepsin	I	PF00026.16,PF00026.15
54768	TRIRE2_54768	1	2699413	2699769	7	347		0.245953	#N/A	#N/A	#N/A	#N/A	#N/A	#N/A	#N/A	#N/A	#N/A	#N/A	#N/A	#N/A	unknown protein	#N/A	#N/A	#N/A	ANID_03539	1879	46681	48559	-	conserved hypothetical protein	II	0
54667	TRIRE2_54667	1	2549431	2549873	7	389		0.319228	Lipid Metabolism	0	Triglyceride utilization	Acyl-CoA synthetase	Acyl-CoA synthetase	0	152958	NCU02107	YBR222C	\N	Acyl-CoA synthetase-like protein	domain characteristic for AMP-dependent synthetases and ligases, probable Acyl-CoA synthetase	acyl-CoA synthetase	#N/A	#N/A	#N/A	ANID_06766	1799	239010	240808	+	conserved hypothetical protein	I	PF00501.21,PF00501.20
70500	TRIRE2_70500	37	3653	3867	7	427		0.257777	#N/A	#N/A	#N/A	#N/A	#N/A	#N/A	#N/A	#N/A	#N/A	#N/A	#N/A	#N/A	unknown protein, 6TM	NCU04499	0	0	#N/A	#N/A	#N/A	#N/A	#N/A	#N/A	#N/A	#N/A
70527	TRIRE2_70527	37	11295	12448	7	431		0.306445	Lipid Metabolism	0	lipase	phospholipase	Phospholiase B	297513	89587	NCU03141	YOL011W	\N	lysophospholipase	based on sequence homology with yeast probable phospholipase	lysophospholipase	#N/A	#N/A	#N/A	#N/A	#N/A	#N/A	#N/A	#N/A	#N/A	#N/A	#N/A
107507	TRIRE2_107507	9	943850	943996	7	592		0.429463	#N/A	#N/A	#N/A	#N/A	#N/A	#N/A	#N/A	#N/A	#N/A	#N/A	#N/A	#N/A	unknown protein	#N/A	#N/A	#N/A	#N/A	#N/A	#N/A	#N/A	#N/A	#N/A	#N/A	#N/A
107495	TRIRE2_107495	9	896884	897363	7	604		0.166082	#N/A	#N/A	#N/A	#N/A	#N/A	#N/A	#N/A	#N/A	#N/A	#N/A	#N/A	#N/A	unknown protein	#N/A	#N/A	#N/A	#N/A	#N/A	#N/A	#N/A	#N/A	#N/A	#N/A	#N/A
48211	TRIRE2_48211	9	860866	862683	7	614		0.442943	#N/A	#N/A	#N/A	#N/A	#N/A	#N/A	#N/A	#N/A	#N/A	#N/A	#N/A	#N/A	unknown protein, intracellular	NCU06265	0	0	ANID_03627	3525	265535	269059	-	conserved hypothetical protein	II	0
107357	TRIRE2_107357	9	520176	521228	7	713		0.407888	#N/A	#N/A	#N/A	#N/A	#N/A	#N/A	#N/A	#N/A	#N/A	#N/A	#N/A	#N/A	orphan protein	#N/A	#N/A	#N/A	#N/A	#N/A	#N/A	#N/A	#N/A	#N/A	#N/A	#N/A
107349	TRIRE2_107349	9	498422	498507	7	720		0.213686	#N/A	#N/A	#N/A	#N/A	#N/A	#N/A	#N/A	#N/A	#N/A	#N/A	#N/A	#N/A	unknown protein	NCU03403	0	0	#N/A	#N/A	#N/A	#N/A	#N/A	#N/A	#N/A	#N/A
3914	TRIRE2_3914	9	496365	497996	7	721		0.271967	CAZymes	0	Glycosyl transferase	Glycosyl transferase family90	0	-	56363	NCU02336	0	#N/A	#N/A	#N/A	Endoplasmic reticulum protein EP58	#N/A	#N/A	#N/A	#N/A	#N/A	#N/A	#N/A	#N/A	#N/A	#N/A	#N/A
121785	TRIRE2_121785	9	410654	410686	7	746		0.235595	#N/A	#N/A	#N/A	#N/A	#N/A	#N/A	#N/A	#N/A	#N/A	#N/A	#N/A	#N/A	ATP-dependent RNA helicase	#N/A	#N/A	#N/A	#N/A	#N/A	#N/A	#N/A	#N/A	#N/A	#N/A	#N/A
61839	TRIRE2_61839	9	337155	337554	7	762		0.478409	#N/A	#N/A	#N/A	#N/A	#N/A	#N/A	#N/A	#N/A	#N/A	#N/A	#N/A	#N/A	unknown protein	#N/A	#N/A	#N/A	#N/A	#N/A	#N/A	#N/A	#N/A	#N/A	#N/A	#N/A
107294	TRIRE2_107294	9	310332	310632	7	768		0.441946	#N/A	#N/A	#N/A	#N/A	#N/A	#N/A	#N/A	#N/A	#N/A	#N/A	#N/A	#N/A	RTA1-like protein, 7 TM, responds to xenobiotic stimuli	#N/A	#N/A	#N/A	ANID_02669	1142	95447	96588	+	conserved hypothetical protein	VI	PF04479.6,PF04479.5
107253	TRIRE2_107253	9	173895	175604	7	801		0.44392	#N/A	#N/A	#N/A	#N/A	#N/A	#N/A	#N/A	#N/A	#N/A	#N/A	#N/A	#N/A	unknown protein	#N/A	#N/A	#N/A	#N/A	#N/A	#N/A	#N/A	#N/A	#N/A	#N/A	#N/A
81004	TRIRE2_81004	22	28465	29344	7	856		0.195607	#N/A	#N/A	#N/A	#N/A	#N/A	#N/A	#N/A	#N/A	#N/A	#N/A	#N/A	#N/A	aspartyl protease	#N/A	#N/A	#N/A	#N/A	#N/A	#N/A	#N/A	#N/A	#N/A	#N/A	#N/A
110773	TRIRE2_110773	22	251980	253218	7	926		0.1883	#N/A	#N/A	#N/A	#N/A	#N/A	#N/A	#N/A	#N/A	#N/A	#N/A	#N/A	#N/A	unknown protein	#N/A	#N/A	#N/A	#N/A	#N/A	#N/A	#N/A	#N/A	#N/A	#N/A	#N/A
81082	TRIRE2_81082	22	301135	301403	7	939		0.131064	#N/A	#N/A	#N/A	#N/A	#N/A	#N/A	#N/A	#N/A	#N/A	#N/A	#N/A	#N/A	aquaglyceroporin	#N/A	#N/A	#N/A	#N/A	#N/A	#N/A	#N/A	#N/A	#N/A	#N/A	#N/A
81122	TRIRE2_81122	22	438078	438962	7	976		0.419408	#N/A	#N/A	#N/A	#N/A	#N/A	#N/A	#N/A	#N/A	#N/A	#N/A	#N/A	#N/A	unknown protein, 4 TM, only in Sordariomycetes	#N/A	#N/A	#N/A	#N/A	#N/A	#N/A	#N/A	#N/A	#N/A	#N/A	#N/A
5368	TRIRE2_5368	22	509599	510094	7	992		0.133612	#N/A	#N/A	#N/A	#N/A	#N/A	#N/A	#N/A	#N/A	#N/A	#N/A	#N/A	#N/A	short chain dehydrogenase/reductase	#N/A	#N/A	#N/A	ANID_09127	954	207777	208730	-	short-chain oxidoreductase	IV	PF00106.17,PF00106.18,PF08659.3
67699	TRIRE2_67699	22	525868	527313	7	998		0.267853	#N/A	#N/A	#N/A	#N/A	#N/A	#N/A	#N/A	#N/A	#N/A	\N	Pyruvate/2-oxoglutarate dehydrogenase	pfam00070, Pyr_redox, Pyridine nucleotide-disulphide oxidoreductase	FAD/NAD-oxidoreductase, only in Hypocreaceae	#N/A	#N/A	#N/A	#N/A	#N/A	#N/A	#N/A	#N/A	#N/A	#N/A	#N/A
110862	TRIRE2_110862	22	537793	539038	7	1002		0.152487	#N/A	#N/A	#N/A	#N/A	#N/A	#N/A	#N/A	#N/A	#N/A	#N/A	#N/A	#N/A	orphan protein	#N/A	#N/A	#N/A	#N/A	#N/A	#N/A	#N/A	#N/A	#N/A	#N/A	#N/A

## Sheet: Funcat DD down
Functional category analysis of genes down-regulated in ∆gpr8 in darkness (321 genes)
FUNCTIONAL CATEGORY	abs SET	rel SET	genes SET	abs GENOME	rel GENOME	rel SET/rel GENOME	P-VALUE
01 METABOLISM	132	41.2	TRIREDRAFT_119974 TRIREDRAFT_102735 TRIREDRAFT_2076 TRIREDRAFT_44476 TRIREDRAFT_54865 TRIREDRAFT_43701 TRIREDRAFT_2200 TRIREDRAFT_73631 TRIREDRAFT_73618 TRIREDRAFT_102499 TRIREDRAFT_103113 TRIREDRAFT_74020 TRIREDRAFT_27722 TRIREDRAFT_73621 TRIREDRAFT_119710 TRIREDRAFT_73623 TRIREDRAFT_53558 TRIREDRAFT_74278 TRIREDRAFT_2433 TRIREDRAFT_55049 TRIREDRAFT_104390 TRIREDRAFT_56700 TRIREDRAFT_104077 TRIR…	2966	32.5	1.26769230769231	0.000538484
01.01 amino acid metabolism	14	4.37	TRIREDRAFT_54865 TRIREDRAFT_75838 TRIREDRAFT_104972 TRIREDRAFT_121298 TRIREDRAFT_59843 TRIREDRAFT_107947 TRIREDRAFT_122350 TRIREDRAFT_22654 TRIREDRAFT_66795 TRIREDRAFT_110316 TRIREDRAFT_27181 TRIREDRAFT_70910 TRIREDRAFT_82619 TRIREDRAFT_70984	452	4.95	0.882828282828283	1
01.01.03 assimilation of ammonia, metabolism of the glutamate group	3	0.93	TRIREDRAFT_122350 TRIREDRAFT_27181 TRIREDRAFT_82619	90	0.98	0.948979591836735	1
01.01.03.02 metabolism of glutamate	1	0.31	TRIREDRAFT_122350	45	0.49	0.63265306122449	1
01.01.03.02.02 degradation of glutamate	1	0.31	TRIREDRAFT_122350	12	0.13	2.38461538461538	0.348918
01.01.03.05 metabolism of arginine	2	0.62	TRIREDRAFT_27181 TRIREDRAFT_82619	33	0.36	1.72222222222222	0.323424
01.01.03.05.01 biosynthesis of arginine	1	0.31	TRIREDRAFT_82619	24	0.26	1.19230769230769	0.576337
01.01.05 metabolism of urea cycle, creatine and polyamines	1	0.31	TRIREDRAFT_82619	37	0.40	0.775	1
01.01.05.03 metabolism of urea (urea cycle)	1	0.31	TRIREDRAFT_82619	21	0.23	1.34782608695652	0.528265
01.01.06 metabolism of the aspartate family	2	0.62	TRIREDRAFT_27181 TRIREDRAFT_82619	99	1.08	0.574074074074074	1
01.01.06.01 metabolism of aspartate	1	0.31	TRIREDRAFT_82619	16	0.17	1.82352941176471	0.435767
01.01.06.06 metabolism of lysine	1	0.31	TRIREDRAFT_27181	33	0.36	0.861111111111111	1
01.01.09 metabolism of the cysteine - aromatic group	7	2.18	TRIREDRAFT_75838 TRIREDRAFT_121298 TRIREDRAFT_107947 TRIREDRAFT_66795 TRIREDRAFT_27181 TRIREDRAFT_70910 TRIREDRAFT_70984	169	1.85	1.17837837837838	0.382577
01.01.09.01 metabolism of glycine	2	0.62	TRIREDRAFT_66795 TRIREDRAFT_70910	29	0.31	2	0.270971
01.01.09.01.01 biosynthesis of glycine	2	0.62	TRIREDRAFT_66795 TRIREDRAFT_70910	23	0.25	2.48	0.192489
01.01.09.02 metabolism of serine	1	0.31	TRIREDRAFT_121298	39	0.42	0.738095238095238	1
01.01.09.02.01 biosynthesis of serine	1	0.31	TRIREDRAFT_121298	16	0.17	1.82352941176471	0.435767
01.01.09.03 metabolism of cysteine	1	0.31	TRIREDRAFT_75838	25	0.27	1.14814814814815	0.59125
01.01.09.04 metabolism of phenylalanine	2	0.62	TRIREDRAFT_107947 TRIREDRAFT_70984	46	0.50	1.24	0.483885
01.01.09.04.01 biosynthesis of phenylalanine	2	0.62	TRIREDRAFT_107947 TRIREDRAFT_70984	25	0.27	2.2962962962963	0.21843
01.01.09.04.02 degradation of phenylalanine	2	0.62	TRIREDRAFT_107947 TRIREDRAFT_70984	26	0.28	2.21428571428571	0.231513
01.01.09.07 metabolism of histidine	1	0.31	TRIREDRAFT_27181	16	0.17	1.82352941176471	0.435767
01.02 nitrogen, sulfur and selenium metabolism	9	2.81	TRIREDRAFT_104390 TRIREDRAFT_61504 TRIREDRAFT_122416 TRIREDRAFT_64167 TRIREDRAFT_22654 TRIREDRAFT_109998 TRIREDRAFT_111049 TRIREDRAFT_69696 TRIREDRAFT_82619	227	2.49	1.1285140562249	0.402947
01.02.02 nitrogen metabolism	1	0.31	TRIREDRAFT_122416	46	0.50	0.62	1
01.02.02.09 catabolism of nitrogenous compounds	1	0.31	TRIREDRAFT_122416	22	0.24	1.29166666666667	0.544865
01.02.07 regulation of nitrogen, sulfur and selenium metabolism	2	0.62	TRIREDRAFT_104390 TRIREDRAFT_109998	58	0.63	0.984126984126984	1
01.02.07.01 regulation of nitrogen metabolism	2	0.62	TRIREDRAFT_104390 TRIREDRAFT_109998	23	0.25	2.48	0.192489
01.03 nucleotide/nucleoside/nucleobase metabolism	5	1.56	TRIREDRAFT_74020 TRIREDRAFT_59843 TRIREDRAFT_121620 TRIREDRAFT_107035 TRIREDRAFT_112516	376	4.12	0.378640776699029	1
01.03.01 purin nucleotide/nucleoside/nucleobase metabolism	3	0.93	TRIREDRAFT_74020 TRIREDRAFT_59843 TRIREDRAFT_112516	142	1.55	0.6	1
01.03.04 pyrimidine nucleotide/nucleoside/nucleobase metabolism	2	0.62	TRIREDRAFT_74020 TRIREDRAFT_121620	69	0.75	0.826666666666667	1
01.03.04.03 pyrimidine nucleotide/nucleoside/nucleobase anabolism	1	0.31	TRIREDRAFT_74020	20	0.21	1.47619047619048	0.511062
01.03.13 regulation of nucleotide/nucleoside/nucleobase metabolism	1	0.31	TRIREDRAFT_107035	17	0.18	1.72222222222222	0.45561
01.04 phosphate metabolism	12	3.75	TRIREDRAFT_44476 TRIREDRAFT_53558 TRIREDRAFT_55049 TRIREDRAFT_56176 TRIREDRAFT_59014 TRIREDRAFT_58887 TRIREDRAFT_76682 TRIREDRAFT_59843 TRIREDRAFT_47897 TRIREDRAFT_123293 TRIREDRAFT_68466 TRIREDRAFT_112516	546	5.99	0.626043405676127	1
01.04.04 regulation of phosphate metabolism	1	0.31	TRIREDRAFT_58887	27	0.29	1.06896551724138	0.619523
01.05 C-compound and carbohydrate metabolism	54	16.8	TRIREDRAFT_119974 TRIREDRAFT_102735 TRIREDRAFT_2076 TRIREDRAFT_2200 TRIREDRAFT_73631 TRIREDRAFT_102499 TRIREDRAFT_103113 TRIREDRAFT_74020 TRIREDRAFT_73623 TRIREDRAFT_56700 TRIREDRAFT_72632 TRIREDRAFT_104557 TRIREDRAFT_58887 TRIREDRAFT_120911 TRIREDRAFT_3262 TRIREDRAFT_59508 TRIREDRAFT_3364 TRIREDRAFT_76852 TRIREDRAFT_121298 TRIREDRAFT_77299 TRIREDRAFT_59843 TRIREDRAFT_60422 TRIREDRAFT_106479 TRIR…	1145	12.5	1.344	0.0134891
01.05.02 sugar, glucoside, polyol and carboxylate metabolism	9	2.81	TRIREDRAFT_74020 TRIREDRAFT_72632 TRIREDRAFT_120911 TRIREDRAFT_76852 TRIREDRAFT_77299 TRIREDRAFT_123226 TRIREDRAFT_5502 TRIREDRAFT_23382 TRIREDRAFT_82204	243	2.66	1.05639097744361	0.483388
01.05.02.04 sugar, glucoside, polyol and carboxylate anabolism	1	0.31	TRIREDRAFT_123226	73	0.80	0.3875	1
01.05.02.07 sugar, glucoside, polyol and carboxylate catabolism	7	2.18	TRIREDRAFT_120911 TRIREDRAFT_76852 TRIREDRAFT_77299 TRIREDRAFT_123226 TRIREDRAFT_5502 TRIREDRAFT_23382 TRIREDRAFT_82204	169	1.85	1.17837837837838	0.382577
01.05.03 polysaccharide metabolism	5	1.56	TRIREDRAFT_102735 TRIREDRAFT_72632 TRIREDRAFT_58887 TRIREDRAFT_76852 TRIREDRAFT_77299	191	2.09	0.746411483253589	1
01.05.05 C-1 compound metabolism	1	0.31	TRIREDRAFT_121298	21	0.23	1.34782608695652	0.528265
01.05.05.07 C-1 compound catabolism	1	0.31	TRIREDRAFT_121298	14	0.15	2.06666666666667	0.393891
01.05.06 C-2 compound and organic acid metabolism	2	0.62	TRIREDRAFT_107852 TRIREDRAFT_78683	31	0.34	1.82352941176471	0.297272
01.05.06.07 C-2 compound and organic acid catabolism	2	0.62	TRIREDRAFT_107852 TRIREDRAFT_78683	27	0.29	2.13793103448276	0.244644
01.05.07 C-3 compound metabolism	1	0.31	TRIREDRAFT_68466	8	0.08	3.875	0.248749
01.05.08 C-4 compound metabolism	1	0.31	TRIREDRAFT_59843	4	0.04	7.75	0.133225
01.05.11 aromate metabolism	3	0.93	TRIREDRAFT_73623 TRIREDRAFT_78357 TRIREDRAFT_81679	56	0.61	1.52459016393443	0.313864
01.05.11.07 aromate catabolism	3	0.93	TRIREDRAFT_73623 TRIREDRAFT_78357 TRIREDRAFT_81679	41	0.44	2.11363636363636	0.173249
01.05.11.07.01 aerobic aromate catabolism	3	0.93	TRIREDRAFT_73623 TRIREDRAFT_78357 TRIREDRAFT_81679	39	0.42	2.21428571428571	0.156015
01.05.25 regulation of C-compound and carbohydrate metabolism	4	1.25	TRIREDRAFT_102499 TRIREDRAFT_107035 TRIREDRAFT_22426 TRIREDRAFT_27939	159	1.74	0.718390804597701	1
01.06 lipid, fatty acid and isoprenoid metabolism	19	5.93	TRIREDRAFT_2200 TRIREDRAFT_35534 TRIREDRAFT_104179 TRIREDRAFT_56687 TRIREDRAFT_104557 TRIREDRAFT_58953 TRIREDRAFT_59508 TRIREDRAFT_59843 TRIREDRAFT_78387 TRIREDRAFT_108227 TRIREDRAFT_78683 TRIREDRAFT_109379 TRIREDRAFT_109357 TRIREDRAFT_49946 TRIREDRAFT_123084 TRIREDRAFT_123149 TRIREDRAFT_68466 TRIREDRAFT_69362 TRIREDRAFT_70639	652	7.15	0.829370629370629	1
01.06.05 fatty acid metabolism	2	0.62	TRIREDRAFT_104179 TRIREDRAFT_49946	113	1.23	0.504065040650406	1
01.06.06 isoprenoid metabolism	5	1.56	TRIREDRAFT_35534 TRIREDRAFT_104557 TRIREDRAFT_78387 TRIREDRAFT_109379 TRIREDRAFT_109357	135	1.48	1.05405405405405	0.516078
01.06.06.05 sesquiterpenes metabolism	1	0.31	TRIREDRAFT_78387	9	0.09	3.44444444444444	0.275147
01.06.06.07 diterpenes metabolism	1	0.31	TRIREDRAFT_35534	3	0.03	10.3333333333333	0.101677
01.06.06.11 tetracyclic and pentacyclic triterpenes (cholesterin, steroids and hopanoids) metabolism	3	0.93	TRIREDRAFT_104557 TRIREDRAFT_109379 TRIREDRAFT_109357	104	1.14	0.815789473684211	1
01.06.10 regulation of lipid, fatty acid and isoprenoid metabolism	1	0.31	TRIREDRAFT_123149	29	0.31	1	1
01.07 metabolism of vitamins, cofactors, and prosthetic groups	17	5.31	TRIREDRAFT_2200 TRIREDRAFT_56700 TRIREDRAFT_104557 TRIREDRAFT_75838 TRIREDRAFT_104972 TRIREDRAFT_121298 TRIREDRAFT_59843 TRIREDRAFT_106479 TRIREDRAFT_121620 TRIREDRAFT_62263 TRIREDRAFT_22654 TRIREDRAFT_4668 TRIREDRAFT_109379 TRIREDRAFT_109357 TRIREDRAFT_49946 TRIREDRAFT_5502 TRIREDRAFT_68608	281	3.08	1.72402597402597	0.0203141
01.07.01 biosynthesis of vitamins, cofactors, and prosthetic groups	9	2.81	TRIREDRAFT_56700 TRIREDRAFT_75838 TRIREDRAFT_104972 TRIREDRAFT_106479 TRIREDRAFT_121620 TRIREDRAFT_22654 TRIREDRAFT_4668 TRIREDRAFT_5502 TRIREDRAFT_68608	160	1.75	1.60571428571429	0.110124
01.07.03 catabolism of vitamins, cofactors, and prosthetic groups	1	0.31	TRIREDRAFT_62263	11	0.12	2.58333333333333	0.325199
01.20 secondary metabolism	84	26.2	TRIREDRAFT_119974 TRIREDRAFT_44476 TRIREDRAFT_43701 TRIREDRAFT_73631 TRIREDRAFT_73618 TRIREDRAFT_102499 TRIREDRAFT_103113 TRIREDRAFT_27722 TRIREDRAFT_73621 TRIREDRAFT_119710 TRIREDRAFT_73623 TRIREDRAFT_53558 TRIREDRAFT_74278 TRIREDRAFT_2433 TRIREDRAFT_104390 TRIREDRAFT_56700 TRIREDRAFT_104077 TRIREDRAFT_72632 TRIREDRAFT_35534 TRIREDRAFT_104393 TRIREDRAFT_56272 TRIREDRAFT_57101 TRIREDRAFT_56687 TR…	910	9.98	2.625250501002	1.87727e-17
01.20.05 metabolism of acetic acid derivatives	8	2.5	TRIREDRAFT_119974 TRIREDRAFT_73618 TRIREDRAFT_73621 TRIREDRAFT_58953 TRIREDRAFT_58285 TRIREDRAFT_59315 TRIREDRAFT_59690 TRIREDRAFT_49946	43	0.47	5.31914893617021	0.000104731
01.20.05.03 metabolism of alkanes, alkenes, alkanals, alkanols	1	0.31	TRIREDRAFT_58953	9	0.09	3.44444444444444	0.275147
01.20.05.09 metabolism of eicosanoids	1	0.31	TRIREDRAFT_49946	8	0.08	3.875	0.248749
01.20.05.11 metabolism of polyketides	6	1.87	TRIREDRAFT_119974 TRIREDRAFT_73618 TRIREDRAFT_73621 TRIREDRAFT_58285 TRIREDRAFT_59315 TRIREDRAFT_59690	21	0.23	8.1304347826087	6.20156e-05
01.20.13 metabolism of derivatives of homoisopentenyl pyrophosphate	1	0.31	TRIREDRAFT_35534	3	0.03	10.3333333333333	0.101677
01.20.17 metabolism of secondary products derived from primary amino acids	2	0.62	TRIREDRAFT_66795 TRIREDRAFT_70910	52	0.57	1.08771929824561	0.549744
01.20.17.03 metabolism of amines	2	0.62	TRIREDRAFT_66795 TRIREDRAFT_70910	19	0.20	3.1	0.142187
01.20.19 metabolism of secondary products derived from glycine, L-serine and L-alanine	3	0.93	TRIREDRAFT_4668 TRIREDRAFT_64937 TRIREDRAFT_112201	37	0.40	2.325	0.13936
01.20.19.01 metabolism of porphyrins	3	0.93	TRIREDRAFT_4668 TRIREDRAFT_64937 TRIREDRAFT_112201	30	0.32	2.90625	0.0867102
01.20.35 metabolism of secondary products derived from L-phenylalanine and L-tyrosine	1	0.31	TRIREDRAFT_107947	33	0.36	0.861111111111111	1
01.20.35.01 metabolism of phenylpropanoids	1	0.31	TRIREDRAFT_107947	30	0.32	0.96875	1
01.20.36 non-ribosomal peptide synthesis	4	1.25	TRIREDRAFT_58285 TRIREDRAFT_59315 TRIREDRAFT_59690 TRIREDRAFT_71072	17	0.18	6.94444444444444	0.0024688
01.20.37 metabolism of peptide derived compounds	7	2.18	TRIREDRAFT_2433 TRIREDRAFT_104390 TRIREDRAFT_75838 TRIREDRAFT_104972 TRIREDRAFT_49946 TRIREDRAFT_109998 TRIREDRAFT_23240	37	0.40	5.45	0.000255502
01.20.37.01 metabolism of thioredoxin, glutaredoxin, glutathion	5	1.56	TRIREDRAFT_104390 TRIREDRAFT_75838 TRIREDRAFT_104972 TRIREDRAFT_49946 TRIREDRAFT_109998	21	0.23	6.78260869565217	0.000661289
01.20.37.05 metabolism of beta-lactams	2	0.62	TRIREDRAFT_2433 TRIREDRAFT_23240	8	0.08	7.75	0.0299054
01.20.70 regulation of secondary metabolism	3	0.93	TRIREDRAFT_47317 TRIREDRAFT_26871 TRIREDRAFT_71080	32	0.35	2.65714285714286	0.10075
01.25 extracellular metabolism	2	0.62	TRIREDRAFT_102735 TRIREDRAFT_59508	48	0.52	1.19230769230769	0.506497
01.25.01 extracellular polysaccharide degradation	1	0.31	TRIREDRAFT_102735	22	0.24	1.29166666666667	0.544865
01.25.07 extracellular ester compound degradation	1	0.31	TRIREDRAFT_59508	7	0.07	4.42857142857143	0.221394
02 ENERGY	20	6.25	TRIREDRAFT_119974 TRIREDRAFT_103015 TRIREDRAFT_54676 TRIREDRAFT_56700 TRIREDRAFT_58953 TRIREDRAFT_76238 TRIREDRAFT_3262 TRIREDRAFT_3364 TRIREDRAFT_121298 TRIREDRAFT_59843 TRIREDRAFT_61504 TRIREDRAFT_107852 TRIREDRAFT_78683 TRIREDRAFT_122416 TRIREDRAFT_22654 TRIREDRAFT_4668 TRIREDRAFT_123084 TRIREDRAFT_123226 TRIREDRAFT_30759 TRIREDRAFT_71072	508	5.57	1.12208258527828	0.329477
02.01 glycolysis and gluconeogenesis	3	0.93	TRIREDRAFT_56700 TRIREDRAFT_3364 TRIREDRAFT_107852	93	1.02	0.911764705882353	1
02.01.01 glycolysis methylglyoxal bypass	1	0.31	TRIREDRAFT_56700	8	0.08	3.875	0.248749
02.07 pentose-phosphate pathway	1	0.31	TRIREDRAFT_71072	40	0.43	0.72093023255814	1
02.10 tricarboxylic-acid pathway (citrate cycle, Krebs cycle, TCA cycle)	1	0.31	TRIREDRAFT_59843	51	0.55	0.563636363636364	1
02.11 electron transport and membrane-associated energy conservation	6	1.87	TRIREDRAFT_119974 TRIREDRAFT_103015 TRIREDRAFT_76238 TRIREDRAFT_61504 TRIREDRAFT_78683 TRIREDRAFT_122416	131	1.43	1.30769230769231	0.312245
02.11.07 regulation of electron transport and membrane-associated energy conservation	1	0.31	TRIREDRAFT_119974	10	0.10	3.1	0.300619
02.13 respiration	4	1.25	TRIREDRAFT_54676 TRIREDRAFT_78683 TRIREDRAFT_22654 TRIREDRAFT_4668	154	1.68	0.744047619047619	1
02.13.01 anaerobic respiration	1	0.31	TRIREDRAFT_22654	11	0.12	2.58333333333333	0.325199
02.13.03 aerobic respiration	1	0.31	TRIREDRAFT_4668	97	1.06	0.292452830188679	1
02.16 fermentation	6	1.87	TRIREDRAFT_3262 TRIREDRAFT_3364 TRIREDRAFT_121298 TRIREDRAFT_107852 TRIREDRAFT_78683 TRIREDRAFT_30759	72	0.78	2.3974358974359	0.0402288
02.16.01 alcohol fermentation	5	1.56	TRIREDRAFT_3262 TRIREDRAFT_3364 TRIREDRAFT_107852 TRIREDRAFT_78683 TRIREDRAFT_30759	36	0.39	4	0.00796799
02.19 metabolism of energy reserves (e.g. glycogen, trehalose)	1	0.31	TRIREDRAFT_123226	52	0.57	0.543859649122807	1
02.25 oxidation of fatty acids	1	0.31	TRIREDRAFT_123084	52	0.57	0.543859649122807	1
02.45 energy conversion and regeneration	3	0.93	TRIREDRAFT_103015 TRIREDRAFT_58953 TRIREDRAFT_122416	74	0.81	1.14814814814815	0.484316
10 CELL CYCLE AND DNA PROCESSING	11	3.43	TRIREDRAFT_55049 TRIREDRAFT_120922 TRIREDRAFT_61134 TRIREDRAFT_60761 TRIREDRAFT_107035 TRIREDRAFT_108227 TRIREDRAFT_63756 TRIREDRAFT_27181 TRIREDRAFT_68608 TRIREDRAFT_52337 TRIREDRAFT_70639	1014	11.1	0.309009009009009	1
10.01 DNA processing	7	2.18	TRIREDRAFT_55049 TRIREDRAFT_120922 TRIREDRAFT_60761 TRIREDRAFT_108227 TRIREDRAFT_63756 TRIREDRAFT_68608 TRIREDRAFT_52337	554	6.07	0.359143327841845	1
10.01.02 DNA topology	1	0.31	TRIREDRAFT_63756	88	0.96	0.322916666666667	1
10.01.03 DNA synthesis and replication	2	0.62	TRIREDRAFT_120922 TRIREDRAFT_52337	145	1.59	0.389937106918239	1
10.01.05 DNA recombination and DNA repair	3	0.93	TRIREDRAFT_55049 TRIREDRAFT_63756 TRIREDRAFT_68608	281	3.08	0.301948051948052	1
10.01.05.01 DNA repair	3	0.93	TRIREDRAFT_55049 TRIREDRAFT_63756 TRIREDRAFT_68608	238	2.61	0.35632183908046	1
10.01.05.03 DNA recombination	1	0.31	TRIREDRAFT_63756	107	1.17	0.264957264957265	1
10.01.09 DNA restriction or modification	2	0.62	TRIREDRAFT_60761 TRIREDRAFT_108227	267	2.92	0.212328767123288	1
10.01.09.05 DNA conformation modification (e.g. chromatin)	2	0.62	TRIREDRAFT_60761 TRIREDRAFT_108227	261	2.86	0.216783216783217	1
10.03 cell cycle	6	1.87	TRIREDRAFT_120922 TRIREDRAFT_61134 TRIREDRAFT_107035 TRIREDRAFT_27181 TRIREDRAFT_52337 TRIREDRAFT_70639	662	7.26	0.257575757575758	1
10.03.01 mitotic cell cycle and cell cycle control	5	1.56	TRIREDRAFT_120922 TRIREDRAFT_107035 TRIREDRAFT_27181 TRIREDRAFT_52337 TRIREDRAFT_70639	472	5.17	0.30174081237911	1
10.03.01.01 mitotic cell cycle	1	0.31	TRIREDRAFT_70639	198	2.17	0.142857142857143	1
10.03.01.01.11 M phase	1	0.31	TRIREDRAFT_70639	79	0.86	0.36046511627907	1
10.03.02 meiosis	1	0.31	TRIREDRAFT_61134	111	1.21	0.256198347107438	1
10.03.03 cytokinesis (cell division) /septum formation and hydrolysis	2	0.62	TRIREDRAFT_107035 TRIREDRAFT_70639	167	1.83	0.33879781420765	1
10.03.05 cell cycle dependent cytoskeleton reorganization	1	0.31	TRIREDRAFT_70639	62	0.68	0.455882352941176	1
10.03.05.01 spindle pole body/centrosome and microtubule cycle	1	0.31	TRIREDRAFT_70639	50	0.54	0.574074074074074	1
11 TRANSCRIPTION	19	5.93	TRIREDRAFT_103158 TRIREDRAFT_102499 TRIREDRAFT_21452 TRIREDRAFT_103756 TRIREDRAFT_104390 TRIREDRAFT_104557 TRIREDRAFT_105330 TRIREDRAFT_106147 TRIREDRAFT_60761 TRIREDRAFT_22426 TRIREDRAFT_108227 TRIREDRAFT_63756 TRIREDRAFT_122523 TRIREDRAFT_79661 TRIREDRAFT_109379 TRIREDRAFT_109357 TRIREDRAFT_109998 TRIREDRAFT_70639 TRIREDRAFT_71080	1091	11.9	0.498319327731092	0.999921
11.02 RNA synthesis	15	4.68	TRIREDRAFT_103158 TRIREDRAFT_102499 TRIREDRAFT_21452 TRIREDRAFT_104390 TRIREDRAFT_105330 TRIREDRAFT_106147 TRIREDRAFT_60761 TRIREDRAFT_22426 TRIREDRAFT_108227 TRIREDRAFT_63756 TRIREDRAFT_122523 TRIREDRAFT_79661 TRIREDRAFT_109998 TRIREDRAFT_70639 TRIREDRAFT_71080	834	9.14	0.512035010940919	1
11.02.03 mRNA synthesis	14	4.37	TRIREDRAFT_103158 TRIREDRAFT_102499 TRIREDRAFT_21452 TRIREDRAFT_104390 TRIREDRAFT_105330 TRIREDRAFT_106147 TRIREDRAFT_60761 TRIREDRAFT_22426 TRIREDRAFT_108227 TRIREDRAFT_122523 TRIREDRAFT_79661 TRIREDRAFT_109998 TRIREDRAFT_70639 TRIREDRAFT_71080	751	8.23	0.530984204131227	1
11.02.03.01 general transcription activities	3	0.93	TRIREDRAFT_104390 TRIREDRAFT_22426 TRIREDRAFT_109998	169	1.85	0.502702702702703	1
11.02.03.04 transcriptional control	11	3.43	TRIREDRAFT_103158 TRIREDRAFT_102499 TRIREDRAFT_105330 TRIREDRAFT_106147 TRIREDRAFT_60761 TRIREDRAFT_22426 TRIREDRAFT_108227 TRIREDRAFT_122523 TRIREDRAFT_79661 TRIREDRAFT_70639 TRIREDRAFT_71080	641	7.03	0.487908961593172	1
11.02.03.04.01 transcription activation	4	1.25	TRIREDRAFT_103158 TRIREDRAFT_102499 TRIREDRAFT_108227 TRIREDRAFT_71080	145	1.59	0.786163522012579	1
11.02.03.04.03 transcription repression	3	0.93	TRIREDRAFT_105330 TRIREDRAFT_106147 TRIREDRAFT_22426	94	1.03	0.902912621359223	1
11.04 RNA processing	5	1.56	TRIREDRAFT_103756 TRIREDRAFT_104557 TRIREDRAFT_63756 TRIREDRAFT_109379 TRIREDRAFT_109357	428	4.69	0.332622601279318	1
11.04.01 rRNA processing	1	0.31	TRIREDRAFT_63756	184	2.01	0.154228855721393	1
11.04.03 mRNA processing (splicing, 5^-, 3^-end processing)	5	1.56	TRIREDRAFT_103756 TRIREDRAFT_104557 TRIREDRAFT_63756 TRIREDRAFT_109379 TRIREDRAFT_109357	259	2.84	0.549295774647887	1
11.04.03.01 splicing	5	1.56	TRIREDRAFT_103756 TRIREDRAFT_104557 TRIREDRAFT_63756 TRIREDRAFT_109379 TRIREDRAFT_109357	202	2.21	0.705882352941177	1
12 PROTEIN SYNTHESIS	1	0.31	TRIREDRAFT_48819	427	4.68	0.0662393162393162	1
12.04 translation	1	0.31	TRIREDRAFT_48819	213	2.33	0.133047210300429	1
12.10 aminoacyl-tRNA-synthetases	1	0.31	TRIREDRAFT_48819	41	0.44	0.704545454545455	1
14 PROTEIN FATE (folding, modification, destination)	16	5	TRIREDRAFT_54676 TRIREDRAFT_103813 TRIREDRAFT_103756 TRIREDRAFT_55049 TRIREDRAFT_104557 TRIREDRAFT_120922 TRIREDRAFT_35726 TRIREDRAFT_77299 TRIREDRAFT_107035 TRIREDRAFT_4668 TRIREDRAFT_109379 TRIREDRAFT_109357 TRIREDRAFT_80922 TRIREDRAFT_52337 TRIREDRAFT_124051 TRIREDRAFT_70639	1332	14.6	0.342465753424658	1
14.01 protein folding and stabilization	1	0.31	TRIREDRAFT_80922	127	1.39	0.223021582733813	1
14.07 protein modification	8	2.5	TRIREDRAFT_103813 TRIREDRAFT_55049 TRIREDRAFT_120922 TRIREDRAFT_35726 TRIREDRAFT_107035 TRIREDRAFT_52337 TRIREDRAFT_124051 TRIREDRAFT_70639	771	8.45	0.29585798816568	1
14.07.03 modification by phosphorylation, dephosphorylation, autophosphorylation	3	0.93	TRIREDRAFT_103813 TRIREDRAFT_55049 TRIREDRAFT_107035	234	2.56	0.36328125	1
14.07.05 modification by ubiquitination, deubiquitination	1	0.31	TRIREDRAFT_70639	133	1.45	0.213793103448276	1
14.07.11 protein processing (proteolytic)	2	0.62	TRIREDRAFT_35726 TRIREDRAFT_124051	128	1.40	0.442857142857143	1
14.10 assembly of protein complexes	3	0.93	TRIREDRAFT_54676 TRIREDRAFT_103756 TRIREDRAFT_4668	240	2.63	0.35361216730038	1
14.13 protein/peptide degradation	7	2.18	TRIREDRAFT_103756 TRIREDRAFT_104557 TRIREDRAFT_35726 TRIREDRAFT_77299 TRIREDRAFT_109379 TRIREDRAFT_109357 TRIREDRAFT_124051	384	4.21	0.517814726840855	1
14.13.01 cytoplasmic and nuclear protein degradation	4	1.25	TRIREDRAFT_103756 TRIREDRAFT_104557 TRIREDRAFT_109379 TRIREDRAFT_109357	258	2.83	0.441696113074205	1
16 PROTEIN WITH BINDING FUNCTION OR COFACTOR REQUIREMENT (structural or catalytic)	48	15	TRIREDRAFT_119974 TRIREDRAFT_103015 TRIREDRAFT_44476 TRIREDRAFT_2200 TRIREDRAFT_73961 TRIREDRAFT_102499 TRIREDRAFT_53558 TRIREDRAFT_103756 TRIREDRAFT_55049 TRIREDRAFT_56176 TRIREDRAFT_56272 TRIREDRAFT_104557 TRIREDRAFT_75838 TRIREDRAFT_104972 TRIREDRAFT_59014 TRIREDRAFT_120911 TRIREDRAFT_76682 TRIREDRAFT_3364 TRIREDRAFT_47897 TRIREDRAFT_121620 TRIREDRAFT_60761 TRIREDRAFT_62263 TRIREDRAFT_48819 TR…	2682	29.4	0.510204081632653	1
16.01 protein binding	12	3.75	TRIREDRAFT_104557 TRIREDRAFT_75838 TRIREDRAFT_121620 TRIREDRAFT_63756 TRIREDRAFT_4668 TRIREDRAFT_79661 TRIREDRAFT_109379 TRIREDRAFT_109357 TRIREDRAFT_67795 TRIREDRAFT_68608 TRIREDRAFT_23382 TRIREDRAFT_70639	1441	15.8	0.237341772151899	1
16.03 nucleic acid binding	9	2.81	TRIREDRAFT_102499 TRIREDRAFT_103756 TRIREDRAFT_104557 TRIREDRAFT_60761 TRIREDRAFT_48819 TRIREDRAFT_63756 TRIREDRAFT_79661 TRIREDRAFT_109379 TRIREDRAFT_109357	721	7.91	0.355246523388116	1
16.03.01 DNA binding	4	1.25	TRIREDRAFT_102499 TRIREDRAFT_103756 TRIREDRAFT_60761 TRIREDRAFT_79661	396	4.34	0.288018433179724	1
16.03.03 RNA binding	3	0.93	TRIREDRAFT_104557 TRIREDRAFT_109379 TRIREDRAFT_109357	310	3.40	0.273529411764706	1
16.09 lipid binding	1	0.31	TRIREDRAFT_123226	64	0.70	0.442857142857143	1
16.14 selen binding	1	0.31	TRIREDRAFT_73961	2	0.02	15.5	0.0689852
16.17 metal binding	8	2.5	TRIREDRAFT_119974 TRIREDRAFT_56272 TRIREDRAFT_3364 TRIREDRAFT_62263 TRIREDRAFT_22654 TRIREDRAFT_50039 TRIREDRAFT_123473 TRIREDRAFT_30759	628	6.88	0.363372093023256	1
16.17.05 sodium binding	1	0.31	TRIREDRAFT_123473	12	0.13	2.38461538461538	0.348918
16.17.09 heavy metal binding (Cu, Fe, Zn)	7	2.18	TRIREDRAFT_119974 TRIREDRAFT_56272 TRIREDRAFT_3364 TRIREDRAFT_62263 TRIREDRAFT_22654 TRIREDRAFT_50039 TRIREDRAFT_30759	404	4.43	0.492099322799097	1
16.19 nucleotide/nucleoside/nucleobase binding	20	6.25	TRIREDRAFT_44476 TRIREDRAFT_53558 TRIREDRAFT_103756 TRIREDRAFT_55049 TRIREDRAFT_56176 TRIREDRAFT_104972 TRIREDRAFT_59014 TRIREDRAFT_76682 TRIREDRAFT_47897 TRIREDRAFT_48819 TRIREDRAFT_63756 TRIREDRAFT_123293 TRIREDRAFT_27181 TRIREDRAFT_123473 TRIREDRAFT_5502 TRIREDRAFT_68466 TRIREDRAFT_23382 TRIREDRAFT_82204 TRIREDRAFT_112516 TRIREDRAFT_82619	763	8.37	0.746714456391876	1
16.19.03 ATP binding	19	5.93	TRIREDRAFT_44476 TRIREDRAFT_53558 TRIREDRAFT_103756 TRIREDRAFT_55049 TRIREDRAFT_56176 TRIREDRAFT_104972 TRIREDRAFT_59014 TRIREDRAFT_76682 TRIREDRAFT_47897 TRIREDRAFT_48819 TRIREDRAFT_63756 TRIREDRAFT_123293 TRIREDRAFT_27181 TRIREDRAFT_123473 TRIREDRAFT_5502 TRIREDRAFT_68466 TRIREDRAFT_23382 TRIREDRAFT_82204 TRIREDRAFT_82619	570	6.25	0.9488	1
16.19.05 GTP binding	1	0.31	TRIREDRAFT_112516	124	1.36	0.227941176470588	1
16.21 complex cofactor/cosubstrate/vitamine binding	12	3.75	TRIREDRAFT_119974 TRIREDRAFT_103015 TRIREDRAFT_2200 TRIREDRAFT_56272 TRIREDRAFT_120911 TRIREDRAFT_62263 TRIREDRAFT_78683 TRIREDRAFT_22654 TRIREDRAFT_66795 TRIREDRAFT_5502 TRIREDRAFT_70912 TRIREDRAFT_70910	370	4.05	0.925925925925926	1
16.21.01 heme binding	2	0.62	TRIREDRAFT_56272 TRIREDRAFT_62263	62	0.68	0.911764705882353	1
16.21.05 FAD/FMN binding	4	1.25	TRIREDRAFT_103015 TRIREDRAFT_22654 TRIREDRAFT_66795 TRIREDRAFT_70910	104	1.14	1.09649122807018	0.498808
16.21.07 NAD/NADP binding	8	2.5	TRIREDRAFT_119974 TRIREDRAFT_2200 TRIREDRAFT_120911 TRIREDRAFT_78683 TRIREDRAFT_66795 TRIREDRAFT_5502 TRIREDRAFT_70912 TRIREDRAFT_70910	173	1.89	1.32275132275132	0.262549
16.21.08 Fe/S binding	1	0.31	TRIREDRAFT_22654	33	0.36	0.861111111111111	1
18 REGULATION OF METABOLISM AND PROTEIN FUNCTION	6	1.87	TRIREDRAFT_55049 TRIREDRAFT_104390 TRIREDRAFT_107035 TRIREDRAFT_22426 TRIREDRAFT_109998 TRIREDRAFT_23382	481	5.27	0.354838709677419	1
18.01 regulation by	1	0.31	TRIREDRAFT_55049	235	2.57	0.120622568093385	1
18.01.01 regulation by modification	1	0.31	TRIREDRAFT_55049	133	1.45	0.213793103448276	1
18.02 regulation of protein activity	6	1.87	TRIREDRAFT_55049 TRIREDRAFT_104390 TRIREDRAFT_107035 TRIREDRAFT_22426 TRIREDRAFT_109998 TRIREDRAFT_23382	470	5.15	0.363106796116505	1
18.02.05 regulator of G-protein signalling	1	0.31	TRIREDRAFT_107035	23	0.25	1.24	0.560882
18.02.09 regulator of transcription factor	3	0.93	TRIREDRAFT_104390 TRIREDRAFT_22426 TRIREDRAFT_109998	96	1.05	0.885714285714286	1
20 CELLULAR TRANSPORT, TRANSPORT FACILITIES AND TRANSPORT ROUTES	62	19.3	TRIREDRAFT_119974 TRIREDRAFT_2076 TRIREDRAFT_103015 TRIREDRAFT_44476 TRIREDRAFT_54865 TRIREDRAFT_43701 TRIREDRAFT_54036 TRIREDRAFT_27722 TRIREDRAFT_119710 TRIREDRAFT_53558 TRIREDRAFT_27689 TRIREDRAFT_55407 TRIREDRAFT_104077 TRIREDRAFT_104179 TRIREDRAFT_56176 TRIREDRAFT_56272 TRIREDRAFT_57101 TRIREDRAFT_56687 TRIREDRAFT_59014 TRIREDRAFT_76641 TRIREDRAFT_76238 TRIREDRAFT_120922 TRIREDRAFT_59272 TRI…	1503	16.4	1.17682926829268	0.0920551
20.01 transported compounds (substrates)	58	18.1	TRIREDRAFT_119974 TRIREDRAFT_2076 TRIREDRAFT_103015 TRIREDRAFT_44476 TRIREDRAFT_54865 TRIREDRAFT_43701 TRIREDRAFT_54036 TRIREDRAFT_27722 TRIREDRAFT_119710 TRIREDRAFT_53558 TRIREDRAFT_27689 TRIREDRAFT_55407 TRIREDRAFT_104077 TRIREDRAFT_104179 TRIREDRAFT_56176 TRIREDRAFT_56272 TRIREDRAFT_57101 TRIREDRAFT_56687 TRIREDRAFT_59014 TRIREDRAFT_76641 TRIREDRAFT_76238 TRIREDRAFT_120922 TRIREDRAFT_59272 TRI…	1116	12.2	1.48360655737705	0.00123197
20.01.01 ion transport	10	3.12	TRIREDRAFT_2076 TRIREDRAFT_59014 TRIREDRAFT_76238 TRIREDRAFT_76682 TRIREDRAFT_59690 TRIREDRAFT_47897 TRIREDRAFT_80922 TRIREDRAFT_123473 TRIREDRAFT_23382 TRIREDRAFT_71072	223	2.44	1.27868852459016	0.257961
20.01.01.01 cation transport (H+, Na+, K+, Ca2+ , NH4+, etc.)	9	2.81	TRIREDRAFT_59014 TRIREDRAFT_76238 TRIREDRAFT_76682 TRIREDRAFT_59690 TRIREDRAFT_47897 TRIREDRAFT_80922 TRIREDRAFT_123473 TRIREDRAFT_23382 TRIREDRAFT_71072	182	1.99	1.41206030150754	0.190158
20.01.01.01.01 heavy metal ion transport (Cu+, Fe3+, etc.)	3	0.93	TRIREDRAFT_59690 TRIREDRAFT_80922 TRIREDRAFT_71072	67	0.73	1.27397260273973	0.419705
20.01.01.01.01.01 siderophore-iron transport	3	0.93	TRIREDRAFT_59690 TRIREDRAFT_80922 TRIREDRAFT_71072	24	0.26	3.57692307692308	0.0503098
20.01.01.07 anion transport	2	0.62	TRIREDRAFT_2076 TRIREDRAFT_123473	51	0.55	1.12727272727273	0.539185
20.01.03 C-compound and carbohydrate transport	14	4.37	TRIREDRAFT_2076 TRIREDRAFT_44476 TRIREDRAFT_104077 TRIREDRAFT_56176 TRIREDRAFT_57101 TRIREDRAFT_76641 TRIREDRAFT_76910 TRIREDRAFT_64882 TRIREDRAFT_67334 TRIREDRAFT_123473 TRIREDRAFT_27939 TRIREDRAFT_69500 TRIREDRAFT_69957 TRIREDRAFT_70998	200	2.19	1.99543378995434	0.0107631
20.01.03.01 sugar transport	1	0.31	TRIREDRAFT_27939	35	0.38	0.815789473684211	1
20.01.03.03 C4-dicarboxylate transport (e.g. malate, succinate, fumarate)	1	0.31	TRIREDRAFT_2076	12	0.13	2.38461538461538	0.348918
20.01.07 amino acid/amino acid derivatives transport	5	1.56	TRIREDRAFT_54865 TRIREDRAFT_104077 TRIREDRAFT_110316 TRIREDRAFT_27181 TRIREDRAFT_70998	66	0.72	2.16666666666667	0.0814497
20.01.09 peptide transport	2	0.62	TRIREDRAFT_64167 TRIREDRAFT_80879	21	0.23	2.69565217391304	0.167005
20.01.10 protein transport	1	0.31	TRIREDRAFT_80879	236	2.58	0.12015503875969	1
20.01.11 amine / polyamine transport	2	0.62	TRIREDRAFT_104077 TRIREDRAFT_70998	35	0.38	1.63157894736842	0.349323
20.01.13 lipid/fatty acid transport	6	1.87	TRIREDRAFT_104077 TRIREDRAFT_56176 TRIREDRAFT_59014 TRIREDRAFT_76682 TRIREDRAFT_47897 TRIREDRAFT_70998	99	1.08	1.73148148148148	0.134466
20.01.15 electron transport	17	5.31	TRIREDRAFT_119974 TRIREDRAFT_103015 TRIREDRAFT_27722 TRIREDRAFT_104179 TRIREDRAFT_56272 TRIREDRAFT_56687 TRIREDRAFT_76238 TRIREDRAFT_120922 TRIREDRAFT_78387 TRIREDRAFT_62263 TRIREDRAFT_78357 TRIREDRAFT_78683 TRIREDRAFT_122416 TRIREDRAFT_66795 TRIREDRAFT_111049 TRIREDRAFT_52337 TRIREDRAFT_70910	269	2.95	1.8	0.0137872
20.01.21 RNA transport	1	0.31	TRIREDRAFT_63756	66	0.72	0.430555555555556	1
20.01.26 neurotransmitter transport	2	0.62	TRIREDRAFT_104077 TRIREDRAFT_70998	29	0.31	2	0.270971
20.01.27 drug/toxin transport	23	7.18	TRIREDRAFT_44476 TRIREDRAFT_43701 TRIREDRAFT_54036 TRIREDRAFT_119710 TRIREDRAFT_53558 TRIREDRAFT_27689 TRIREDRAFT_55407 TRIREDRAFT_56176 TRIREDRAFT_59014 TRIREDRAFT_76641 TRIREDRAFT_59272 TRIREDRAFT_76682 TRIREDRAFT_105798 TRIREDRAFT_47897 TRIREDRAFT_78357 TRIREDRAFT_108893 TRIREDRAFT_64874 TRIREDRAFT_65085 TRIREDRAFT_123293 TRIREDRAFT_27181 TRIREDRAFT_80879 TRIREDRAFT_68988 TRIREDRAFT_70829	112	1.22	5.88524590163934	4.34382e-12
20.03 transport facilities	33	10.3	TRIREDRAFT_44476 TRIREDRAFT_43701 TRIREDRAFT_54036 TRIREDRAFT_119710 TRIREDRAFT_53558 TRIREDRAFT_27689 TRIREDRAFT_104077 TRIREDRAFT_56176 TRIREDRAFT_57101 TRIREDRAFT_59014 TRIREDRAFT_76238 TRIREDRAFT_59272 TRIREDRAFT_76682 TRIREDRAFT_47897 TRIREDRAFT_64167 TRIREDRAFT_64874 TRIREDRAFT_65085 TRIREDRAFT_64882 TRIREDRAFT_66228 TRIREDRAFT_123293 TRIREDRAFT_27181 TRIREDRAFT_67334 TRIREDRAFT_80879 TRIRE…	542	5.94	1.73400673400673	0.00134139
20.03.01 channel / pore class transport	2	0.62	TRIREDRAFT_23382 TRIREDRAFT_82204	50	0.54	1.14814814814815	0.528456
20.03.01.01 ion channels	2	0.62	TRIREDRAFT_23382 TRIREDRAFT_82204	29	0.31	2	0.270971
20.03.02 carrier (electrochemical potential-driven transport)	6	1.87	TRIREDRAFT_43701 TRIREDRAFT_119710 TRIREDRAFT_27689 TRIREDRAFT_27181 TRIREDRAFT_80879 TRIREDRAFT_123473	92	1.00	1.87	0.104094
20.03.02.02 symporter	2	0.62	TRIREDRAFT_80879 TRIREDRAFT_123473	42	0.46	1.34782608695652	0.436807
20.03.02.02.01 proton driven symporter	1	0.31	TRIREDRAFT_80879	30	0.32	0.96875	1
20.03.02.03 antiporter	4	1.25	TRIREDRAFT_43701 TRIREDRAFT_119710 TRIREDRAFT_27689 TRIREDRAFT_27181	52	0.57	2.19298245614035	0.108817
20.03.02.03.01 proton driven antiporter	3	0.93	TRIREDRAFT_43701 TRIREDRAFT_119710 TRIREDRAFT_27181	32	0.35	2.65714285714286	0.10075
20.03.22 transport ATPases	7	2.18	TRIREDRAFT_44476 TRIREDRAFT_53558 TRIREDRAFT_59014 TRIREDRAFT_76238 TRIREDRAFT_76682 TRIREDRAFT_47897 TRIREDRAFT_123293	85	0.93	2.34408602150538	0.0294035
20.03.25 ABC transporters	15	4.68	TRIREDRAFT_44476 TRIREDRAFT_54036 TRIREDRAFT_53558 TRIREDRAFT_56176 TRIREDRAFT_59014 TRIREDRAFT_59272 TRIREDRAFT_76682 TRIREDRAFT_47897 TRIREDRAFT_64874 TRIREDRAFT_65085 TRIREDRAFT_123293 TRIREDRAFT_5502 TRIREDRAFT_68988 TRIREDRAFT_23382 TRIREDRAFT_82204	73	0.80	5.85	2.51446e-08
20.09 transport routes	32	10	TRIREDRAFT_2076 TRIREDRAFT_54865 TRIREDRAFT_43701 TRIREDRAFT_54036 TRIREDRAFT_119710 TRIREDRAFT_53558 TRIREDRAFT_27689 TRIREDRAFT_104077 TRIREDRAFT_56176 TRIREDRAFT_59014 TRIREDRAFT_76641 TRIREDRAFT_59272 TRIREDRAFT_105798 TRIREDRAFT_76910 TRIREDRAFT_63756 TRIREDRAFT_108893 TRIREDRAFT_64874 TRIREDRAFT_65085 TRIREDRAFT_64882 TRIREDRAFT_66228 TRIREDRAFT_110316 TRIREDRAFT_123293 TRIREDRAFT_27181 TRI…	995	10.9	0.91743119266055	1
20.09.01 nuclear transport	1	0.31	TRIREDRAFT_63756	81	0.88	0.352272727272727	1
20.09.07 vesicular transport (Golgi network, etc.)	1	0.31	TRIREDRAFT_70639	261	2.86	0.108391608391608	1
20.09.13 vacuolar/lysosomal transport	1	0.31	TRIREDRAFT_27181	151	1.65	0.187878787878788	1
20.09.14 cytoskeleton-dependent transport	1	0.31	TRIREDRAFT_70639	56	0.61	0.508196721311475	1
20.09.16 cellular export and secretion	17	5.31	TRIREDRAFT_43701 TRIREDRAFT_54036 TRIREDRAFT_119710 TRIREDRAFT_53558 TRIREDRAFT_27689 TRIREDRAFT_56176 TRIREDRAFT_59014 TRIREDRAFT_76641 TRIREDRAFT_59272 TRIREDRAFT_105798 TRIREDRAFT_108893 TRIREDRAFT_64874 TRIREDRAFT_65085 TRIREDRAFT_123293 TRIREDRAFT_27181 TRIREDRAFT_27939 TRIREDRAFT_68988	210	2.30	2.30869565217391	0.00113695
20.09.16.01 Type I protein secretion system (ABC-type transport systems)	6	1.87	TRIREDRAFT_53558 TRIREDRAFT_59014 TRIREDRAFT_59272 TRIREDRAFT_64874 TRIREDRAFT_65085 TRIREDRAFT_123293	21	0.23	8.1304347826087	6.20156e-05
20.09.16.07 non-vesicular cellular export	1	0.31	TRIREDRAFT_76641	4	0.04	7.75	0.133225
20.09.18 cellular import	14	4.37	TRIREDRAFT_2076 TRIREDRAFT_54865 TRIREDRAFT_104077 TRIREDRAFT_76910 TRIREDRAFT_64882 TRIREDRAFT_66228 TRIREDRAFT_110316 TRIREDRAFT_80879 TRIREDRAFT_5502 TRIREDRAFT_27939 TRIREDRAFT_69957 TRIREDRAFT_23382 TRIREDRAFT_82204 TRIREDRAFT_70998	363	3.98	1.09798994974874	0.397616
20.09.18.07 non-vesicular cellular import	8	2.5	TRIREDRAFT_2076 TRIREDRAFT_54865 TRIREDRAFT_76910 TRIREDRAFT_64882 TRIREDRAFT_110316 TRIREDRAFT_80879 TRIREDRAFT_27939 TRIREDRAFT_69957	151	1.65	1.51515151515152	0.161394
30 CELLULAR COMMUNICATION/SIGNAL TRANSDUCTION MECHANISM	10	3.12	TRIREDRAFT_103813 TRIREDRAFT_55049 TRIREDRAFT_57101 TRIREDRAFT_76763 TRIREDRAFT_107035 TRIREDRAFT_122824 TRIREDRAFT_67334 TRIREDRAFT_123473 TRIREDRAFT_69500 TRIREDRAFT_70639	561	6.15	0.507317073170732	1
30.01 cellular signalling	8	2.5	TRIREDRAFT_103813 TRIREDRAFT_55049 TRIREDRAFT_57101 TRIREDRAFT_76763 TRIREDRAFT_107035 TRIREDRAFT_122824 TRIREDRAFT_67334 TRIREDRAFT_69500	482	5.28	0.473484848484848	1
30.01.05 enzyme mediated signal transduction	2	0.62	TRIREDRAFT_55049 TRIREDRAFT_107035	284	3.11	0.19935691318328	1
30.01.05.01 protein kinase	2	0.62	TRIREDRAFT_55049 TRIREDRAFT_107035	134	1.47	0.421768707482993	1
30.01.05.01.06 serine/threonine kinase	1	0.31	TRIREDRAFT_55049	66	0.72	0.430555555555556	1
30.01.05.05 G-protein mediated signal transduction	1	0.31	TRIREDRAFT_107035	131	1.43	0.216783216783217	1
30.01.05.05.01 small GTPase mediated signal transduction	1	0.31	TRIREDRAFT_107035	96	1.05	0.295238095238095	1
30.01.09 second messenger mediated signal transduction	1	0.31	TRIREDRAFT_107035	92	1.00	0.31	1
30.01.09.07 cAMP/cGMP mediated signal transduction	1	0.31	TRIREDRAFT_107035	20	0.21	1.47619047619048	0.511062
30.05 transmembrane signal transduction	3	0.93	TRIREDRAFT_55049 TRIREDRAFT_123473 TRIREDRAFT_70639	161	1.76	0.528409090909091	1
30.05.02 non-enzymatic receptor mediated signalling	2	0.62	TRIREDRAFT_55049 TRIREDRAFT_70639	73	0.80	0.775	1
30.05.02.14 Notch-receptor signalling pathway	1	0.31	TRIREDRAFT_70639	16	0.17	1.82352941176471	0.435767
30.05.02.20 Wnt signalling pathway	1	0.31	TRIREDRAFT_55049	10	0.10	3.1	0.300619
32 CELL RESCUE, DEFENSE AND VIRULENCE	69	21.5	TRIREDRAFT_102735 TRIREDRAFT_2076 TRIREDRAFT_44476 TRIREDRAFT_43701 TRIREDRAFT_54036 TRIREDRAFT_73618 TRIREDRAFT_103113 TRIREDRAFT_27722 TRIREDRAFT_119710 TRIREDRAFT_53558 TRIREDRAFT_21452 TRIREDRAFT_103756 TRIREDRAFT_27689 TRIREDRAFT_55407 TRIREDRAFT_104390 TRIREDRAFT_56700 TRIREDRAFT_56272 TRIREDRAFT_57101 TRIREDRAFT_56687 TRIREDRAFT_75838 TRIREDRAFT_104972 TRIREDRAFT_59014 TRIREDRAFT_76641 TRI…	1050	11.5	1.8695652173913	1.24882e-07
32.01 stress response	19	5.93	TRIREDRAFT_21452 TRIREDRAFT_103756 TRIREDRAFT_56700 TRIREDRAFT_75838 TRIREDRAFT_104972 TRIREDRAFT_59014 TRIREDRAFT_120922 TRIREDRAFT_120911 TRIREDRAFT_106378 TRIREDRAFT_107035 TRIREDRAFT_78357 TRIREDRAFT_108227 TRIREDRAFT_22654 TRIREDRAFT_50039 TRIREDRAFT_123226 TRIREDRAFT_27181 TRIREDRAFT_80922 TRIREDRAFT_68466 TRIREDRAFT_52337	588	6.45	0.91937984496124	1
32.01.01 oxidative stress response	9	2.81	TRIREDRAFT_56700 TRIREDRAFT_75838 TRIREDRAFT_104972 TRIREDRAFT_59014 TRIREDRAFT_120922 TRIREDRAFT_78357 TRIREDRAFT_50039 TRIREDRAFT_80922 TRIREDRAFT_52337	90	0.98	2.86734693877551	0.00420434
32.01.03 osmotic and salt stress response	2	0.62	TRIREDRAFT_56700 TRIREDRAFT_120911	72	0.78	0.794871794871795	1
32.01.04 pH stress response	1	0.31	TRIREDRAFT_56700	9	0.09	3.44444444444444	0.275147
32.01.05 heat shock response	2	0.62	TRIREDRAFT_103756 TRIREDRAFT_56700	42	0.46	1.34782608695652	0.436807
32.01.06 cold shock response	1	0.31	TRIREDRAFT_108227	4	0.04	7.75	0.133225
32.01.11 nutrient starvation response	1	0.31	TRIREDRAFT_27181	37	0.40	0.775	1
32.05 disease, virulence and defense	38	11.8	TRIREDRAFT_44476 TRIREDRAFT_43701 TRIREDRAFT_54036 TRIREDRAFT_73618 TRIREDRAFT_103113 TRIREDRAFT_119710 TRIREDRAFT_53558 TRIREDRAFT_55407 TRIREDRAFT_57101 TRIREDRAFT_56687 TRIREDRAFT_59014 TRIREDRAFT_76641 TRIREDRAFT_120953 TRIREDRAFT_59272 TRIREDRAFT_76682 TRIREDRAFT_105798 TRIREDRAFT_76763 TRIREDRAFT_47897 TRIREDRAFT_78387 TRIREDRAFT_62263 TRIREDRAFT_122350 TRIREDRAFT_78683 TRIREDRAFT_122523 TR…	298	3.26	3.61963190184049	3.06651e-12
32.05.01 resistance proteins	20	6.25	TRIREDRAFT_44476 TRIREDRAFT_43701 TRIREDRAFT_54036 TRIREDRAFT_119710 TRIREDRAFT_53558 TRIREDRAFT_55407 TRIREDRAFT_59014 TRIREDRAFT_76641 TRIREDRAFT_59272 TRIREDRAFT_76682 TRIREDRAFT_105798 TRIREDRAFT_47897 TRIREDRAFT_122523 TRIREDRAFT_108893 TRIREDRAFT_64874 TRIREDRAFT_65085 TRIREDRAFT_123293 TRIREDRAFT_27181 TRIREDRAFT_68988 TRIREDRAFT_112516	125	1.37	4.56204379562044	1.12481e-08
32.05.01.01 antibiotic resistance	2	0.62	TRIREDRAFT_55407 TRIREDRAFT_76641	9	0.09	6.88888888888889	0.0375711
32.05.01.03 chemical agent resistance	7	2.18	TRIREDRAFT_44476 TRIREDRAFT_54036 TRIREDRAFT_59014 TRIREDRAFT_76682 TRIREDRAFT_47897 TRIREDRAFT_122523 TRIREDRAFT_68988	45	0.49	4.44897959183673	0.000885395
32.05.03 defense related proteins	7	2.18	TRIREDRAFT_56687 TRIREDRAFT_122350 TRIREDRAFT_78683 TRIREDRAFT_81525 TRIREDRAFT_81679 TRIREDRAFT_112516 TRIREDRAFT_70984	51	0.55	3.96363636363636	0.00188723
32.05.05 virulence, disease factors	12	3.75	TRIREDRAFT_73618 TRIREDRAFT_103113 TRIREDRAFT_57101 TRIREDRAFT_120953 TRIREDRAFT_76763 TRIREDRAFT_78387 TRIREDRAFT_62263 TRIREDRAFT_122824 TRIREDRAFT_123084 TRIREDRAFT_67334 TRIREDRAFT_69500 TRIREDRAFT_70829	103	1.13	3.31858407079646	0.000247988
32.05.05.01 toxins	5	1.56	TRIREDRAFT_120953 TRIREDRAFT_78387 TRIREDRAFT_62263 TRIREDRAFT_123084 TRIREDRAFT_70829	24	0.26	6	0.0012668
32.07 detoxification	39	12.1	TRIREDRAFT_2076 TRIREDRAFT_43701 TRIREDRAFT_54036 TRIREDRAFT_27722 TRIREDRAFT_119710 TRIREDRAFT_53558 TRIREDRAFT_27689 TRIREDRAFT_104390 TRIREDRAFT_56700 TRIREDRAFT_56272 TRIREDRAFT_59014 TRIREDRAFT_76641 TRIREDRAFT_120922 TRIREDRAFT_59272 TRIREDRAFT_76682 TRIREDRAFT_105798 TRIREDRAFT_3364 TRIREDRAFT_47897 TRIREDRAFT_78387 TRIREDRAFT_62263 TRIREDRAFT_107852 TRIREDRAFT_78683 TRIREDRAFT_108893 TRIR…	329	3.60	3.36111111111111	1.55077e-11
32.07.01 detoxification involving cytochrome P450	5	1.56	TRIREDRAFT_27722 TRIREDRAFT_56272 TRIREDRAFT_78387 TRIREDRAFT_62263 TRIREDRAFT_70984	52	0.57	2.73684210526316	0.0349544
32.07.03 detoxification by modification	4	1.25	TRIREDRAFT_56700 TRIREDRAFT_50039 TRIREDRAFT_23382 TRIREDRAFT_82204	47	0.51	2.45098039215686	0.0818509
32.07.05 detoxification by export	17	5.31	TRIREDRAFT_43701 TRIREDRAFT_54036 TRIREDRAFT_119710 TRIREDRAFT_53558 TRIREDRAFT_59014 TRIREDRAFT_76641 TRIREDRAFT_59272 TRIREDRAFT_76682 TRIREDRAFT_105798 TRIREDRAFT_47897 TRIREDRAFT_108893 TRIREDRAFT_64874 TRIREDRAFT_65085 TRIREDRAFT_123293 TRIREDRAFT_27181 TRIREDRAFT_68988 TRIREDRAFT_70829	86	0.94	5.64893617021277	5.40421e-09
32.07.07 oxygen and radical detoxification	7	2.18	TRIREDRAFT_104390 TRIREDRAFT_120922 TRIREDRAFT_50039 TRIREDRAFT_49946 TRIREDRAFT_109998 TRIREDRAFT_52337 TRIREDRAFT_69896	59	0.64	3.40625	0.00437996
32.07.07.03 glutathione conjugation reaction	3	0.93	TRIREDRAFT_104390 TRIREDRAFT_49946 TRIREDRAFT_109998	13	0.14	6.64285714285714	0.0094339
32.07.07.07 superoxide metabolism	1	0.31	TRIREDRAFT_50039	13	0.14	2.21428571428571	0.371806
32.07.09 detoxification by degradation	1	0.31	TRIREDRAFT_78683	23	0.25	1.24	0.560882
32.10 degradation / modification of foreign (exogenous) compounds	3	0.93	TRIREDRAFT_102735 TRIREDRAFT_56272 TRIREDRAFT_62263	42	0.46	2.02173913043478	0.18206
32.10.07 degradation / modification of foreign (exogenous) polysaccharides	1	0.31	TRIREDRAFT_102735	23	0.25	1.24	0.560882
34 INTERACTION WITH THE ENVIRONMENT	34	10.6	TRIREDRAFT_44476 TRIREDRAFT_103158 TRIREDRAFT_103756 TRIREDRAFT_55049 TRIREDRAFT_104390 TRIREDRAFT_104557 TRIREDRAFT_59014 TRIREDRAFT_76238 TRIREDRAFT_120911 TRIREDRAFT_73173 TRIREDRAFT_76682 TRIREDRAFT_59508 TRIREDRAFT_59690 TRIREDRAFT_47897 TRIREDRAFT_107035 TRIREDRAFT_108227 TRIREDRAFT_22654 TRIREDRAFT_109379 TRIREDRAFT_109357 TRIREDRAFT_109998 TRIREDRAFT_123293 TRIREDRAFT_80879 TRIREDRAFT_809…	626	6.86	1.54518950437318	0.00706915
34.01 homeostasis	12	3.75	TRIREDRAFT_59014 TRIREDRAFT_76238 TRIREDRAFT_76682 TRIREDRAFT_59690 TRIREDRAFT_47897 TRIREDRAFT_22654 TRIREDRAFT_80922 TRIREDRAFT_5502 TRIREDRAFT_32639 TRIREDRAFT_23382 TRIREDRAFT_82204 TRIREDRAFT_71072	263	2.88	1.30208333333333	0.2142
34.01.01 homeostasis of cations	10	3.12	TRIREDRAFT_59014 TRIREDRAFT_76238 TRIREDRAFT_76682 TRIREDRAFT_59690 TRIREDRAFT_47897 TRIREDRAFT_80922 TRIREDRAFT_5502 TRIREDRAFT_23382 TRIREDRAFT_82204 TRIREDRAFT_71072	224	2.45	1.2734693877551	0.262326
34.01.01.01 homeostasis of metal ions (Na, K, Ca etc.)	8	2.5	TRIREDRAFT_59014 TRIREDRAFT_76682 TRIREDRAFT_59690 TRIREDRAFT_47897 TRIREDRAFT_80922 TRIREDRAFT_23382 TRIREDRAFT_82204 TRIREDRAFT_71072	149	1.63	1.53374233128834	0.153252
34.01.01.03 homeostasis of protons	1	0.31	TRIREDRAFT_76238	57	0.62	0.5	1
34.01.03 homeostasis of anions	1	0.31	TRIREDRAFT_32639	29	0.31	1	1
34.01.03.05 homeostasis of chloride	1	0.31	TRIREDRAFT_32639	10	0.10	3.1	0.300619
34.03 membrane excitability	1	0.31	TRIREDRAFT_59508	27	0.29	1.06896551724138	0.619523
34.03.01 synaptic transmission	1	0.31	TRIREDRAFT_59508	24	0.26	1.19230769230769	0.576337
34.03.03 regulation, generation and propagation of action potential	1	0.31	TRIREDRAFT_59508	12	0.13	2.38461538461538	0.348918
34.05 cell motility	2	0.62	TRIREDRAFT_67795 TRIREDRAFT_70639	91	0.99	0.626262626262626	1
34.05.01 cell migration	2	0.62	TRIREDRAFT_67795 TRIREDRAFT_70639	46	0.50	1.24	0.483885
34.11 cellular sensing and response to external stimulus	19	5.93	TRIREDRAFT_44476 TRIREDRAFT_103158 TRIREDRAFT_103756 TRIREDRAFT_55049 TRIREDRAFT_104390 TRIREDRAFT_104557 TRIREDRAFT_120911 TRIREDRAFT_73173 TRIREDRAFT_107035 TRIREDRAFT_108227 TRIREDRAFT_109379 TRIREDRAFT_109357 TRIREDRAFT_109998 TRIREDRAFT_123293 TRIREDRAFT_80879 TRIREDRAFT_123473 TRIREDRAFT_27939 TRIREDRAFT_70829 TRIREDRAFT_112516	272	2.98	1.98993288590604	0.00330555
34.11.01 photoperception and response	3	0.93	TRIREDRAFT_104557 TRIREDRAFT_109379 TRIREDRAFT_109357	43	0.47	1.97872340425532	0.190989
34.11.03 chemoperception and response	8	2.5	TRIREDRAFT_44476 TRIREDRAFT_103158 TRIREDRAFT_104390 TRIREDRAFT_120911 TRIREDRAFT_109998 TRIREDRAFT_123293 TRIREDRAFT_123473 TRIREDRAFT_70829	118	1.29	1.93798449612403	0.0555224
34.11.03.03 chemotaxis	1	0.31	TRIREDRAFT_123473	9	0.09	3.44444444444444	0.275147
34.11.03.13 osmosensing and response	1	0.31	TRIREDRAFT_120911	53	0.58	0.53448275862069	1
34.11.09 temperature perception and response	2	0.62	TRIREDRAFT_103756 TRIREDRAFT_108227	24	0.26	2.38461538461538	0.205414
34.11.10 response to biotic stimulus	1	0.31	TRIREDRAFT_112516	14	0.15	2.06666666666667	0.393891
34.11.11 rhythm (e.g. circadian, ultradian)	1	0.31	TRIREDRAFT_55049	20	0.21	1.47619047619048	0.511062
34.11.12 perception of nutrients and nutritional adaptation	3	0.93	TRIREDRAFT_107035 TRIREDRAFT_80879 TRIREDRAFT_27939	57	0.62	1.5	0.323567
36 SYSTEMIC INTERACTION WITH THE ENVIRONMENT	1	0.31	TRIREDRAFT_35534	20	0.21	1.47619047619048	0.511062
36.20 plant / fungal specific systemic sensing and response	1	0.31	TRIREDRAFT_35534	20	0.21	1.47619047619048	0.511062
36.20.18 plant hormonal regulation	1	0.31	TRIREDRAFT_35534	20	0.21	1.47619047619048	0.511062
40 CELL FATE	3	0.93	TRIREDRAFT_107035 TRIREDRAFT_22654 TRIREDRAFT_67795	465	5.10	0.182352941176471	1
40.01 cell growth / morphogenesis	2	0.62	TRIREDRAFT_107035 TRIREDRAFT_67795	325	3.56	0.174157303370787	1
40.01.03 directional cell growth (morphogenesis)	2	0.62	TRIREDRAFT_107035 TRIREDRAFT_67795	91	0.99	0.626262626262626	1
40.01.03.03 guidance of longitudinal cell extension (e.g. pollen tube guidance, axonal pathfinding)	1	0.31	TRIREDRAFT_67795	23	0.25	1.24	0.560882
40.10 cell death	2	0.62	TRIREDRAFT_107035 TRIREDRAFT_22654	141	1.54	0.402597402597403	1
40.10.02 apoptosis (type I programmed cell death)	1	0.31	TRIREDRAFT_22654	126	1.38	0.22463768115942	1
40.20 cell aging	1	0.31	TRIREDRAFT_107035	38	0.41	0.75609756097561	1
41 DEVELOPMENT (Systemic)	2	0.62	TRIREDRAFT_27722 TRIREDRAFT_105330	90	0.98	0.63265306122449	1
41.01 fungal/microorganismic development	2	0.62	TRIREDRAFT_27722 TRIREDRAFT_105330	90	0.98	0.63265306122449	1
41.01.03 tissue pattern formation	1	0.31	TRIREDRAFT_27722	16	0.17	1.82352941176471	0.435767
41.01.03.01 fruit body development (sexually or asexually derived spores)	1	0.31	TRIREDRAFT_27722	14	0.15	2.06666666666667	0.393891
42 BIOGENESIS OF CELLULAR COMPONENTS	10	3.12	TRIREDRAFT_72632 TRIREDRAFT_120922 TRIREDRAFT_60761 TRIREDRAFT_107035 TRIREDRAFT_78683 TRIREDRAFT_27181 TRIREDRAFT_81525 TRIREDRAFT_52337 TRIREDRAFT_70639 TRIREDRAFT_112633	1026	11.2	0.278571428571429	1
42.01 cell wall	4	1.25	TRIREDRAFT_72632 TRIREDRAFT_107035 TRIREDRAFT_81525 TRIREDRAFT_112633	239	2.62	0.477099236641221	1
42.04 cytoskeleton/structural proteins	2	0.62	TRIREDRAFT_107035 TRIREDRAFT_70639	267	2.92	0.212328767123288	1
42.04.05 microtubule cytoskeleton	1	0.31	TRIREDRAFT_70639	78	0.85	0.364705882352941	1
42.10 nucleus	1	0.31	TRIREDRAFT_60761	284	3.11	0.0996784565916399	1
42.10.03 organization of chromosome structure	1	0.31	TRIREDRAFT_60761	240	2.63	0.11787072243346	1
42.16 mitochondrion	1	0.31	TRIREDRAFT_78683	145	1.59	0.19496855345912	1
42.25 vacuole or lysosome	3	0.93	TRIREDRAFT_120922 TRIREDRAFT_27181 TRIREDRAFT_52337	55	0.60	1.55	0.304169
43 CELL TYPE DIFFERENTIATION	12	3.75	TRIREDRAFT_57101 TRIREDRAFT_105330 TRIREDRAFT_106171 TRIREDRAFT_76763 TRIREDRAFT_107035 TRIREDRAFT_108025 TRIREDRAFT_109206 TRIREDRAFT_122824 TRIREDRAFT_123084 TRIREDRAFT_67334 TRIREDRAFT_69500 TRIREDRAFT_112319	498	5.46	0.686813186813187	1
43.01 fungal/microorganismic cell type differentiation	12	3.75	TRIREDRAFT_57101 TRIREDRAFT_105330 TRIREDRAFT_106171 TRIREDRAFT_76763 TRIREDRAFT_107035 TRIREDRAFT_108025 TRIREDRAFT_109206 TRIREDRAFT_122824 TRIREDRAFT_123084 TRIREDRAFT_67334 TRIREDRAFT_69500 TRIREDRAFT_112319	498	5.46	0.686813186813187	1
43.01.03 fungal and other eukaryotic cell type differentiation	12	3.75	TRIREDRAFT_57101 TRIREDRAFT_105330 TRIREDRAFT_106171 TRIREDRAFT_76763 TRIREDRAFT_107035 TRIREDRAFT_108025 TRIREDRAFT_109206 TRIREDRAFT_122824 TRIREDRAFT_123084 TRIREDRAFT_67334 TRIREDRAFT_69500 TRIREDRAFT_112319	498	5.46	0.686813186813187	1
43.01.03.05 budding, cell polarity and filament formation	1	0.31	TRIREDRAFT_107035	258	2.83	0.109540636042403	1
43.01.03.06 hyphae formation	1	0.31	TRIREDRAFT_107035	13	0.14	2.21428571428571	0.371806
43.01.03.09 development of asco- basidio- or zygospore	2	0.62	TRIREDRAFT_107035 TRIREDRAFT_123084	169	1.85	0.335135135135135	1
99 UNCLASSIFIED PROTEINS	146	45.6	TRIREDRAFT_102454 TRIREDRAFT_73654 TRIREDRAFT_102497 TRIREDRAFT_119844 TRIREDRAFT_119902 TRIREDRAFT_103330 TRIREDRAFT_119956 TRIREDRAFT_53238 TRIREDRAFT_74060 TRIREDRAFT_103048 TRIREDRAFT_103157 TRIREDRAFT_2033 TRIREDRAFT_21416 TRIREDRAFT_120189 TRIREDRAFT_41573 TRIREDRAFT_103907 TRIREDRAFT_55374 TRIREDRAFT_34277 TRIREDRAFT_104458 TRIREDRAFT_104079 TRIREDRAFT_104217 TRIREDRAFT_104394 TRIREDRAFT_2…	3705	40.6	1.12315270935961	0.0374304

## Sheet: Funcat DD up
Functional category analysis of genes up-regulated in ∆gpr8 in darkness (251 genes)
FUNCTIONAL CATEGORY	abs SET	rel SET	genes SET	abs GENOME	rel GENOME	rel SET/rel GENOME	P-VALUE
01 METABOLISM	82	32.6	TRIREDRAFT_73632 TRIREDRAFT_102820 TRIREDRAFT_53430 TRIREDRAFT_54005 TRIREDRAFT_119696 TRIREDRAFT_53029 TRIREDRAFT_1885 TRIREDRAFT_73536 TRIREDRAFT_53378 TRIREDRAFT_54667 TRIREDRAFT_73638 TRIREDRAFT_53961 TRIREDRAFT_44965 TRIREDRAFT_74807 TRIREDRAFT_55887 TRIREDRAFT_103458 TRIREDRAFT_55566 TRIREDRAFT_55671 TRIREDRAFT_55319 TRIREDRAFT_55306 TRIREDRAFT_2735 TRIREDRAFT_56314 TRIREDRAFT_104059 TRIRED…	2966	32.5	1.00307692307692	0.506522
01.01 amino acid metabolism	8	3.18	TRIREDRAFT_73536 TRIREDRAFT_55887 TRIREDRAFT_76601 TRIREDRAFT_122820 TRIREDRAFT_80746 TRIREDRAFT_23171 TRIREDRAFT_70842 TRIREDRAFT_70988	452	4.95	0.642424242424242	1
01.01.03 assimilation of ammonia, metabolism of the glutamate group	3	1.19	TRIREDRAFT_73536 TRIREDRAFT_76601 TRIREDRAFT_122820	90	0.98	1.21428571428571	0.452919
01.01.03.01 metabolism of glutamine	2	0.79	TRIREDRAFT_73536 TRIREDRAFT_122820	14	0.15	5.26666666666667	0.0552826
01.01.03.01.02 degradation of glutamine	2	0.79	TRIREDRAFT_73536 TRIREDRAFT_122820	9	0.09	8.77777777777778	0.0239301
01.01.03.02 metabolism of glutamate	2	0.79	TRIREDRAFT_73536 TRIREDRAFT_122820	45	0.49	1.61224489795918	0.352858
01.01.03.02.01 biosynthesis of glutamate	2	0.79	TRIREDRAFT_73536 TRIREDRAFT_122820	29	0.31	2.54838709677419	0.189515
01.01.03.02.02 degradation of glutamate	1	0.39	TRIREDRAFT_73536	12	0.13	3	0.284865
01.01.03.03 metabolism of proline	1	0.39	TRIREDRAFT_73536	12	0.13	3	0.284865
01.01.03.03.02 degradation of proline	1	0.39	TRIREDRAFT_73536	7	0.07	5.57142857142857	0.1776
01.01.03.05 metabolism of arginine	1	0.39	TRIREDRAFT_73536	33	0.36	1.08333333333333	0.602719
01.01.03.05.02 degradation of arginine	1	0.39	TRIREDRAFT_73536	8	0.08	4.875	0.200264
01.01.05 metabolism of urea cycle, creatine and polyamines	1	0.39	TRIREDRAFT_70988	37	0.40	0.975	1
01.01.05.01 metabolism of polyamines	1	0.39	TRIREDRAFT_70988	13	0.14	2.78571428571429	0.304584
01.01.06 metabolism of the aspartate family	1	0.39	TRIREDRAFT_122820	99	1.08	0.361111111111111	1
01.01.09 metabolism of the cysteine - aromatic group	4	1.59	TRIREDRAFT_76601 TRIREDRAFT_122820 TRIREDRAFT_80746 TRIREDRAFT_70842	169	1.85	0.859459459459459	1
01.01.09.01 metabolism of glycine	1	0.39	TRIREDRAFT_80746	29	0.31	1.25806451612903	0.555604
01.01.09.01.01 biosynthesis of glycine	1	0.39	TRIREDRAFT_80746	23	0.25	1.56	0.474299
01.01.09.02 metabolism of serine	1	0.39	TRIREDRAFT_76601	39	0.42	0.928571428571429	1
01.01.09.02.02 degradation of serine	1	0.39	TRIREDRAFT_76601	8	0.08	4.875	0.200264
01.01.09.03 metabolism of cysteine	1	0.39	TRIREDRAFT_76601	25	0.27	1.44444444444444	0.502926
01.01.09.03.02 degradation of cysteine	1	0.39	TRIREDRAFT_76601	8	0.08	4.875	0.200264
01.01.09.04 metabolism of phenylalanine	1	0.39	TRIREDRAFT_70842	46	0.50	0.78	1
01.01.09.04.01 biosynthesis of phenylalanine	1	0.39	TRIREDRAFT_70842	25	0.27	1.44444444444444	0.502926
01.01.09.04.02 degradation of phenylalanine	1	0.39	TRIREDRAFT_70842	26	0.28	1.39285714285714	0.516651
01.01.09.06 metabolism of tryptophan	1	0.39	TRIREDRAFT_122820	38	0.41	0.951219512195122	1
01.01.09.06.02 degradation of tryptophan	1	0.39	TRIREDRAFT_122820	12	0.13	3	0.284865
01.02 nitrogen, sulfur and selenium metabolism	8	3.18	TRIREDRAFT_73536 TRIREDRAFT_56314 TRIREDRAFT_76601 TRIREDRAFT_30776 TRIREDRAFT_64900 TRIREDRAFT_122820 TRIREDRAFT_70842 TRIREDRAFT_31658	227	2.49	1.27710843373494	0.288283
01.02.02 nitrogen metabolism	1	0.39	TRIREDRAFT_122820	46	0.50	0.78	1
01.03 nucleotide/nucleoside/nucleobase metabolism	2	0.79	TRIREDRAFT_2489 TRIREDRAFT_69753	376	4.12	0.191747572815534	1
01.03.01 purin nucleotide/nucleoside/nucleobase metabolism	1	0.39	TRIREDRAFT_69753	142	1.55	0.251612903225806	1
01.03.01.01 purine nucleotide /nucleoside/nucleobase catabolism	1	0.39	TRIREDRAFT_69753	11	0.12	3.25	0.26459
01.03.16 polynucleotide degradation	1	0.39	TRIREDRAFT_2489	112	1.22	0.319672131147541	1
01.04 phosphate metabolism	3	1.19	TRIREDRAFT_64125 TRIREDRAFT_65037 TRIREDRAFT_68371	546	5.99	0.198664440734558	1
01.05 C-compound and carbohydrate metabolism	43	17.1	TRIREDRAFT_73632 TRIREDRAFT_102820 TRIREDRAFT_54005 TRIREDRAFT_119696 TRIREDRAFT_1885 TRIREDRAFT_73638 TRIREDRAFT_44965 TRIREDRAFT_74807 TRIREDRAFT_103458 TRIREDRAFT_55671 TRIREDRAFT_55319 TRIREDRAFT_2735 TRIREDRAFT_104059 TRIREDRAFT_104438 TRIREDRAFT_120961 TRIREDRAFT_76230 TRIREDRAFT_59322 TRIREDRAFT_59887 TRIREDRAFT_106654 TRIREDRAFT_3447 TRIREDRAFT_109201 TRIREDRAFT_122820 TRIREDRAFT_65162 TR…	1145	12.5	1.368	0.020138
01.05.02 sugar, glucoside, polyol and carboxylate metabolism	3	1.19	TRIREDRAFT_1885 TRIREDRAFT_2735 TRIREDRAFT_120961	243	2.66	0.447368421052632	1
01.05.02.07 sugar, glucoside, polyol and carboxylate catabolism	2	0.79	TRIREDRAFT_1885 TRIREDRAFT_120961	169	1.85	0.427027027027027	1
01.05.03 polysaccharide metabolism	7	2.78	TRIREDRAFT_73632 TRIREDRAFT_1885 TRIREDRAFT_73638 TRIREDRAFT_74807 TRIREDRAFT_2735 TRIREDRAFT_120961 TRIREDRAFT_65162	191	2.09	1.33014354066986	0.273801
01.05.03.03 chitin metabolism	1	0.39	TRIREDRAFT_2735	26	0.28	1.39285714285714	0.516651
01.05.03.03.07 chitin catabolism	1	0.39	TRIREDRAFT_2735	7	0.07	5.57142857142857	0.1776
01.05.06 C-2 compound and organic acid metabolism	1	0.39	TRIREDRAFT_59887	31	0.34	1.14705882352941	0.579819
01.05.09 aminosaccharide metabolism	3	1.19	TRIREDRAFT_103458 TRIREDRAFT_2735 TRIREDRAFT_30250	53	0.58	2.05172413793103	0.178733
01.05.09.04 aminosaccharide anabolism	2	0.79	TRIREDRAFT_2735 TRIREDRAFT_30250	29	0.31	2.54838709677419	0.189515
01.05.09.07 aminosaccharide catabolism	3	1.19	TRIREDRAFT_103458 TRIREDRAFT_2735 TRIREDRAFT_30250	21	0.23	5.17391304347826	0.0190182
01.05.11 aromate metabolism	4	1.59	TRIREDRAFT_102820 TRIREDRAFT_76230 TRIREDRAFT_122948 TRIREDRAFT_124079	56	0.61	2.60655737704918	0.0677696
01.05.11.04 aromate anabolism	1	0.39	TRIREDRAFT_122948	9	0.09	4.33333333333333	0.222305
01.05.11.07 aromate catabolism	4	1.59	TRIREDRAFT_102820 TRIREDRAFT_76230 TRIREDRAFT_122948 TRIREDRAFT_124079	41	0.44	3.61363636363636	0.0256078
01.05.11.07.01 aerobic aromate catabolism	4	1.59	TRIREDRAFT_102820 TRIREDRAFT_76230 TRIREDRAFT_122948 TRIREDRAFT_124079	39	0.42	3.78571428571429	0.0216995
01.05.13 transfer of activated C-1 groups	2	0.79	TRIREDRAFT_122820 TRIREDRAFT_70907	80	0.87	0.908045977011494	1
01.05.13.01 S-adenosyl-methionine - homocysteine cycle	2	0.79	TRIREDRAFT_122820 TRIREDRAFT_70907	33	0.36	2.19444444444444	0.230134
01.05.25 regulation of C-compound and carbohydrate metabolism	3	1.19	TRIREDRAFT_54005 TRIREDRAFT_106654 TRIREDRAFT_27770	159	1.74	0.683908045977011	1
01.06 lipid, fatty acid and isoprenoid metabolism	15	5.97	TRIREDRAFT_53430 TRIREDRAFT_119696 TRIREDRAFT_54667 TRIREDRAFT_55671 TRIREDRAFT_55306 TRIREDRAFT_104059 TRIREDRAFT_76230 TRIREDRAFT_59887 TRIREDRAFT_107835 TRIREDRAFT_80058 TRIREDRAFT_4990 TRIREDRAFT_81082 TRIREDRAFT_5368 TRIREDRAFT_70527 TRIREDRAFT_70631	652	7.15	0.834965034965035	0.802221
01.06.02 membrane lipid metabolism	1	0.39	TRIREDRAFT_70527	124	1.36	0.286764705882353	1
01.06.02.01 phospholipid metabolism	1	0.39	TRIREDRAFT_70527	99	1.08	0.361111111111111	1
01.06.05 fatty acid metabolism	1	0.39	TRIREDRAFT_59887	113	1.23	0.317073170731707	1
01.06.06 isoprenoid metabolism	3	1.19	TRIREDRAFT_55671 TRIREDRAFT_104059 TRIREDRAFT_4990	135	1.48	0.804054054054054	1
01.06.06.11 tetracyclic and pentacyclic triterpenes (cholesterin, steroids and hopanoids) metabolism	3	1.19	TRIREDRAFT_55671 TRIREDRAFT_104059 TRIREDRAFT_4990	104	1.14	1.04385964912281	0.549589
01.07 metabolism of vitamins, cofactors, and prosthetic groups	13	5.17	TRIREDRAFT_54667 TRIREDRAFT_55566 TRIREDRAFT_55671 TRIREDRAFT_55306 TRIREDRAFT_104059 TRIREDRAFT_57185 TRIREDRAFT_122820 TRIREDRAFT_4990 TRIREDRAFT_110271 TRIREDRAFT_5368 TRIREDRAFT_111716 TRIREDRAFT_124079 TRIREDRAFT_70988	281	3.08	1.67857142857143	0.046803
01.07.01 biosynthesis of vitamins, cofactors, and prosthetic groups	4	1.59	TRIREDRAFT_57185 TRIREDRAFT_122820 TRIREDRAFT_110271 TRIREDRAFT_111716	160	1.75	0.908571428571428	1
01.07.04 utilization of vitamins, cofactors, and prosthetic groups	2	0.79	TRIREDRAFT_55566 TRIREDRAFT_124079	13	0.14	5.64285714285714	0.0482418
01.20 secondary metabolism	44	17.5	TRIREDRAFT_102820 TRIREDRAFT_53430 TRIREDRAFT_119696 TRIREDRAFT_53029 TRIREDRAFT_1885 TRIREDRAFT_53378 TRIREDRAFT_54667 TRIREDRAFT_55566 TRIREDRAFT_55306 TRIREDRAFT_56314 TRIREDRAFT_57185 TRIREDRAFT_57204 TRIREDRAFT_104816 TRIREDRAFT_120988 TRIREDRAFT_58472 TRIREDRAFT_76230 TRIREDRAFT_59368 TRIREDRAFT_59322 TRIREDRAFT_59887 TRIREDRAFT_60086 TRIREDRAFT_3447 TRIREDRAFT_32293 TRIREDRAFT_122495 TRIRE…	910	9.98	1.75350701402806	0.000136295
01.20.05 metabolism of acetic acid derivatives	1	0.39	TRIREDRAFT_82208	43	0.47	0.829787234042553	1
01.20.05.11 metabolism of polyketides	1	0.39	TRIREDRAFT_82208	21	0.23	1.69565217391304	0.444031
01.20.15 metabolism of derivatives of dehydroquinic acid, shikimic acid and chorismic acid	1	0.39	TRIREDRAFT_54667	28	0.30	1.3	0.54298
01.20.15.03 metabolism of ubiquinone	1	0.39	TRIREDRAFT_54667	11	0.12	3.25	0.26459
01.20.17 metabolism of secondary products derived from primary amino acids	3	1.19	TRIREDRAFT_55566 TRIREDRAFT_80746 TRIREDRAFT_69650	52	0.57	2.08771929824561	0.171872
01.20.17.01 metabolism of nonprotein amino acids	1	0.39	TRIREDRAFT_55566	17	0.18	2.16666666666667	0.378189
01.20.17.03 metabolism of amines	1	0.39	TRIREDRAFT_80746	19	0.20	1.95	0.412027
01.20.17.09 metabolism of alkaloids	1	0.39	TRIREDRAFT_69650	12	0.13	3	0.284865
01.20.19 metabolism of secondary products derived from glycine, L-serine and L-alanine	1	0.39	TRIREDRAFT_102820	37	0.40	0.975	1
01.20.19.01 metabolism of porphyrins	1	0.39	TRIREDRAFT_102820	30	0.32	1.21875	0.56788
01.20.33 metabolism of secondary products derived from L-tryptophan	1	0.39	TRIREDRAFT_122820	12	0.13	3	0.284865
01.20.35 metabolism of secondary products derived from L-phenylalanine and L-tyrosine	3	1.19	TRIREDRAFT_102820 TRIREDRAFT_3447 TRIREDRAFT_110271	33	0.36	3.30555555555556	0.0614095
01.20.35.01 metabolism of phenylpropanoids	3	1.19	TRIREDRAFT_102820 TRIREDRAFT_3447 TRIREDRAFT_110271	30	0.32	3.71875	0.048495
01.20.35.01.01 metabolism of melanins	1	0.39	TRIREDRAFT_102820	15	0.16	2.4375	0.342411
01.20.36 non-ribosomal peptide synthesis	1	0.39	TRIREDRAFT_23171	17	0.18	2.16666666666667	0.378189
01.20.37 metabolism of peptide derived compounds	3	1.19	TRIREDRAFT_119696 TRIREDRAFT_23171 TRIREDRAFT_70631	37	0.40	2.975	0.0808278
01.20.37.03 metabolism of peptide antibiotics	1	0.39	TRIREDRAFT_23171	8	0.08	4.875	0.200264
01.20.37.05 metabolism of beta-lactams	2	0.79	TRIREDRAFT_119696 TRIREDRAFT_70631	8	0.08	9.875	0.0189528
01.20.70 regulation of secondary metabolism	1	0.39	TRIREDRAFT_120988	32	0.35	1.11428571428571	0.591429
01.25 extracellular metabolism	7	2.78	TRIREDRAFT_102820 TRIREDRAFT_53961 TRIREDRAFT_120961 TRIREDRAFT_22459 TRIREDRAFT_122948 TRIREDRAFT_81004 TRIREDRAFT_70631	48	0.52	5.34615384615385	0.000309802
01.25.01 extracellular polysaccharide degradation	1	0.39	TRIREDRAFT_120961	22	0.24	1.625	0.459376
01.25.03 extracellular protein degradation	3	1.19	TRIREDRAFT_53961 TRIREDRAFT_22459 TRIREDRAFT_81004	9	0.09	13.2222222222222	0.00153251
01.25.07 extracellular ester compound degradation	1	0.39	TRIREDRAFT_70631	7	0.07	5.57142857142857	0.1776
01.25.09 extracellular lignin degradation	2	0.79	TRIREDRAFT_102820 TRIREDRAFT_122948	5	0.05	15.8	0.00714908
02 ENERGY	11	4.38	TRIREDRAFT_73536 TRIREDRAFT_54667 TRIREDRAFT_44965 TRIREDRAFT_104438 TRIREDRAFT_59322 TRIREDRAFT_59887 TRIREDRAFT_3447 TRIREDRAFT_65037 TRIREDRAFT_110271 TRIREDRAFT_67699 TRIREDRAFT_111716	508	5.57	0.786355475763016	1
02.01 glycolysis and gluconeogenesis	5	1.99	TRIREDRAFT_59322 TRIREDRAFT_3447 TRIREDRAFT_110271 TRIREDRAFT_67699 TRIREDRAFT_111716	93	1.02	1.95098039215686	0.113272
02.01.01 glycolysis methylglyoxal bypass	2	0.79	TRIREDRAFT_110271 TRIREDRAFT_111716	8	0.08	9.875	0.0189528
02.08 pyruvate dehydrogenase complex	1	0.39	TRIREDRAFT_67699	9	0.09	4.33333333333333	0.222305
02.10 tricarboxylic-acid pathway (citrate cycle, Krebs cycle, TCA cycle)	3	1.19	TRIREDRAFT_73536 TRIREDRAFT_54667 TRIREDRAFT_67699	51	0.55	2.16363636363636	0.165089
02.13 respiration	3	1.19	TRIREDRAFT_104438 TRIREDRAFT_59887 TRIREDRAFT_65037	154	1.68	0.708333333333333	1
02.13.03 aerobic respiration	2	0.79	TRIREDRAFT_104438 TRIREDRAFT_65037	97	1.06	0.745283018867924	1
02.16 fermentation	5	1.99	TRIREDRAFT_54667 TRIREDRAFT_44965 TRIREDRAFT_104438 TRIREDRAFT_3447 TRIREDRAFT_67699	72	0.78	2.55128205128205	0.0479096
02.16.01 alcohol fermentation	2	0.79	TRIREDRAFT_44965 TRIREDRAFT_3447	36	0.39	2.02564102564103	0.260957
02.16.03 lactate fermentation	1	0.39	TRIREDRAFT_104438	10	0.10	3.9	0.243742
02.16.05 butyrate and butanol-acetoine fermentation	1	0.39	TRIREDRAFT_67699	2	0.02	19.5	0.0543187
02.16.13 acetate fermentation	1	0.39	TRIREDRAFT_54667	4	0.04	9.75	0.105698
02.45 energy conversion and regeneration	2	0.79	TRIREDRAFT_54667 TRIREDRAFT_65037	74	0.81	0.975308641975309	1
10 CELL CYCLE AND DNA PROCESSING	10	3.98	TRIREDRAFT_2089 TRIREDRAFT_103275 TRIREDRAFT_56003 TRIREDRAFT_104211 TRIREDRAFT_62805 TRIREDRAFT_64125 TRIREDRAFT_80528 TRIREDRAFT_67699 TRIREDRAFT_70527 TRIREDRAFT_70907	1014	11.1	0.358558558558559	0.999989
10.01 DNA processing	4	1.59	TRIREDRAFT_103275 TRIREDRAFT_56003 TRIREDRAFT_62805 TRIREDRAFT_70907	554	6.07	0.261943986820428	1
10.01.05 DNA recombination and DNA repair	1	0.39	TRIREDRAFT_70907	281	3.08	0.126623376623377	1
10.01.05.01 DNA repair	1	0.39	TRIREDRAFT_70907	238	2.61	0.149425287356322	1
10.01.09 DNA restriction or modification	4	1.59	TRIREDRAFT_103275 TRIREDRAFT_56003 TRIREDRAFT_62805 TRIREDRAFT_70907	267	2.92	0.544520547945205	1
10.01.09.05 DNA conformation modification (e.g. chromatin)	4	1.59	TRIREDRAFT_103275 TRIREDRAFT_56003 TRIREDRAFT_62805 TRIREDRAFT_70907	261	2.86	0.555944055944056	1
10.03 cell cycle	6	2.39	TRIREDRAFT_2089 TRIREDRAFT_104211 TRIREDRAFT_64125 TRIREDRAFT_80528 TRIREDRAFT_67699 TRIREDRAFT_70527	662	7.26	0.329201101928375	0.999838
10.03.01 mitotic cell cycle and cell cycle control	5	1.99	TRIREDRAFT_2089 TRIREDRAFT_64125 TRIREDRAFT_80528 TRIREDRAFT_67699 TRIREDRAFT_70527	472	5.17	0.384912959381044	1
10.03.01.01 mitotic cell cycle	4	1.59	TRIREDRAFT_2089 TRIREDRAFT_64125 TRIREDRAFT_80528 TRIREDRAFT_67699	198	2.17	0.732718894009217	1
10.03.01.01.03 G1/S transition of mitotic cell cycle	2	0.79	TRIREDRAFT_80528 TRIREDRAFT_67699	47	0.51	1.54901960784314	0.372832
10.03.01.01.09 G2/M transition of mitotic cell cycle	2	0.79	TRIREDRAFT_2089 TRIREDRAFT_64125	46	0.50	1.58	0.362874
10.03.01.03 cell cycle checkpoints (checkpoints of morphogenesis, DNA-damage,-replication, mitotic phase and spindle)	1	0.39	TRIREDRAFT_64125	76	0.83	0.469879518072289	1
10.03.02 meiosis	2	0.79	TRIREDRAFT_2089 TRIREDRAFT_70527	111	1.21	0.652892561983471	1
10.03.03 cytokinesis (cell division) /septum formation and hydrolysis	1	0.39	TRIREDRAFT_64125	167	1.83	0.213114754098361	1
10.03.04 nuclear and chromosomal cycle	1	0.39	TRIREDRAFT_2089	100	1.09	0.357798165137615	1
10.03.04.05 chromosome segregation/division	1	0.39	TRIREDRAFT_2089	55	0.60	0.65	1
11 TRANSCRIPTION	10	3.98	TRIREDRAFT_103275 TRIREDRAFT_56003 TRIREDRAFT_55671 TRIREDRAFT_104059 TRIREDRAFT_2489 TRIREDRAFT_106654 TRIREDRAFT_62805 TRIREDRAFT_4430 TRIREDRAFT_4990 TRIREDRAFT_70527	1091	11.9	0.334453781512605	0.999998
11.02 RNA synthesis	6	2.39	TRIREDRAFT_103275 TRIREDRAFT_56003 TRIREDRAFT_106654 TRIREDRAFT_62805 TRIREDRAFT_4430 TRIREDRAFT_70527	834	9.14	0.261487964989059	0.999997
11.02.03 mRNA synthesis	6	2.39	TRIREDRAFT_103275 TRIREDRAFT_56003 TRIREDRAFT_106654 TRIREDRAFT_62805 TRIREDRAFT_4430 TRIREDRAFT_70527	751	8.23	0.290400972053463	0.999979
11.02.03.04 transcriptional control	6	2.39	TRIREDRAFT_103275 TRIREDRAFT_56003 TRIREDRAFT_106654 TRIREDRAFT_62805 TRIREDRAFT_4430 TRIREDRAFT_70527	641	7.03	0.339971550497866	0.999742
11.02.03.04.01 transcription activation	2	0.79	TRIREDRAFT_103275 TRIREDRAFT_106654	145	1.59	0.49685534591195	1
11.04 RNA processing	5	1.99	TRIREDRAFT_56003 TRIREDRAFT_55671 TRIREDRAFT_104059 TRIREDRAFT_2489 TRIREDRAFT_4990	428	4.69	0.424307036247335	1
11.04.03 mRNA processing (splicing, 5^-, 3^-end processing)	4	1.59	TRIREDRAFT_55671 TRIREDRAFT_104059 TRIREDRAFT_2489 TRIREDRAFT_4990	259	2.84	0.559859154929577	1
11.04.03.01 splicing	3	1.19	TRIREDRAFT_55671 TRIREDRAFT_104059 TRIREDRAFT_4990	202	2.21	0.538461538461538	1
12 PROTEIN SYNTHESIS	1	0.39	TRIREDRAFT_104211	427	4.68	0.0833333333333333	1
12.01 ribosome biogenesis	1	0.39	TRIREDRAFT_104211	256	2.80	0.139285714285714	1
14 PROTEIN FATE (folding, modification, destination)	14	5.57	TRIREDRAFT_53961 TRIREDRAFT_55671 TRIREDRAFT_104059 TRIREDRAFT_104211 TRIREDRAFT_107142 TRIREDRAFT_22459 TRIREDRAFT_64125 TRIREDRAFT_30250 TRIREDRAFT_123029 TRIREDRAFT_4990 TRIREDRAFT_81004 TRIREDRAFT_67907 TRIREDRAFT_68371 TRIREDRAFT_70907	1332	14.6	0.381506849315069	0.999999
14.01 protein folding and stabilization	2	0.79	TRIREDRAFT_104211 TRIREDRAFT_123029	127	1.39	0.568345323741007	1
14.04 protein targeting, sorting and translocation	1	0.39	TRIREDRAFT_104211	306	3.35	0.116417910447761	1
14.07 protein modification	7	2.78	TRIREDRAFT_104211 TRIREDRAFT_22459 TRIREDRAFT_64125 TRIREDRAFT_30250 TRIREDRAFT_67907 TRIREDRAFT_68371 TRIREDRAFT_70907	771	8.45	0.328994082840237	0.999947
14.07.02 modification with sugar residues (e.g. glycosylation, deglycosylation)	2	0.79	TRIREDRAFT_30250 TRIREDRAFT_67907	77	0.84	0.940476190476191	1
14.07.02.01 O-directed glycosylation, deglycosylation	1	0.39	TRIREDRAFT_67907	14	0.15	2.6	0.323761
14.07.02.02 N-directed glycosylation, deglycosylation	2	0.79	TRIREDRAFT_30250 TRIREDRAFT_67907	41	0.44	1.79545454545455	0.312306
14.07.03 modification by phosphorylation, dephosphorylation, autophosphorylation	3	1.19	TRIREDRAFT_64125 TRIREDRAFT_67907 TRIREDRAFT_68371	234	2.56	0.46484375	1
14.07.04 modification by acetylation, deacetylation	1	0.39	TRIREDRAFT_22459	71	0.77	0.506493506493507	1
14.07.09 posttranslational modification of amino acids (e.g. hydroxylation, methylation)	2	0.79	TRIREDRAFT_104211 TRIREDRAFT_70907	53	0.58	1.36206896551724	0.431122
14.10 assembly of protein complexes	2	0.79	TRIREDRAFT_104211 TRIREDRAFT_68371	240	2.63	0.300380228136882	1
14.13 protein/peptide degradation	7	2.78	TRIREDRAFT_53961 TRIREDRAFT_55671 TRIREDRAFT_104059 TRIREDRAFT_107142 TRIREDRAFT_22459 TRIREDRAFT_4990 TRIREDRAFT_81004	384	4.21	0.660332541567696	1
14.13.01 cytoplasmic and nuclear protein degradation	3	1.19	TRIREDRAFT_55671 TRIREDRAFT_104059 TRIREDRAFT_4990	258	2.83	0.420494699646643	1
16 PROTEIN WITH BINDING FUNCTION OR COFACTOR REQUIREMENT (structural or catalytic)	42	16.7	TRIREDRAFT_73632 TRIREDRAFT_54005 TRIREDRAFT_73536 TRIREDRAFT_54667 TRIREDRAFT_103275 TRIREDRAFT_74282 TRIREDRAFT_44965 TRIREDRAFT_56003 TRIREDRAFT_55671 TRIREDRAFT_55306 TRIREDRAFT_2735 TRIREDRAFT_104059 TRIREDRAFT_120371 TRIREDRAFT_2489 TRIREDRAFT_104211 TRIREDRAFT_104438 TRIREDRAFT_120988 TRIREDRAFT_58472 TRIREDRAFT_76601 TRIREDRAFT_106161 TRIREDRAFT_59887 TRIREDRAFT_106654 TRIREDRAFT_3447 TRI…	2682	29.4	0.568027210884354	0.999999
16.01 protein binding	11	4.38	TRIREDRAFT_74282 TRIREDRAFT_55671 TRIREDRAFT_104059 TRIREDRAFT_104211 TRIREDRAFT_106161 TRIREDRAFT_62805 TRIREDRAFT_64125 TRIREDRAFT_123029 TRIREDRAFT_4990 TRIREDRAFT_69753 TRIREDRAFT_70907	1441	15.8	0.277215189873418	1
16.01.01 receptor binding	1	0.39	TRIREDRAFT_74282	18	0.19	2.05263157894737	0.395344
16.03 nucleic acid binding	10	3.98	TRIREDRAFT_103275 TRIREDRAFT_56003 TRIREDRAFT_55671 TRIREDRAFT_104059 TRIREDRAFT_2489 TRIREDRAFT_120988 TRIREDRAFT_106654 TRIREDRAFT_62805 TRIREDRAFT_4990 TRIREDRAFT_70907	721	7.91	0.503160556257901	0.996208
16.03.01 DNA binding	6	2.39	TRIREDRAFT_103275 TRIREDRAFT_56003 TRIREDRAFT_120988 TRIREDRAFT_106654 TRIREDRAFT_62805 TRIREDRAFT_70907	396	4.34	0.550691244239631	1
16.03.03 RNA binding	5	1.99	TRIREDRAFT_56003 TRIREDRAFT_55671 TRIREDRAFT_104059 TRIREDRAFT_2489 TRIREDRAFT_4990	310	3.40	0.585294117647059	1
16.05 polysaccharide binding	3	1.19	TRIREDRAFT_73632 TRIREDRAFT_74282 TRIREDRAFT_2735	23	0.25	4.76	0.0243264
16.13 C-compound binding	3	1.19	TRIREDRAFT_54005 TRIREDRAFT_2735 TRIREDRAFT_27770	39	0.42	2.83333333333333	0.0914135
16.13.01 sugar binding	3	1.19	TRIREDRAFT_54005 TRIREDRAFT_2735 TRIREDRAFT_27770	22	0.24	4.95833333333333	0.0215825
16.17 metal binding	9	3.58	TRIREDRAFT_103275 TRIREDRAFT_44965 TRIREDRAFT_3447 TRIREDRAFT_107142 TRIREDRAFT_22459 TRIREDRAFT_62805 TRIREDRAFT_65037 TRIREDRAFT_123029 TRIREDRAFT_70907	628	6.88	0.520348837209302	0.991906
16.17.09 heavy metal binding (Cu, Fe, Zn)	8	3.18	TRIREDRAFT_103275 TRIREDRAFT_44965 TRIREDRAFT_3447 TRIREDRAFT_107142 TRIREDRAFT_22459 TRIREDRAFT_62805 TRIREDRAFT_123029 TRIREDRAFT_70907	404	4.43	0.71783295711061	1
16.19 nucleotide/nucleoside/nucleobase binding	6	2.39	TRIREDRAFT_54667 TRIREDRAFT_56003 TRIREDRAFT_55306 TRIREDRAFT_104211 TRIREDRAFT_64125 TRIREDRAFT_70907	763	8.37	0.285543608124253	0.999984
16.19.03 ATP binding	3	1.19	TRIREDRAFT_104211 TRIREDRAFT_64125 TRIREDRAFT_70907	570	6.25	0.1904	1
16.19.05 GTP binding	1	0.39	TRIREDRAFT_104211	124	1.36	0.286764705882353	1
16.21 complex cofactor/cosubstrate/vitamine binding	15	5.97	TRIREDRAFT_73536 TRIREDRAFT_120371 TRIREDRAFT_104438 TRIREDRAFT_58472 TRIREDRAFT_76601 TRIREDRAFT_59887 TRIREDRAFT_122820 TRIREDRAFT_65098 TRIREDRAFT_66726 TRIREDRAFT_67013 TRIREDRAFT_80746 TRIREDRAFT_5368 TRIREDRAFT_69650 TRIREDRAFT_70600 TRIREDRAFT_70988	370	4.05	1.47407407407407	0.0862811
16.21.01 heme binding	5	1.99	TRIREDRAFT_120371 TRIREDRAFT_58472 TRIREDRAFT_76601 TRIREDRAFT_67013 TRIREDRAFT_70600	62	0.68	2.92647058823529	0.0275573
16.21.03 molybdopterin binding	1	0.39	TRIREDRAFT_76601	5	0.05	7.8	0.130335
16.21.05 FAD/FMN binding	7	2.78	TRIREDRAFT_104438 TRIREDRAFT_59887 TRIREDRAFT_65098 TRIREDRAFT_66726 TRIREDRAFT_80746 TRIREDRAFT_69650 TRIREDRAFT_70988	104	1.14	2.43859649122807	0.0244632
16.21.07 NAD/NADP binding	8	3.18	TRIREDRAFT_73536 TRIREDRAFT_104438 TRIREDRAFT_58472 TRIREDRAFT_67013 TRIREDRAFT_80746 TRIREDRAFT_5368 TRIREDRAFT_70600 TRIREDRAFT_70988	173	1.89	1.68253968253968	0.104915
16.21.17 pyridoxal phosphate binding	1	0.39	TRIREDRAFT_122820	42	0.46	0.847826086956522	1
18 REGULATION OF METABOLISM AND PROTEIN FUNCTION	4	1.59	TRIREDRAFT_57526 TRIREDRAFT_62805 TRIREDRAFT_64125 TRIREDRAFT_123029	481	5.27	0.301707779886148	1
18.01 regulation by	2	0.79	TRIREDRAFT_57526 TRIREDRAFT_64125	235	2.57	0.307392996108949	1
18.01.01 regulation by modification	1	0.39	TRIREDRAFT_64125	133	1.45	0.268965517241379	1
18.01.07 regulation by binding / dissociation	1	0.39	TRIREDRAFT_57526	108	1.18	0.330508474576271	1
18.02 regulation of protein activity	3	1.19	TRIREDRAFT_62805 TRIREDRAFT_64125 TRIREDRAFT_123029	470	5.15	0.231067961165049	1
18.02.01 enzymatic activity regulation / enzyme regulator	1	0.39	TRIREDRAFT_123029	295	3.23	0.120743034055728	1
18.02.01.01 enzyme activator	1	0.39	TRIREDRAFT_123029	135	1.48	0.263513513513514	1
18.02.01.01.05 kinase activator	1	0.39	TRIREDRAFT_123029	24	0.26	1.5	0.488812
20 CELLULAR TRANSPORT, TRANSPORT FACILITIES AND TRANSPORT ROUTES	34	13.5	TRIREDRAFT_102820 TRIREDRAFT_43671 TRIREDRAFT_54005 TRIREDRAFT_53378 TRIREDRAFT_55306 TRIREDRAFT_56289 TRIREDRAFT_56314 TRIREDRAFT_57185 TRIREDRAFT_104438 TRIREDRAFT_104816 TRIREDRAFT_76633 TRIREDRAFT_58472 TRIREDRAFT_106161 TRIREDRAFT_59887 TRIREDRAFT_60086 TRIREDRAFT_107294 TRIREDRAFT_64900 TRIREDRAFT_80058 TRIREDRAFT_122975 TRIREDRAFT_123029 TRIREDRAFT_27770 TRIREDRAFT_66534 TRIREDRAFT_67013 T…	1503	16.4	0.823170731707317	0.915948
20.01 transported compounds (substrates)	32	12.7	TRIREDRAFT_102820 TRIREDRAFT_43671 TRIREDRAFT_54005 TRIREDRAFT_53378 TRIREDRAFT_55306 TRIREDRAFT_56289 TRIREDRAFT_56314 TRIREDRAFT_57185 TRIREDRAFT_104438 TRIREDRAFT_104816 TRIREDRAFT_76633 TRIREDRAFT_58472 TRIREDRAFT_106161 TRIREDRAFT_59887 TRIREDRAFT_60086 TRIREDRAFT_107294 TRIREDRAFT_64900 TRIREDRAFT_80058 TRIREDRAFT_122975 TRIREDRAFT_123029 TRIREDRAFT_27770 TRIREDRAFT_66534 TRIREDRAFT_67013 T…	1116	12.2	1.04098360655738	0.431417
20.01.01 ion transport	7	2.78	TRIREDRAFT_102820 TRIREDRAFT_43671 TRIREDRAFT_53378 TRIREDRAFT_106161 TRIREDRAFT_122975 TRIREDRAFT_123029 TRIREDRAFT_111890	223	2.44	1.13934426229508	0.416823
20.01.01.01 cation transport (H+, Na+, K+, Ca2+ , NH4+, etc.)	5	1.99	TRIREDRAFT_102820 TRIREDRAFT_43671 TRIREDRAFT_53378 TRIREDRAFT_106161 TRIREDRAFT_123029	182	1.99	1	1
20.01.01.01.01 heavy metal ion transport (Cu+, Fe3+, etc.)	3	1.19	TRIREDRAFT_102820 TRIREDRAFT_53378 TRIREDRAFT_123029	67	0.73	1.63013698630137	0.280661
20.01.01.01.01.01 siderophore-iron transport	2	0.79	TRIREDRAFT_102820 TRIREDRAFT_53378	24	0.26	3.03846153846154	0.140503
20.01.01.07 anion transport	3	1.19	TRIREDRAFT_43671 TRIREDRAFT_122975 TRIREDRAFT_111890	51	0.55	2.16363636363636	0.165089
20.01.01.07.07 phosphate transport	2	0.79	TRIREDRAFT_122975 TRIREDRAFT_111890	19	0.20	3.95	0.0950427
20.01.03 C-compound and carbohydrate transport	8	3.18	TRIREDRAFT_54005 TRIREDRAFT_56314 TRIREDRAFT_57185 TRIREDRAFT_104816 TRIREDRAFT_60086 TRIREDRAFT_80058 TRIREDRAFT_27770 TRIREDRAFT_81082	200	2.19	1.45205479452055	0.186721
20.01.03.01 sugar transport	2	0.79	TRIREDRAFT_54005 TRIREDRAFT_27770	35	0.38	2.07894736842105	0.250667
20.01.07 amino acid/amino acid derivatives transport	3	1.19	TRIREDRAFT_56314 TRIREDRAFT_57185 TRIREDRAFT_5787	66	0.72	1.65277777777778	0.273138
20.01.10 protein transport	1	0.39	TRIREDRAFT_123659	236	2.58	0.151162790697674	1
20.01.11 amine / polyamine transport	3	1.19	TRIREDRAFT_56314 TRIREDRAFT_57185 TRIREDRAFT_81082	35	0.38	3.13157894736842	0.0708162
20.01.13 lipid/fatty acid transport	6	2.39	TRIREDRAFT_55306 TRIREDRAFT_56314 TRIREDRAFT_57185 TRIREDRAFT_107294 TRIREDRAFT_80058 TRIREDRAFT_81082	99	1.08	2.21296296296296	0.0552456
20.01.15 electron transport	10	3.98	TRIREDRAFT_104438 TRIREDRAFT_58472 TRIREDRAFT_59887 TRIREDRAFT_64900 TRIREDRAFT_66534 TRIREDRAFT_67013 TRIREDRAFT_80746 TRIREDRAFT_70600 TRIREDRAFT_70842 TRIREDRAFT_70988	269	2.95	1.34915254237288	0.207819
20.01.23 allantoin and allantoate transport	2	0.79	TRIREDRAFT_56289 TRIREDRAFT_70860	34	0.37	2.13513513513514	0.24039
20.01.25 vitamine/cofactor transport	2	0.79	TRIREDRAFT_57185 TRIREDRAFT_70860	39	0.42	1.88095238095238	0.291816
20.01.26 neurotransmitter transport	1	0.39	TRIREDRAFT_57185	29	0.31	1.25806451612903	0.555604
20.01.27 drug/toxin transport	1	0.39	TRIREDRAFT_76633	112	1.22	0.319672131147541	1
20.03 transport facilities	17	6.77	TRIREDRAFT_102820 TRIREDRAFT_43671 TRIREDRAFT_54005 TRIREDRAFT_55306 TRIREDRAFT_56289 TRIREDRAFT_56314 TRIREDRAFT_57185 TRIREDRAFT_104816 TRIREDRAFT_76633 TRIREDRAFT_107294 TRIREDRAFT_80058 TRIREDRAFT_81082 TRIREDRAFT_68371 TRIREDRAFT_5787 TRIREDRAFT_111890 TRIREDRAFT_82321 TRIREDRAFT_70860	542	5.94	1.13973063973064	0.323904
20.03.01 channel / pore class transport	2	0.79	TRIREDRAFT_81082 TRIREDRAFT_82321	50	0.54	1.46296296296296	0.402311
20.03.01.01 ion channels	1	0.39	TRIREDRAFT_82321	29	0.31	1.25806451612903	0.555604
20.03.02 carrier (electrochemical potential-driven transport)	4	1.59	TRIREDRAFT_56314 TRIREDRAFT_76633 TRIREDRAFT_80058 TRIREDRAFT_111890	92	1.00	1.59	0.247612
20.03.02.02 symporter	3	1.19	TRIREDRAFT_56314 TRIREDRAFT_80058 TRIREDRAFT_111890	42	0.46	2.58695652173913	0.108297
20.03.02.02.01 proton driven symporter	2	0.79	TRIREDRAFT_56314 TRIREDRAFT_80058	30	0.32	2.46875	0.199588
20.03.02.02.02 sodium driven symporter	1	0.39	TRIREDRAFT_111890	5	0.05	7.8	0.130335
20.03.02.03 antiporter	1	0.39	TRIREDRAFT_76633	52	0.57	0.68421052631579	1
20.03.02.03.01 proton driven antiporter	1	0.39	TRIREDRAFT_76633	32	0.35	1.11428571428571	0.591429
20.03.22 transport ATPases	1	0.39	TRIREDRAFT_107294	85	0.93	0.419354838709677	1
20.03.25 ABC transporters	1	0.39	TRIREDRAFT_68371	73	0.80	0.4875	1
20.09 transport routes	17	6.77	TRIREDRAFT_102820 TRIREDRAFT_43671 TRIREDRAFT_54005 TRIREDRAFT_53378 TRIREDRAFT_56289 TRIREDRAFT_56314 TRIREDRAFT_57185 TRIREDRAFT_104816 TRIREDRAFT_76633 TRIREDRAFT_60086 TRIREDRAFT_80058 TRIREDRAFT_27770 TRIREDRAFT_81082 TRIREDRAFT_5787 TRIREDRAFT_111890 TRIREDRAFT_82321 TRIREDRAFT_70860	995	10.9	0.621100917431193	0.99096
20.09.16 cellular export and secretion	3	1.19	TRIREDRAFT_76633 TRIREDRAFT_80058 TRIREDRAFT_81082	210	2.30	0.517391304347826	1
20.09.18 cellular import	16	6.37	TRIREDRAFT_102820 TRIREDRAFT_43671 TRIREDRAFT_54005 TRIREDRAFT_53378 TRIREDRAFT_56289 TRIREDRAFT_56314 TRIREDRAFT_57185 TRIREDRAFT_104816 TRIREDRAFT_60086 TRIREDRAFT_80058 TRIREDRAFT_27770 TRIREDRAFT_81082 TRIREDRAFT_5787 TRIREDRAFT_111890 TRIREDRAFT_82321 TRIREDRAFT_70860	363	3.98	1.60050251256281	0.0428021
20.09.18.07 non-vesicular cellular import	10	3.98	TRIREDRAFT_54005 TRIREDRAFT_53378 TRIREDRAFT_56289 TRIREDRAFT_104816 TRIREDRAFT_60086 TRIREDRAFT_80058 TRIREDRAFT_27770 TRIREDRAFT_5787 TRIREDRAFT_82321 TRIREDRAFT_70860	151	1.65	2.41212121212121	0.00879846
30 CELLULAR COMMUNICATION/SIGNAL TRANSDUCTION MECHANISM	7	2.78	TRIREDRAFT_104211 TRIREDRAFT_57526 TRIREDRAFT_62805 TRIREDRAFT_64125 TRIREDRAFT_122975 TRIREDRAFT_123029 TRIREDRAFT_70907	561	6.15	0.452032520325203	1
30.01 cellular signalling	3	1.19	TRIREDRAFT_64125 TRIREDRAFT_123029 TRIREDRAFT_70907	482	5.28	0.225378787878788	1
30.01.05 enzyme mediated signal transduction	2	0.79	TRIREDRAFT_64125 TRIREDRAFT_123029	284	3.11	0.254019292604502	1
30.01.05.01 protein kinase	2	0.79	TRIREDRAFT_64125 TRIREDRAFT_123029	134	1.47	0.537414965986395	1
30.01.05.01.03 MAPKKK cascade	1	0.39	TRIREDRAFT_123029	30	0.32	1.21875	0.56788
30.01.05.01.06 serine/threonine kinase	1	0.39	TRIREDRAFT_64125	66	0.72	0.541666666666667	1
30.05 transmembrane signal transduction	4	1.59	TRIREDRAFT_104211 TRIREDRAFT_57526 TRIREDRAFT_62805 TRIREDRAFT_122975	161	1.76	0.903409090909091	1
30.05.01 receptor enzyme mediated signalling	1	0.39	TRIREDRAFT_122975	50	0.54	0.722222222222222	1
30.05.01.12 transmembrane receptor protein tyrosine kinase signalling pathways	1	0.39	TRIREDRAFT_122975	11	0.12	3.25	0.26459
30.05.02 non-enzymatic receptor mediated signalling	2	0.79	TRIREDRAFT_57526 TRIREDRAFT_62805	73	0.80	0.9875	1
30.05.02.16 hedgehog-dependent signalling pathway	1	0.39	TRIREDRAFT_62805	5	0.05	7.8	0.130335
30.05.02.24 G-protein coupled receptor signalling pathway	1	0.39	TRIREDRAFT_57526	31	0.34	1.14705882352941	0.579819
32 CELL RESCUE, DEFENSE AND VIRULENCE	36	14.3	TRIREDRAFT_53372 TRIREDRAFT_102820 TRIREDRAFT_53430 TRIREDRAFT_119696 TRIREDRAFT_74215 TRIREDRAFT_103458 TRIREDRAFT_55566 TRIREDRAFT_120371 TRIREDRAFT_104211 TRIREDRAFT_76633 TRIREDRAFT_58472 TRIREDRAFT_76230 TRIREDRAFT_30776 TRIREDRAFT_107294 TRIREDRAFT_3914 TRIREDRAFT_4240 TRIREDRAFT_64125 TRIREDRAFT_64900 TRIREDRAFT_122948 TRIREDRAFT_123029 TRIREDRAFT_123079 TRIREDRAFT_110271 TRIREDRAFT_66534 …	1050	11.5	1.24347826086957	0.0959354
32.01 stress response	15	5.97	TRIREDRAFT_120371 TRIREDRAFT_104211 TRIREDRAFT_58472 TRIREDRAFT_4240 TRIREDRAFT_64125 TRIREDRAFT_123029 TRIREDRAFT_110271 TRIREDRAFT_67013 TRIREDRAFT_81082 TRIREDRAFT_67907 TRIREDRAFT_123659 TRIREDRAFT_111716 TRIREDRAFT_70600 TRIREDRAFT_70907 TRIREDRAFT_70988	588	6.45	0.925581395348837	1
32.01.01 oxidative stress response	8	3.18	TRIREDRAFT_120371 TRIREDRAFT_58472 TRIREDRAFT_123029 TRIREDRAFT_110271 TRIREDRAFT_67013 TRIREDRAFT_111716 TRIREDRAFT_70600 TRIREDRAFT_70988	90	0.98	3.24489795918367	0.00327215
32.01.03 osmotic and salt stress response	3	1.19	TRIREDRAFT_104211 TRIREDRAFT_110271 TRIREDRAFT_111716	72	0.78	1.52564102564103	0.318498
32.01.04 pH stress response	2	0.79	TRIREDRAFT_110271 TRIREDRAFT_111716	9	0.09	8.77777777777778	0.0239301
32.01.05 heat shock response	2	0.79	TRIREDRAFT_110271 TRIREDRAFT_111716	42	0.46	1.71739130434783	0.322507
32.01.09 DNA damage response	1	0.39	TRIREDRAFT_70907	128	1.40	0.278571428571429	1
32.01.13 electromagnetic waves stress response (e.g. UV, X-ray)	1	0.39	TRIREDRAFT_64125	14	0.15	2.6	0.323761
32.05 disease, virulence and defense	9	3.58	TRIREDRAFT_53372 TRIREDRAFT_102820 TRIREDRAFT_119696 TRIREDRAFT_103458 TRIREDRAFT_3914 TRIREDRAFT_66534 TRIREDRAFT_23171 TRIREDRAFT_69904 TRIREDRAFT_70631	298	3.26	1.09815950920245	0.436992
32.05.01 resistance proteins	1	0.39	TRIREDRAFT_102820	125	1.37	0.284671532846715	1
32.05.01.03 chemical agent resistance	1	0.39	TRIREDRAFT_102820	45	0.49	0.795918367346939	1
32.05.01.03.03 inorganic chemical agent resistance (e.g. heavy metals)	1	0.39	TRIREDRAFT_102820	12	0.13	3	0.284865
32.05.03 defense related proteins	4	1.59	TRIREDRAFT_119696 TRIREDRAFT_103458 TRIREDRAFT_23171 TRIREDRAFT_70631	51	0.55	2.89090909090909	0.051187
32.05.05 virulence, disease factors	3	1.19	TRIREDRAFT_53372 TRIREDRAFT_3914 TRIREDRAFT_66534	103	1.13	1.05309734513274	0.543014
32.05.05.01 toxins	1	0.39	TRIREDRAFT_66534	24	0.26	1.5	0.488812
32.07 detoxification	21	8.36	TRIREDRAFT_53430 TRIREDRAFT_74215 TRIREDRAFT_55566 TRIREDRAFT_120371 TRIREDRAFT_76633 TRIREDRAFT_58472 TRIREDRAFT_76230 TRIREDRAFT_30776 TRIREDRAFT_107294 TRIREDRAFT_64900 TRIREDRAFT_122948 TRIREDRAFT_123029 TRIREDRAFT_123079 TRIREDRAFT_110271 TRIREDRAFT_66534 TRIREDRAFT_67013 TRIREDRAFT_111716 TRIREDRAFT_124079 TRIREDRAFT_70600 TRIREDRAFT_70842 TRIREDRAFT_70988	329	3.60	2.32222222222222	0.000285547
32.07.01 detoxification involving cytochrome P450	4	1.59	TRIREDRAFT_30776 TRIREDRAFT_64900 TRIREDRAFT_66534 TRIREDRAFT_70842	52	0.57	2.78947368421053	0.0543034
32.07.03 detoxification by modification	5	1.99	TRIREDRAFT_55566 TRIREDRAFT_120371 TRIREDRAFT_110271 TRIREDRAFT_111716 TRIREDRAFT_70988	47	0.51	3.90196078431373	0.00909007
32.07.05 detoxification by export	1	0.39	TRIREDRAFT_76633	86	0.94	0.414893617021277	1
32.07.07 oxygen and radical detoxification	5	1.99	TRIREDRAFT_120371 TRIREDRAFT_58472 TRIREDRAFT_123029 TRIREDRAFT_67013 TRIREDRAFT_70600	59	0.64	3.109375	0.0227695
32.07.07.01 catalase reaction	4	1.59	TRIREDRAFT_120371 TRIREDRAFT_58472 TRIREDRAFT_67013 TRIREDRAFT_70600	9	0.09	17.6666666666667	6.34398e-05
32.07.07.07 superoxide metabolism	1	0.39	TRIREDRAFT_123029	13	0.14	2.78571428571429	0.304584
32.07.09 detoxification by degradation	2	0.79	TRIREDRAFT_122948 TRIREDRAFT_124079	23	0.25	3.16	0.131065
32.10 degradation / modification of foreign (exogenous) compounds	1	0.39	TRIREDRAFT_119696	42	0.46	0.847826086956522	1
32.10.09 degradation / modification of foreign (exogenous) ester compounds	1	0.39	TRIREDRAFT_119696	8	0.08	4.875	0.200264
34 INTERACTION WITH THE ENVIRONMENT	21	8.36	TRIREDRAFT_102820 TRIREDRAFT_43671 TRIREDRAFT_54005 TRIREDRAFT_53378 TRIREDRAFT_103275 TRIREDRAFT_74282 TRIREDRAFT_55671 TRIREDRAFT_2735 TRIREDRAFT_104059 TRIREDRAFT_104211 TRIREDRAFT_106161 TRIREDRAFT_64125 TRIREDRAFT_80058 TRIREDRAFT_122975 TRIREDRAFT_123029 TRIREDRAFT_123079 TRIREDRAFT_4990 TRIREDRAFT_27770 TRIREDRAFT_111890 TRIREDRAFT_70631 TRIREDRAFT_70988	626	6.86	1.21865889212828	0.201249
34.01 homeostasis	8	3.18	TRIREDRAFT_102820 TRIREDRAFT_43671 TRIREDRAFT_53378 TRIREDRAFT_104211 TRIREDRAFT_80058 TRIREDRAFT_123029 TRIREDRAFT_123079 TRIREDRAFT_111890	263	2.88	1.10416666666667	0.438294
34.01.01 homeostasis of cations	7	2.78	TRIREDRAFT_102820 TRIREDRAFT_43671 TRIREDRAFT_53378 TRIREDRAFT_104211 TRIREDRAFT_80058 TRIREDRAFT_123029 TRIREDRAFT_111890	224	2.45	1.13469387755102	0.421356
34.01.01.01 homeostasis of metal ions (Na, K, Ca etc.)	4	1.59	TRIREDRAFT_102820 TRIREDRAFT_53378 TRIREDRAFT_104211 TRIREDRAFT_123029	149	1.63	0.975460122699387	1
34.01.01.03 homeostasis of protons	1	0.39	TRIREDRAFT_80058	57	0.62	0.629032258064516	1
34.01.03 homeostasis of anions	2	0.79	TRIREDRAFT_123079 TRIREDRAFT_111890	29	0.31	2.54838709677419	0.189515
34.01.03.03 homeostasis of phosphate	1	0.39	TRIREDRAFT_111890	8	0.08	4.875	0.200264
34.01.03.05 homeostasis of chloride	1	0.39	TRIREDRAFT_123079	10	0.10	3.9	0.243742
34.03 membrane excitability	1	0.39	TRIREDRAFT_70631	27	0.29	1.3448275862069	0.529999
34.03.01 synaptic transmission	1	0.39	TRIREDRAFT_70631	24	0.26	1.5	0.488812
34.03.03 regulation, generation and propagation of action potential	1	0.39	TRIREDRAFT_70631	12	0.13	3	0.284865
34.05 cell motility	1	0.39	TRIREDRAFT_106161	91	0.99	0.393939393939394	1
34.05.01 cell migration	1	0.39	TRIREDRAFT_106161	46	0.50	0.78	1
34.07 cell adhesion	2	0.79	TRIREDRAFT_74282 TRIREDRAFT_122975	38	0.41	1.92682926829268	0.281538
34.11 cellular sensing and response to external stimulus	9	3.58	TRIREDRAFT_54005 TRIREDRAFT_103275 TRIREDRAFT_55671 TRIREDRAFT_2735 TRIREDRAFT_104059 TRIREDRAFT_64125 TRIREDRAFT_4990 TRIREDRAFT_27770 TRIREDRAFT_70988	272	2.98	1.20134228187919	0.334526
34.11.01 photoperception and response	4	1.59	TRIREDRAFT_55671 TRIREDRAFT_104059 TRIREDRAFT_64125 TRIREDRAFT_4990	43	0.47	3.38297872340426	0.0299131
34.11.03 chemoperception and response	2	0.79	TRIREDRAFT_2735 TRIREDRAFT_70988	118	1.29	0.612403100775194	1
34.11.03.11 pH response	1	0.39	TRIREDRAFT_2735	15	0.16	2.4375	0.342411
34.11.10 response to biotic stimulus	1	0.39	TRIREDRAFT_2735	14	0.15	2.6	0.323761
34.11.12 perception of nutrients and nutritional adaptation	4	1.59	TRIREDRAFT_54005 TRIREDRAFT_103275 TRIREDRAFT_2735 TRIREDRAFT_27770	57	0.62	2.56451612903226	0.0713825
40 CELL FATE	5	1.99	TRIREDRAFT_74807 TRIREDRAFT_2489 TRIREDRAFT_106161 TRIREDRAFT_122495 TRIREDRAFT_123029	465	5.10	0.390196078431373	1
40.01 cell growth / morphogenesis	4	1.59	TRIREDRAFT_74807 TRIREDRAFT_2489 TRIREDRAFT_106161 TRIREDRAFT_122495	325	3.56	0.446629213483146	1
40.01.03 directional cell growth (morphogenesis)	2	0.79	TRIREDRAFT_106161 TRIREDRAFT_122495	91	0.99	0.797979797979798	1
40.01.03.03 guidance of longitudinal cell extension (e.g. pollen tube guidance, axonal pathfinding)	1	0.39	TRIREDRAFT_106161	23	0.25	1.56	0.474299
40.10 cell death	1	0.39	TRIREDRAFT_123029	141	1.54	0.253246753246753	1
40.10.02 apoptosis (type I programmed cell death)	1	0.39	TRIREDRAFT_123029	126	1.38	0.282608695652174	1
40.10.02.02 apoptotic program	1	0.39	TRIREDRAFT_123029	20	0.21	1.85714285714286	0.428252
40.10.02.02.03 disassembly of cell structures	1	0.39	TRIREDRAFT_123029	1	0.01	39	0.027537
41 DEVELOPMENT (Systemic)	2	0.79	TRIREDRAFT_120988 TRIREDRAFT_81082	90	0.98	0.806122448979592	1
41.01 fungal/microorganismic development	2	0.79	TRIREDRAFT_120988 TRIREDRAFT_81082	90	0.98	0.806122448979592	1
41.01.01 mating (fertilization)	1	0.39	TRIREDRAFT_81082	41	0.44	0.886363636363636	1
41.01.03 tissue pattern formation	1	0.39	TRIREDRAFT_120988	16	0.17	2.29411764705882	0.360549
41.01.03.01 fruit body development (sexually or asexually derived spores)	1	0.39	TRIREDRAFT_120988	14	0.15	2.6	0.323761
42 BIOGENESIS OF CELLULAR COMPONENTS	25	9.96	TRIREDRAFT_54005 TRIREDRAFT_73536 TRIREDRAFT_53961 TRIREDRAFT_103275 TRIREDRAFT_74282 TRIREDRAFT_74807 TRIREDRAFT_103458 TRIREDRAFT_56003 TRIREDRAFT_55671 TRIREDRAFT_2735 TRIREDRAFT_104438 TRIREDRAFT_106161 TRIREDRAFT_3447 TRIREDRAFT_3914 TRIREDRAFT_22459 TRIREDRAFT_62805 TRIREDRAFT_64125 TRIREDRAFT_122495 TRIREDRAFT_65162 TRIREDRAFT_122975 TRIREDRAFT_110271 TRIREDRAFT_27770 TRIREDRAFT_81004 TRIR…	1026	11.2	0.889285714285714	0.773245
42.01 cell wall	11	4.38	TRIREDRAFT_54005 TRIREDRAFT_73536 TRIREDRAFT_74807 TRIREDRAFT_2735 TRIREDRAFT_3447 TRIREDRAFT_22459 TRIREDRAFT_122495 TRIREDRAFT_65162 TRIREDRAFT_110271 TRIREDRAFT_27770 TRIREDRAFT_123659	239	2.62	1.67175572519084	0.066094
42.04 cytoskeleton/structural proteins	2	0.79	TRIREDRAFT_74807 TRIREDRAFT_106161	267	2.92	0.270547945205479	1
42.10 nucleus	5	1.99	TRIREDRAFT_103275 TRIREDRAFT_56003 TRIREDRAFT_22459 TRIREDRAFT_62805 TRIREDRAFT_70907	284	3.11	0.639871382636656	1
42.10.03 organization of chromosome structure	5	1.99	TRIREDRAFT_103275 TRIREDRAFT_56003 TRIREDRAFT_22459 TRIREDRAFT_62805 TRIREDRAFT_70907	240	2.63	0.756653992395437	1
42.16 mitochondrion	2	0.79	TRIREDRAFT_55671 TRIREDRAFT_104438	145	1.59	0.49685534591195	1
42.27 extracellular / secretion proteins	6	2.39	TRIREDRAFT_53961 TRIREDRAFT_74282 TRIREDRAFT_103458 TRIREDRAFT_3914 TRIREDRAFT_122975 TRIREDRAFT_81004	22	0.24	9.95833333333333	2.11502e-05
42.27.01 extracellular matrix	2	0.79	TRIREDRAFT_74282 TRIREDRAFT_122975	3	0.03	26.3333333333333	0.00222477
42.29 bud / growth tip	1	0.39	TRIREDRAFT_64125	25	0.27	1.44444444444444	0.502926
43 CELL TYPE DIFFERENTIATION	12	4.78	TRIREDRAFT_53372 TRIREDRAFT_43671 TRIREDRAFT_1885 TRIREDRAFT_2089 TRIREDRAFT_74807 TRIREDRAFT_2735 TRIREDRAFT_64125 TRIREDRAFT_122495 TRIREDRAFT_5084 TRIREDRAFT_123659 TRIREDRAFT_70527 TRIREDRAFT_112568	498	5.46	0.875457875457875	1
43.01 fungal/microorganismic cell type differentiation	12	4.78	TRIREDRAFT_53372 TRIREDRAFT_43671 TRIREDRAFT_1885 TRIREDRAFT_2089 TRIREDRAFT_74807 TRIREDRAFT_2735 TRIREDRAFT_64125 TRIREDRAFT_122495 TRIREDRAFT_5084 TRIREDRAFT_123659 TRIREDRAFT_70527 TRIREDRAFT_112568	498	5.46	0.875457875457875	1
43.01.03 fungal and other eukaryotic cell type differentiation	12	4.78	TRIREDRAFT_53372 TRIREDRAFT_43671 TRIREDRAFT_1885 TRIREDRAFT_2089 TRIREDRAFT_74807 TRIREDRAFT_2735 TRIREDRAFT_64125 TRIREDRAFT_122495 TRIREDRAFT_5084 TRIREDRAFT_123659 TRIREDRAFT_70527 TRIREDRAFT_112568	498	5.46	0.875457875457875	1
43.01.03.05 budding, cell polarity and filament formation	5	1.99	TRIREDRAFT_43671 TRIREDRAFT_74807 TRIREDRAFT_64125 TRIREDRAFT_122495 TRIREDRAFT_123659	258	2.83	0.703180212014134	1
43.01.03.07 development of conidia	2	0.79	TRIREDRAFT_53372 TRIREDRAFT_5084	10	0.10	7.9	0.0293764
43.01.03.09 development of asco- basidio- or zygospore	4	1.59	TRIREDRAFT_1885 TRIREDRAFT_2089 TRIREDRAFT_2735 TRIREDRAFT_70527	169	1.85	0.859459459459459	1
99 UNCLASSIFIED PROTEINS	136	54.1	TRIREDRAFT_103156 TRIREDRAFT_103403 TRIREDRAFT_54659 TRIREDRAFT_102936 TRIREDRAFT_53824 TRIREDRAFT_54583 TRIREDRAFT_53747 TRIREDRAFT_102637 TRIREDRAFT_54226 TRIREDRAFT_103009 TRIREDRAFT_102909 TRIREDRAFT_103205 TRIREDRAFT_102562 TRIREDRAFT_54768 TRIREDRAFT_74580 TRIREDRAFT_55062 TRIREDRAFT_120031 TRIREDRAFT_103668 TRIREDRAFT_56218 TRIREDRAFT_104263 TRIREDRAFT_120370 TRIREDRAFT_104994 TRIREDRAFT_1…	3705	40.6	1.33251231527094	7.84417e-06
