# Supplementary material for: The G-protein Coupled Receptor GPR8 Regulates Secondary Metabolism in Trichoderma reesei
Source: Front Bioeng Biotechnol. 2020 Nov 5;8:558996. doi: 10.3389/fbioe.2020.558996 (PMC7676458; doi:10.3389/fbioe.2020.558996)
Supplement: Supplementary file 5 [file Table_3.XLSX]

## Sheet: overlapping regulation
Comparison of gene regulation in Δypr2 (Hitzenhammer et al., 2019 PMID 30866811) and Δgpr8
∆gpr8 regulation		Δypr2 overlapping regulation
	darkness	light			darkness				Schmoll et al., 2016 PMID 26864432; MMBR; annotation Trichoderma									Annotation Trichoderma					JGI TRE annotation (user curation)			Druzhinina et al., 2016	Annotation Neurospora crassa (BROAD)			Annotation Aspergillus nidulans (Broad)
Protein ID	fold	Fold-Change	p-value	Fold-Change Description	Fold-Change	p-value	Fold-Change Description	regulation description	TOPIC	gene name	group	subgroup	description	T atro	T virens	N crassa	S cerevisiae	Gene name	Description	Specification	group	topic	name	defline	description	annotation	LOCUS NCR	SYMBOL	SYNOYM	LOCUS ANID	LENGTH	START	STOP	STRAND	NAME	CHROMOSOME	OPERON
111890	0.0798432	-	-	-	-	-	-	Δgpr8 cellulose DDup	-	-	-	-	-	-	-	-	-	-	-	-	-	-	-	-	-	Phosphate transporter	NCU09564	pho-4	van	ANID_03781	2203	744233	746435	-	phosphate permease	II	PF01384.12,PF01384.13
105532	0.083352	-	-	-	8.14865	1.46316e-07	up in ∆ypr2	Δgpr8 cellulose DDup	-	-	-	-	-	-	-	-	-	-	-	-	-	-	-	-	-	orphan protein	-	-	-	-	-	-	-	-	-	-	-
112380	0.084061	-	-	-	391.357	1.60389e-22	up in ∆ypr2	Δgpr8 cellulose DDup	-	-	-	-	-	-	-	-	-	-	-	-	-	-	-	-	-	unknown protein	NCU04398	0	0	ANID_09194	1230	67013	68242	+	conserved hypothetical protein	IV	PF05368.6
111094	0.0993136	-	-	-	19.1028	7.60881e-44	up in ∆ypr2	Δgpr8 cellulose DDup	CAZymes	0	Carbohydrate binding module	Carbohydrate binding module family13	0	-	69718	0	0	0	0	CBM family 13	Carbohydrate binding module	CAZys	\N	Carbohydrate-Binding Module Family 13	candidate carbohydrate-binding protein	CBM 13	-	-	-	-	-	-	-	-	-	-	-
69652	0.0996715	-	-	-	0.186083	5.87008e-37	down in ∆ypr2	Δgpr8 cellulose DDup	-	-	-	-	-	-	-	-	-	0	Hydroxyindole-O-methyltransferase and related SAM-dependent methyltransferases	0	0	0	-	-	-	flavin-dependent halogenase O-methyltransferase bifunctional protein	NCU05192	0	0	-	-	-	-	-	-	-	-
69625	0.106208	-	-	-	0.15372	6.67707e-31	down in ∆ypr2	Δgpr8 cellulose DDup	-	-	-	-	-	-	-	-	-	0	Glyoxylase	0	0	0	-	-	-	Glyoxylase	-	-	-	ANID_07070	1291	32509	33799	+	metallo-beta-lactamase superfamily protein	IV	PF00753.19,PF00753.20
82321	0.116465	-	-	-	48.6093	2.0433e-179	up in ∆ypr2	Δgpr8 cellulose DDup	-	-	-	-	-	-	-	-	-	0	Aquaporin (major intrinsic protein family)	0	0	0	-	-	-	Aquaporin	-	-	-	ANID_10902	1141	101595	102735	-	aquaporin	IV	PF00230.12,PF00230.13,TIGR00861
112147	0.117964	-	-	-	28.7412	6.13923e-54	up in ∆ypr2	Δgpr8 cellulose DDup	-	-	-	-	-	-	-	-	-	-	-	-	-	-	-	-	-	unknown protein	-	-	-	-	-	-	-	-	-	-	-
69650	0.126826	-	-	-	0.154741	3.29779e-39	down in ∆ypr2	Δgpr8 cellulose DDup	-	-	-	-	-	-	-	-	-	-	-	-	-	-	\N	Hypothetical protein	containing FAD-binding domain and SignalP-predicted secretion signal. Similar to tre36816 and tre34100.	FAD binding protein	NCU01123	0	0	ANID_07075	1595	46763	48357	+	conserved hypothetical protein	IV	PF01565.16,PF08031.4,PF08031.5,PF01565.15
81082	0.131064	-	-	-	0.048491	9.16373e-132	down in ∆ypr2	Δgpr8 cellulose DDup	-	-	-	-	-	-	-	-	-	0	aquaglyceroporin	0	0	0	-	-	-	aquaglyceroporin	-	-	-	-	-	-	-	-	-	-	-
5368	0.133612	-	-	-	-	-	-	Δgpr8 cellulose DDup	-	-	-	-	-	-	-	-	-	-	-	-	-	-	-	-	-	short chain dehydrogenase/reductase	-	-	-	ANID_09127	954	207777	208730	-	short-chain oxidoreductase	IV	PF00106.17,PF00106.18,PF08659.3
110153	0.141477	-	-	-	-	-	-	Δgpr8 cellulose DDup	-	-	-	-	-	-	-	-	-	-	-	-	-	-	-	-	-	orphan protein	-	-	-	-	-	-	-	-	-	-	-
103156	0.146641	-	-	-	29.7248	9.70723e-39	up in ∆ypr2	Δgpr8 cellulose DDup	-	-	-	-	-	-	-	-	-	0	unknown secreted protein, only in gibberella	0	0	0	-	-	-	unknown protein	-	-	-	-	-	-	-	-	-	-	-
66077	0.148732	-	-	-	0.414379	2.25991e-06	down in ∆ypr2	Δgpr8 cellulose DDup	-	-	-	-	-	-	-	-	-	-	-	-	-	-	-	-	-	ooc1-related protein	-	-	-	-	-	-	-	-	-	-	-
110862	0.152487	2.0539	1.07099e-08	up in ∆ypr2	0.129901	7.81971e-47	down in ∆ypr2	Δgpr8 cellulose DDup	-	-	-	-	-	-	-	-	-	-	-	-	-	-	-	-	-	orphan protein	-	-	-	-	-	-	-	-	-	-	-
111443	0.165298	-	-	-	16.0106	6.72629e-25	up in ∆ypr2	Δgpr8 cellulose DDup	-	-	-	-	-	-	-	-	-	0	unique protein	0	0	0	-	-	-	orphan protein	-	-	-	-	-	-	-	-	-	-	-
107495	0.166082	-	-	-	10.7583	3.15009e-30	up in ∆ypr2	Δgpr8 cellulose DDup	-	-	-	-	-	-	-	-	-	0	unknown secreted protein	0	0	0	-	-	-	unknown protein	-	-	-	-	-	-	-	-	-	-	-
112146	0.168443	2.18177	7.50655e-07	up in ∆ypr2	31.4872	1.98131e-118	up in ∆ypr2	Δgpr8 cellulose DDup	-	-	-	-	-	-	-	-	-	0	unknown hypothetical protein	0	0	0	-	-	-	unknown protein	-	-	-	-	-	-	-	-	-	-	-
58472	0.168856	-	-	-	35.707	8.89278e-173	up in ∆ypr2	Δgpr8 cellulose DDup	Antioxidant system	cat-3	0	0	Catalase	88135	166093	NCU05169	YDR256C	0	Catalase	0	0	oxidative/radical processes	\N	catalase	\N	Catalase	-	-	-	-	-	-	-	-	-	-	-
122495	0.17271	-	-	-	-	-	-	Δgpr8 cellulose DDup	CAZymes	0	Glycoside hydrolase	Glycoside hydrolase family76	candidate a-glycosidase	-	58111	NCU08127	YKL046C	0	candidate a-glycosidase	GH family 76	Glycoside hydrolase	CAZys	\N	Glycoside Hydrolase Family 76	related to a bacterial a-1,6-mannanase	GH76 ?-1,6-mannanase	NCU08127	gh76-3	dcw1	-	-	-	-	-	-	-	-
76230	0.17325	-	-	-	16.1678	1.97855e-110	up in ∆ypr2	Δgpr8 cellulose DDup	-	-	-	-	-	-	-	-	-	0	Flavin-containing (steroid ?) monooxygenase, A. fumigatus CpmA	0	0	0	-	-	-	Flavin-containing monooxygenase	-	-	-	ANID_05421	2044	122759	124802	-	steroid monooxygenase	V	0
122975	0.17676	-	-	-	0.479921	7.57433e-11	down in ∆ypr2	Δgpr8 cellulose DDup	-	-	-	-	-	-	-	-	-	0	Collagens (type IV and type XIII), and related proteins	0	0	0	-	-	-	orphan protein with collagen triple helix repeat	-	-	-	-	-	-	-	-	-	-	-
76601	0.18031	-	-	-	34.3462	7.32483e-180	up in ∆ypr2	Δgpr8 cellulose DDup	Sulfur metabolism	0	sulfur assimilation	EC number 1.8.3.1	sulfite oxidase	0	215055	NCU04474	0	0	Sulfite oxidase	0	Sulfur acquisition and processing	Sulfur metabolism	\N	sulfite oxidase	\N	Sulfite oxidase, molybdopterin-binding component	-	-	-	-	-	-	-	-	-	-	-
70842	0.18423	-	-	-	0.472733	5.7952e-10	down in ∆ypr2	Δgpr8 cellulose DDup	Secondary metabolism	0	Cytochrome P450	p450 superfamily (cI12078)	0	0	0	0	0	-	-	-	-	-	-	-	-	Cytochrome P450 CYP2 subfamily	-	-	-	-	-	-	-	-	-	-	-
109949	0.185079	-	-	-	49.4203	0.000695565	up in ∆ypr2	Δgpr8 cellulose DDup	-	-	-	-	-	-	-	-	-	-	-	-	-	-	-	-	-	unknown protein	-	-	-	-	-	-	-	-	-	-	-
110773	0.1883	-	-	-	-	-	-	Δgpr8 cellulose DDup	-	-	-	-	-	-	-	-	-	-	-	-	-	-	-	-	-	unknown protein	-	-	-	-	-	-	-	-	-	-	-
110271	0.190647	-	-	-	3.3939	0.00111006	up in ∆ypr2	Δgpr8 cellulose DDup	-	-	-	-	-	-	-	-	-	-	-	-	-	-	-	-	-	NAD-dependent epimerase/dehydratase	-	-	-	-	-	-	-	-	-	-	-
58574	0.195324	-	-	-	-	-	-	Δgpr8 cellulose DDup	-	-	-	-	-	-	-	-	-	0	carbonic anhydrase, CAS3 related (Elleuche 2009), prokaryotic and plant type	0	0	0	-	-	-	unknown protein	-	-	-	-	-	-	-	-	-	-	-
81004	0.195607	-	-	-	-	-	-	Δgpr8 cellulose DDup	-	-	-	-	-	-	-	-	-	0	putative aspartate protease, secreted	0	0	Protease	-	-	-	aspartyl protease	-	-	-	-	-	-	-	-	-	-	-
74282	0.196371	3.68512	7.38826e-26	up in ∆ypr2	28.2417	2.26853e-164	up in ∆ypr2	Δgpr8 cellulose DDup	Effector proteins (competition and defense)	0	Tandem repeat proteins	0	Tandem repeats: possible associate to cell wall	217708	170508	0	0	0	C-rich protein (see above)	0	0	0	-	-	-	QI74 orthologue	-	-	-	-	-	-	-	-	-	-	-
53824	0.196833	-	-	-	10.275	3.51757e-53	up in ∆ypr2	Δgpr8 cellulose DDup	-	-	-	-	-	-	-	-	-	0	hypothetical secreted protein	0	0	0	-	-	-	unknown secreted protein	-	-	-	ANID_08625	1147	136136	137282	+	conserved hypothetical protein	III	PF11807.1
124079	0.197431	-	-	-	0.387301	7.11053e-33	down in ∆ypr2	Δgpr8 cellulose DDup	-	-	-	-	-	-	-	-	-	0	unknown, no introns, only in close neighbors	0	0	0	\N	Multicopper Oxidase	Hypothetical Extracellular Multicopper Oxidase. Conserved catalytic residues. N-terminal secretion signal predicted by SignalP.	Multicopper oxidases	-	-	-	ANID_06635	2148	185693	187840	+	laccase	I	PF07732.8,PF07732.7,PF07731.7,PF07731.6,PF00394.15,PF00394.14
112539	0.199909	-	-	-	-	-	-	Δgpr8 cellulose DDup	Transcription factors	0	Zn2Cys6	0	conserved hypothetical protein	0	0	NCU01097	YOR172W	-	-	-	-	-	-	-	-	Zn2Cys6 transcriptional regulator	-	-	-	-	-	-	-	-	-	-	-
66534	0.200739	-	-	-	12.562	2.97486e-86	up in ∆ypr2	Δgpr8 cellulose DDup	Secondary metabolism	0	Cytochrome P450	p450 superfamily (cI12078)	0	0	0	0	0	0	Cytochrome P450 CYP3/CYP5/CYP6/CYP9 subfamilies	0	0	0	-	-	-	Cytochrome P450 CYP2 subfamily	NCU09636	0	0	-	-	-	-	-	-	-	-
109284	0.201296	-	-	-	-	-	-	Δgpr8 cellulose DDup	-	-	-	-	-	-	-	-	-	-	-	-	-	-	-	-	-	unknown protein	-	-	-	-	-	-	-	-	-	-	-
82628	0.202083	4.56266	7.83779e-35	up in ∆ypr2	0.0291559	1.79284e-101	down in ∆ypr2	Δgpr8 cellulose DDup	-	-	-	-	-	-	-	-	-	-	-	-	-	-	-	-	-	acetyltransferase SidF	-	-	-	ANID_06234	1398	65351	66748	-	siderophore biosynthesis acetylase AceI	I	PF10331.2,PF10331.1
76633	0.203114	-	-	-	-	-	-	Δgpr8 cellulose DDup	-	-	-	-	-	-	-	-	-	0	putative 11 TM MDR transporter	0	0	0	-	-	-	MDR multidrug transporter	NCU06519	0	0	ANID_06277	1938	120964	122901	-	MFS multidrug transporter	I	PF07690.9,PF07690.8
55671	0.204142	-	-	-	0.202184	2.08e-10	down in ∆ypr2	Δgpr8 cellulose DDup	-	-	-	-	-	-	-	-	-	-	-	-	-	-	-	-	-	unknown protein	-	-	-	-	-	-	-	-	-	-	-
123079	0.205645	-	-	-	0.238296	1.6249e-59	down in ∆ypr2	Δgpr8 cellulose DDup	Effector proteins (competition and defense)	0	Proteins with known effector domains	0	Chloroperoxidase	280794	58307	NCU11046	0	0	short chain oxidoreductase	0	0	0	-	-	-	chloroperoxidase	-	-	-	ANID_06457	975	238081	239055	+	conserved hypothetical protein	I	PF01328.10
5084	0.207061	-	-	-	11.1777	3.53295e-22	up in ∆ypr2	Δgpr8 cellulose DDup	Asexual development	con-10	Orthologues of Neurospora crassa con genes involved in asexual reproduction	0	N.crassa CON-10 - conidation-specific protein CON-10	291013	92556	NCU07325	0	0	Con10	0	0	0	-	-	-	conidiation-specific protein 10	NCU07325	con-10	0	ANID_05015	593	494789	495381	+	conidiation-specific protein 10	III	PF10685.2,PF10685.1
107349	0.213686	-	-	-	0.105999	1.28813e-44	down in ∆ypr2	Δgpr8 cellulose DDup	-	-	-	-	-	-	-	-	-	-	-	-	-	-	-	-	-	unknown protein	NCU03403	0	0	-	-	-	-	-	-	-	-
66726	0.214554	-	-	-	12.7677	2.30143e-75	up in ∆ypr2	Δgpr8 cellulose DDup	-	-	-	-	-	-	-	-	-	0	Proteins containing the FAD binding domain	0	0	0	-	-	-	FAD binding protein	-	-	-	ANID_09308	1601	213560	215160	+	FAD binding domain-containing protein	VIII	PF01565.16,PF08031.4,PF08031.5,PF01565.15
105844	0.215191	-	-	-	11.7942	5.86445e-144	up in ∆ypr2	Δgpr8 cellulose DDup	-	-	-	-	-	-	-	-	-	0	unknown secreted protein, only in Cryptococcus	0	0	0	-	-	-	SSCRP	-	-	-	-	-	-	-	-	-	-	-
103009	0.215395	-	-	-	46.9353	2.02877e-150	up in ∆ypr2	Δgpr8 cellulose DDup	-	-	-	-	-	-	-	-	-	0	secreted, only in A. fumigatus	0	0	0	-	-	-	unknown protein	-	-	-	-	-	-	-	-	-	-	-
109321	0.219199	-	-	-	17.2609	4.113e-19	up in ∆ypr2	Δgpr8 cellulose DDup	-	-	-	-	-	-	-	-	-	-	-	-	-	-	-	-	-	unknown protein	-	-	-	-	-	-	-	-	-	-	-
58717	0.224629	-	-	-	13.2113	2.53442e-40	up in ∆ypr2	Δgpr8 cellulose DDup	-	-	-	-	-	-	-	-	-	0	ß-lactamase class C	0	0	0	-	-	-	߀-lactamase class C	-	-	-	ANID_05422	1495	125651	127145	+	beta-lactamase	V	PF00144.17,PF00144.16
111110	0.226552	-	-	-	-	-	-	Δgpr8 cellulose DDup	-	-	-	-	-	-	-	-	-	0	SAM-dependent methyltransferases	0	0	0	-	-	-	SAM-dependent methyltransferases	-	-	-	-	-	-	-	-	-	-	-
59322	0.227123	-	-	-	36.7155	3.14668e-89	up in ∆ypr2	Δgpr8 cellulose DDup	-	-	-	-	-	-	-	-	-	0	Zinc-binding oxidoreductase	0	0	0	-	-	-	Zinc-binding oxidoreductase	-	-	-	ANID_11094	1280	215788	217067	+	zinc-binding oxidoreductase ToxD	III	PF00107.18,PF00107.19,PF08240.5,PF08240.4
3447	0.228037	-	-	-	42.0543	1.97631e-93	up in ∆ypr2	Δgpr8 cellulose DDup	-	-	-	-	-	-	-	-	-	0	NADP-dependent alcohol dehydrogenase (class V)	0	0	0	-	-	-	NADP-dependent alcohol dehydrogenase (class V)	-	-	-	ANID_08628	1090	143566	144655	-	NADP-dependent alcohol dehydrogenase	III	PF00107.18,PF00107.19,PF08240.5,PF08240.4
102820	0.228213	-	-	-	-	-	-	Δgpr8 cellulose DDup	-	-	-	-	-	-	-	-	-	0	putative multicopper oxidase	0	0	oxidative/radical processes	\N	ferroxidase-like protein	Putative multicopper oxidase with ferroxidase activity. Involved in high affinity iron transport. Similar to Fet3 yeast ferroxidase. Contains conserved catalytic residues. N-terminal secretion signal predicted by SignalP and C-terminal transmembrane domain predecited by TMHMM	ferrooxidoreductase	NCU03498	0	0	-	-	-	-	-	-	-	-
104211	0.230218	-	-	-	0.0792532	1.6005e-39	down in ∆ypr2	Δgpr8 cellulose DDup	heat shock proteins	0	FKBP	0	hypothetical FKBP-type peptidyl-prolyl cis-transisomerase, related to S. cerevisiae FPR1p and to N. crassa peptidyl-prolyl cis-trans isomerase fkr-3	297179	xx	NCU04371	YNL135C	0	hypothetical FKBP-type peptidyl-prolyl cis-transisomerase	0	FKBP	Heat shock proteins	-	-	-	FKBP-type peptidyl-prolyl cis-trans isomerase	NCU04371	fkr-3	0	ANID_03598	755	165407	166161	-	conserved hypothetical protein	II	PF00254.20,PF00254.21
106253	0.232793	-	-	-	-	-	-	Δgpr8 cellulose DDup	-	-	-	-	-	-	-	-	-	-	-	-	-	-	-	-	-	orphan protein	-	-	-	-	-	-	-	-	-	-	-
79222	0.234112	-	-	-	6.39701	7.24159e-27	up in ∆ypr2	Δgpr8 cellulose DDup	-	-	-	-	-	-	-	-	-	0	hypothetical conserved protein	0	0	0	-	-	-	unknown protein	NCU00787	0	0	-	-	-	-	-	-	-	-
64125	0.235593	-	-	-	0.42354	9.09927e-11	down in ∆ypr2	Δgpr8 cellulose DDup	protein kinases	0	CAMK kinase	0	CAMK type kinase	36309	58043	NCU09064	YKL101W	0	CAMK type kinase	kinase	CAMK kinase	signal transduction	-	-	-	Serine/threonine protein kinase	NCU09064	stk-53	0	ANID_11101	3990	17545	21534	+	serine/threonine protein kinase	III	PF00069.17,PF07714.9,PF07714.10,PF00069.18
121785	0.235595	-	-	-	35.221	1.30899e-127	up in ∆ypr2	Δgpr8 cellulose DDup	-	-	-	-	-	-	-	-	-	0	ATP-dependent RNA helicase	0	0	0	-	-	-	ATP-dependent RNA helicase	-	-	-	-	-	-	-	-	-	-	-
107194	0.236635	-	-	-	-	-	-	Δgpr8 cellulose DDup	-	-	-	-	-	-	-	-	-	-	-	-	-	-	-	-	-	orphan protein	-	-	-	-	-	-	-	-	-	-	-
124259	0.239073	-	-	-	3.57279	2.10274e-11	up in ∆ypr2	Δgpr8 cellulose DDup	-	-	-	-	-	-	-	-	-	-	-	-	-	-	-	-	-	SSCRP	-	-	-	-	-	-	-	-	-	-	-
43671	0.240688	-	-	-	0.291396	1.32135e-19	down in ∆ypr2	Δgpr8 cellulose DDup	-	-	-	-	-	-	-	-	-	0	ammonium permease MEA1	0	0	0	\N	ammonium permease	\N	ammonium permease MEA1	NCU03257	0	0	ANID_07463	1951	120963	122913	-	ammonium transporter MeaA	IV	PF00909.13,PF00909.14,TIGR00836
105983	0.24484	-	-	-	41.8585	0.00254822	up in ∆ypr2	Δgpr8 cellulose DDup	-	-	-	-	-	-	-	-	-	-	-	-	-	-	-	-	-	unknown protein	-	-	-	-	-	-	-	-	-	-	-
54768	0.245953	-	-	-	2.53684	1.59757e-24	up in ∆ypr2	Δgpr8 cellulose DDup	-	-	-	-	-	-	-	-	-	0	hypothetical protein	0	0	0	-	-	-	unknown protein	-	-	-	ANID_03539	1879	46681	48559	-	conserved hypothetical protein	II	0
112540	0.246964	-	-	-	4.64007	0.00152762	up in ∆ypr2	Δgpr8 cellulose DDup	-	-	-	-	-	-	-	-	-	-	-	-	-	-	-	-	-	orphan protein	-	-	-	-	-	-	-	-	-	-	-
107853	0.251014	-	-	-	16.5053	2.75507e-30	up in ∆ypr2	Δgpr8 cellulose DDup	-	-	-	-	-	-	-	-	-	-	-	-	-	-	-	-	-	unknown protein	-	-	-	-	-	-	-	-	-	-	-
71094	0.25209	-	-	-	0.268193	1.14042e-22	down in ∆ypr2	Δgpr8 cellulose DDup	-	-	-	-	-	-	-	-	-	-	-	-	-	-	-	-	-	Intradiol ring-cleavage dioxygenase	NCU01849	0	0	ANID_07161	1232	76923	78154	-	extracellular dioxygenase	IV	PF00775.14
123659	0.253878	-	-	-	16.6376	9.01148e-157	up in ∆ypr2	Δgpr8 cellulose DDup	Effector proteins (competition and defense)	0	Tandem repeat proteins	0	Tandem repeats: possible associate to cell wall, no signal peptide in T. virens	308283	228928	NCU04033	YJL158C	0	von Willebrand factor and related coagulation proteins/ putative cell wall protein. Distantly related to S. cerevisiae Pir3p.	0	cell wall	Secretion	\N	cell wall protein	Putative cell wall protein. Distantly related to S. cerevisiae Pir3p.	cell wall protein, istantly related to S. cerevisiae Pir3p.	NCU04033	0	0	-	-	-	-	-	-	-	-
56314	0.25576	-	-	-	2.22714	1.3473e-05	up in ∆ypr2	Δgpr8 cellulose DDup	-	-	-	-	-	-	-	-	-	-	-	-	-	-	\N	PotE Amino acid transporter	COG0531, PotE, Amino acid transporters	Amino acid transporter PotE	-	-	-	ANID_02287	2367	30918	33284	-	GABA permease	VII	PF00324.14
124277	0.25718	-	-	-	0.460043	2.83792e-16	down in ∆ypr2	Δgpr8 cellulose DDup	-	-	-	-	-	-	-	-	-	0	Cro1, conserved hypothetical protein containing multiple WSC domains and putative copper radical oxidase	0	0	0	-	-	-	SSCRP	-	-	-	-	-	-	-	-	-	-	-
70500	0.257777	-	-	-	0.411136	7.41722e-06	down in ∆ypr2	Δgpr8 cellulose DDup	-	-	-	-	-	-	-	-	-	-	-	-	-	-	-	-	-	unknown protein, 6TM	NCU04499	0	0	-	-	-	-	-	-	-	-
64900	0.259584	-	-	-	28.1876	1.86044e-97	up in ∆ypr2	Δgpr8 cellulose DDup	Secondary metabolism	0	Cytochrome P450	p450 superfamily (cI12078)	0	0	0	0	0	0	Cytochrome P450 CYP3/CYP5/CYP6/CYP9 subfamilies	0	0	0	-	-	-	Cytochrome P450 CYP2 subfamily	-	-	-	-	-	-	-	-	-	-	-
60370	0.265217	-	-	-	33.905	3.32094e-56	up in ∆ypr2	Δgpr8 cellulose DDup	-	-	-	-	-	-	-	-	-	0	unknown protein	0	0	0	-	-	-	unknown protein	-	-	-	ANID_04104	1262	52795	54056	-	conserved hypothetical protein	II	0
67699	0.267853	-	-	-	10.0368	1.67445e-65	up in ∆ypr2	Δgpr8 cellulose DDup	-	-	-	-	-	-	-	-	-	0	FAD/NAD-oxidoreductase, only in Hypocreaceae	0	0	0	\N	Pyruvate/2-oxoglutarate dehydrogenase	pfam00070, Pyr_redox, Pyridine nucleotide-disulphide oxidoreductase	FAD/NAD-oxidoreductase, only in Hypocreaceae	-	-	-	-	-	-	-	-	-	-	-
111716	0.268752	-	-	-	38.1881	1.9541e-32	up in ∆ypr2	Δgpr8 cellulose DDup	-	-	-	-	-	-	-	-	-	0	Flavonol reductase/cinnamoyl-CoA reductase	0	0	0	-	-	-	Flavonol reductase/cinnamoyl-CoA reductase	-	-	-	ANID_00765	1093	117065	118157	-	3-beta hydroxysteroid dehydrogenase/isomerase	VIII	PF07993.5,PF05368.6,PF00106.18,PF01073.12,PF01370.14
3914	0.271967	-	-	-	-	-	-	Δgpr8 cellulose DDup	CAZymes	0	Glycosyl transferase	Glycosyl transferase family90	0	-	56363	NCU02336	0	0	0	GT family 90	Glycosyl transferase	CAZys	-	-	-	Endoplasmic reticulum protein EP58	-	-	-	-	-	-	-	-	-	-	-
62977	0.273947	-	-	-	7.01052	1.00543e-08	up in ∆ypr2	Δgpr8 cellulose DDup	-	-	-	-	-	-	-	-	-	0	nucleoside diphosphate sugar epimerase, secreted	0	0	0	-	-	-	nucleoside diphosphate sugar epimerase, secreted	-	-	-	-	-	-	-	-	-	-	-
44965	0.2743	-	-	-	12.7695	2.88112e-208	up in ∆ypr2	Δgpr8 cellulose DDup	-	-	-	-	-	-	-	-	-	0	Sorbitol dehydrogenase	0	0	0	-	-	-	zinc binding oxidoreductase	NCU11395	0	0	ANID_02470	1891	3928	5818	+	alcohol dehydrogenase	VII	PF00107.18,PF08240.5,PF08240.4
53961	0.279921	-	-	-	21.6261	3.59726e-99	up in ∆ypr2	Δgpr8 cellulose DDup	-	-	-	-	-	-	-	-	-	0	putative aspartyl protease	0	0	Protease	-	-	-	Aspartyl protease	-	-	-	ANID_06888	1321	264556	265876	-	propenicillopepsin	I	PF00026.16,PF00026.15
70988	0.280731	-	-	-	8.2166	1.16753e-30	up in ∆ypr2	Δgpr8 cellulose DDup	-	-	-	-	-	-	-	-	-	0	Flavin-containing monooxygenase	0	0	0	-	-	-	Flavin-containing monooxygenase	-	-	-	-	-	-	-	-	-	-	-
4240	0.281682	-	-	-	9.38001	9.93708e-36	up in ∆ypr2	Δgpr8 cellulose DDup	-	-	-	-	-	-	-	-	-	-	-	-	-	-	-	-	-	stress response protein Rds1; secreted	NCU05143	0	0	ANID_07640	1519	103726	105244	-	stress response protein	IV	0
82208	0.284494	-	-	-	-	-	-	Δgpr8 cellulose DDup	Secondary metabolism	pks4g	Polyketide synthase	Non-reducing clade I	Polyketide synthase	217154	209609	NCU03584	YER061C	0	candidate polyketide synthase	0	PKS	secondary metabolism	\N	\N	replaced by tre22633	PKS4	NCU03584	per-1	0	ANID_08209	6819	5916	12734	-	polyketide synthase for naphthopyrone YWA1	II	PF00109.19,PF00550.17,PF00975.13,PF00108.16,PF00698.13,PF00975.12,PF00698.14,PF00550.18,PF02801.14,PF02801.15,PF00109.18
55319	0.286449	-	-	-	-	-	-	Δgpr8 cellulose DDup	CAZymes	abf3	Glycoside hydrolase	Glycoside hydrolase family54	candidate a-L-arabinofuranosidase	127924	48400	NCU09775	0	abf3	candidate a-L-arabinofuranosidase	GH family 54	Glycoside hydrolase	CAZys	\N	Glycoside Hydrolase Family 54	candidate a-L-arabinofuranosidase; C-terminal CBM42 module	GH54 ?-L-arabinofuranosidase ABF3	-	-	-	-	-	-	-	-	-	-	-
57204	0.288863	-	-	-	-	-	-	Δgpr8 cellulose DDup	-	-	-	-	-	-	-	-	-	0	lipase, secreted	0	0	0	-	-	-	lipase, secreted	-	-	-	ANID_01799	1353	5354	6706	+	secretory lipase	VII	PF03583.6,PF03583.7
111237	0.289068	4.48832	0.000507492	up in ∆ypr2	8.87367	7.52687e-14	up in ∆ypr2	Δgpr8 cellulose DDup	-	-	-	-	-	-	-	-	-	0	unique protein	0	0	0	-	-	-	orphan protein	-	-	-	-	-	-	-	-	-	-	-
30776	0.289528	-	-	-	0.0704288	1.34244e-08	down in ∆ypr2	Δgpr8 cellulose DDup	Sulfur metabolism	0	sulfur assimilation	EC number 1.14.11.17	taurine dioxygenase	184293	17533	NCU07819	YLL057C	0	Taurine dioxygenase	0	Sulfur acquisition and processing	Sulfur metabolism	-	-	-	alpha-ketoglutarate-dependent sulfonate diounknown proteingenase	-	-	-	-	-	-	-	-	-	-	-
120371	0.293966	-	-	-	23.9363	1.83189e-162	up in ∆ypr2	Δgpr8 cellulose DDup	Antioxidant system	cat-7	0	0	Catalase	233892	45138	NCU08791	YGR088W	0	Catalase	0	0	oxidative/radical processes	\N	catalase	Bacterial type catalase	Catalase	-	-	-	-	-	-	-	-	-	-	-
103668	0.296805	-	-	-	4.69406	1.45928e-32	up in ∆ypr2	Δgpr8 cellulose DDup	-	-	-	-	-	-	-	-	-	-	-	-	-	-	-	-	-	orphan protein	-	-	-	-	-	-	-	-	-	-	-
102637	0.298478	-	-	-	-	-	-	Δgpr8 cellulose DDup	-	-	-	-	-	-	-	-	-	-	-	-	-	-	-	-	-	orphan protein	-	-	-	-	-	-	-	-	-	-	-
123029	0.298731	-	-	-	-	-	-	Δgpr8 cellulose DDup	Antioxidant system	sod-1	0	0	Cu/Zn-superoxide dismutase	298583	183329	NCU02133	YJR104C	0	Cu,Zn superoxide dismutase	0	0	oxidative/radical processes	sod1	Copper/Zinc superoxide dismutase	\N	Cu2+/Zn2+ superoxide dismutase SOD1	NCU02133	sod-1	0	ANID_00241	960	290636	291595	+	superoxide dismutase	VIII	PF00080.13,PF00080.12
81668	0.301979	-	-	-	2.66855	1.27827e-05	up in ∆ypr2	Δgpr8 cellulose DDup	-	-	-	-	-	-	-	-	-	-	-	-	-	-	-	-	-	unknown protein	-	-	-	-	-	-	-	-	-	-	-
23171	0.302849	-	-	-	0.232542	1.00072e-71	down in ∆ypr2	Δgpr8 cellulose DDup	Lipid Metabolism	acs7	Triglyceride utilization	Acyl-CoA synthetase	Acyl-CoA synthetase	224038	52933	NCU08441	YBR115C	0	candidate non-ribosomal peptide synthetase, putative 70 kb peptaibol synthase	0	NRPS	secondary metabolism	-	-	-	NRPS, alamethicine synthase	-	-	-	ANID_07884	21390	38658	60047	+	amino acid adenylation	II	TIGR01746,PF00550.17,PF07993.5,PF07993.4,PF00668.13,TIGR01720,PF00550.18,PF00501.21,PF01370.14,PF00501.20,PF00668.12,TIGR01733
105722	0.30625	-	-	-	18.7109	6.38556e-30	up in ∆ypr2	Δgpr8 cellulose DDup	-	-	-	-	-	-	-	-	-	0	unique protein, probably from HGT	0	0	0	-	-	-	orphan protein	-	-	-	-	-	-	-	-	-	-	-
70527	0.306445	-	-	-	11.0264	3.69458e-78	up in ∆ypr2	Δgpr8 cellulose DDup	Lipid Metabolism	0	lipase	phospholipase	Phospholiase B	297513	89587	NCU03141	YOL011W	0	Meiosis-specific prospore protein; required for meiotic spindle pole body duplication and separation; required to produce bending force necessary for proper prospore membrane assembly during sporulation; has similarity to phospholipase B	0	0	Sexual development	\N	lysophospholipase	based on sequence homology with yeast probable phospholipase	lysophospholipase	-	-	-	-	-	-	-	-	-	-	-
112590	0.30952	3.74525	3.2019e-17	up in ∆ypr2	0.0130066	1.05877e-100	down in ∆ypr2	Δgpr8 cellulose DDup	-	-	-	-	-	-	-	-	-	-	-	-	-	-	-	-	-	siderophore biosynthesis lipase/esterase	-	-	-	ANID_06239	1092	14226	15317	-	siderophore biosynthesis lipase/esterase	I	PF08538.2,PF08538.3
122820	0.309627	-	-	-	15.4253	6.15062e-45	up in ∆ypr2	Δgpr8 cellulose DDup	-	-	-	-	-	-	-	-	-	0	Kynurenine aminotransferase, glutamine transaminase K	0	0	0	\N	Aspartate/tyrosine/aromatic aminotransferase	COG0436	Kynurenine aminotransferase, glutamine transaminase K	-	-	-	-	-	-	-	-	-	-	-
104059	0.310797	-	-	-	-	-	-	Δgpr8 cellulose DDup	-	-	-	-	-	-	-	-	-	-	-	-	-	-	-	-	-	short chain dehydrognease/reductase	-	-	-	-	-	-	-	-	-	-	-
22459	0.311359	-	-	-	-	-	-	Δgpr8 cellulose DDup	-	-	-	-	-	-	-	-	-	0	putative carboxypeptidase	0	0	Protease	-	-	-	carboxypeptidase A	-	-	-	-	-	-	-	-	-	-	-
107142	0.311795	-	-	-	-	-	-	Δgpr8 cellulose DDup	-	-	-	-	-	-	-	-	-	0	0	0	0	Protease	-	-	-	neutral protease 2	NCU05071	0	0	ANID_07962	1516	253524	255039	+	metalloproteinase	II	PF02102.7,PF02102.8
103205	0.313076	-	-	-	0.161686	6.38537e-56	down in ∆ypr2	Δgpr8 cellulose DDup	-	-	-	-	-	-	-	-	-	-	-	-	-	-	-	-	-	unknown protein	-	-	-	-	-	-	-	-	-	-	-
103458	0.316342	-	-	-	0.326917	2.47345e-05	down in ∆ypr2	Δgpr8 cellulose DDup	CAZymes	0	Glycoside hydrolase	Glycoside hydrolase family25	candidate b-glycosidase related to lysozyme	79507	45518	NCU00701	0	0	candidate b-glycosidase related to lysozyme	GH family 25	Glycoside hydrolase	CAZys	\N	Glycoside Hydrolase Family 25	candidate lysozyme	GH25 N,O-diacetylmuramidase	NCU00701	lyz	0	ANID_08969	838	19961	20798	-	N,O-diacetylmuramidase	VII	PF01183.13,PF01183.12
107960	0.317051	-	-	-	-	-	-	Δgpr8 cellulose DDup	-	-	-	-	-	-	-	-	-	0	WSC-domain carbohydrate binding domain, secreted, narrow distribution	0	0	0	-	-	-	orphan protein with WSC domain	-	-	-	-	-	-	-	-	-	-	-
65162	0.317252	-	-	-	0.235548	3.2388e-76	down in ∆ypr2	Δgpr8 cellulose DDup	CAZymes	Endo T/chi18-rel1/Eng18A	Glycoside hydrolase	Glycoside hydrolase family18	candidate b-glycosidase related to chitinase	217415	47547	NCU12033	YLR286C	Endo T/chi18-rel1/Eng18A	candidate b-glycosidase related to chitinase	GH family 18	Glycoside hydrolase	CAZys	chi18-rel1	\N	distantly related to chitinase, glycoside hydrolase, family 18	GH18 endo-N-acetyl-߀-D-glucosaminidase Endo T	NCU08394	-	-	-	-	-	-	-	-	-	-
108261	0.31734	-	-	-	0.446243	9.97363e-28	down in ∆ypr2	Δgpr8 cellulose DDup	-	-	-	-	-	-	-	-	-	-	-	-	-	-	-	-	-	SSCRP	NCU01653	0	0	-	-	-	-	-	-	-	-
111326	0.317446	-	-	-	-	-	-	Δgpr8 cellulose DDup	-	-	-	-	-	-	-	-	-	-	-	-	-	-	-	-	-	unknown protein	-	-	-	-	-	-	-	-	-	-	-
110272	0.317703	-	-	-	-	-	-	Δgpr8 cellulose DDup	-	-	-	-	-	-	-	-	-	-	-	-	-	-	-	-	-	Epl1/Sm1	-	-	-	-	-	-	-	-	-	-	-
54667	0.319228	-	-	-	-	-	-	Δgpr8 cellulose DDup	Lipid Metabolism	0	Triglyceride utilization	Acyl-CoA synthetase	Acyl-CoA synthetase	0	152958	NCU02107	YBR222C	0	acyl-CoA synthetase	0	0	0	\N	Acyl-CoA synthetase-like protein	domain characteristic for AMP-dependent synthetases and ligases, probable Acyl-CoA synthetase	acyl-CoA synthetase	-	-	-	ANID_06766	1799	239010	240808	+	conserved hypothetical protein	I	PF00501.21,PF00501.20
73536	0.321171	-	-	-	-	-	-	Δgpr8 cellulose DDup	Nitrogen metabolism	0	glutamine assimilation	0	Glutamate dehydrogenase	297025	73234	NCU01195	YOR375C	0	NADP-glutamate dehydrogenase	0	0	0	\N	NADP-dependent glutamate dehydrogenase	\N	NADP-glutamate dehydrogenase	NCU01195	am	0	ANID_04376	1767	23237	25003	+	nadp-specific glutamate dehydrogenase	III	PF02812.11,PF02812.10,PF00208.13,PF00208.14
109779	0.321812	-	-	-	0.390253	5.20906e-14	down in ∆ypr2	Δgpr8 cellulose DDup	-	-	-	-	-	-	-	-	-	0	von Willebrand factor and related coagulation proteins	0	0	0	-	-	-	orphan protein	-	-	-	-	-	-	-	-	-	-	-
104438	0.328804	-	-	-	2.61822	9.58671e-07	up in ∆ypr2	Δgpr8 cellulose DDup	-	-	-	-	-	-	-	-	-	-	-	-	-	-	-	-	-	FAD-binding, oxidoreductase	-	-	-	-	-	-	-	-	-	-	-
66696	0.329539	-	-	-	13.9508	2.4024e-17	up in ∆ypr2	Δgpr8 cellulose DDup	-	-	-	-	-	-	-	-	-	0	Duf636 domain protein	0	0	0	-	-	-	unknown protein, Duf636	NCU01127	0	0	ANID_03558	577	53903	54479	-	DUF636 domain-containing protein	II	PF04828.7,PF04828.6
111584	0.329741	8.11348	1.23803e-06	up in ∆ypr2	-	-	-	Δgpr8 cellulose DDup	-	-	-	-	-	-	-	-	-	-	-	-	-	-	-	-	-	unknown protein	-	-	-	-	-	-	-	-	-	-	-
58639	0.332373	-	-	-	10.3074	6.81916e-33	up in ∆ypr2	Δgpr8 cellulose DDup	-	-	-	-	-	-	-	-	-	0	hypothetical protein, only in the Aspergilli	0	0	0	-	-	-	unknown protein	-	-	-	ANID_07186	907	155571	156477	+	conserved hypothetical protein	IV	0
60560	0.334065	-	-	-	17.7033	5.10078e-15	up in ∆ypr2	Δgpr8 cellulose DDup	-	-	-	-	-	-	-	-	-	0	unknown conserved protein	0	0	0	-	-	-	unknown protein	-	-	-	-	-	-	-	-	-	-	-
108382	0.336982	-	-	-	0.302089	4.12801e-21	down in ∆ypr2	Δgpr8 cellulose DDup	-	-	-	-	-	-	-	-	-	-	-	-	-	-	-	-	-	unknown protein	-	-	-	-	-	-	-	-	-	-	-
104816	0.339445	-	-	-	-	-	-	Δgpr8 cellulose DDup	-	-	-	-	-	-	-	-	-	-	-	-	-	-	-	-	-	MFS permease	-	-	-	-	-	-	-	-	-	-	-
69537	0.33986	-	-	-	7.3955	4.10069e-29	up in ∆ypr2	Δgpr8 cellulose DDup	-	-	-	-	-	-	-	-	-	0	unknown protein, contains F-box and WD repeat	0	0	0	-	-	-	unknown protein, contains F-box and WD repeat	-	-	-	ANID_00386	918	19981	20898	-	conserved hypothetical protein	VIII	0
53378	0.340151	-	-	-	-	-	-	Δgpr8 cellulose DDup	-	-	-	-	-	-	-	-	-	-	-	-	-	-	-	-	-	siderophore transporter	-	-	-	ANID_08499	1938	387126	389063	+	siderochrome-iron transporter	Unmapped scaffolds	PF07690.9,PF07690.8
124056	0.342038	-	-	-	10.3951	5.10926e-82	up in ∆ypr2	Δgpr8 cellulose DDup	-	-	-	-	-	-	-	-	-	-	-	-	-	-	-	-	-	phosphatidic acid phosphatase	-	-	-	ANID_08786	1064	165659	166722	-	conserved hypothetical protein	III	0
57185	0.342111	-	-	-	0.188469	1.4989e-28	down in ∆ypr2	Δgpr8 cellulose DDup	-	-	-	-	-	-	-	-	-	-	-	-	-	-	\N	Amino acid transporter	COG0531, PotE, Amino acid transporters	Amino acid transporters	-	-	-	ANID_05275	1840	29070	30909	+	choline transporter	V	PF00324.14
124198	0.344251	14.9219	4.83043e-10	up in ∆ypr2	28.4056	7.14073e-192	up in ∆ypr2	Δgpr8 cellulose DDup	-	-	-	-	-	-	-	-	-	0	hypothetical protein (only in Aspergilli)	0	0	0	-	-	-	unknown protein	-	-	-	-	-	-	-	-	-	-	-
81659	0.34435	-	-	-	7.06557	8.30877e-83	up in ∆ypr2	Δgpr8 cellulose DDup	-	-	-	-	-	-	-	-	-	0	hypothetical conserved protein	0	0	0	-	-	-	unknown protein	NCU07349	0	0	ANID_03024	1527	627884	629410	-	conserved hypothetical protein	VI	0
102562	0.344514	-	-	-	16.9389	7.47765e-20	up in ∆ypr2	Δgpr8 cellulose DDup	-	-	-	-	-	-	-	-	-	-	-	-	-	-	-	-	-	unknown protein, Duf899 domain	-	-	-	-	-	-	-	-	-	-	-
2735	0.347535	-	-	-	-	-	-	Δgpr8 cellulose DDup	CAZymes	chi18-6	Glycoside hydrolase	Glycoside hydrolase family18	chitinase; fungal subgroup A chitinase	31591	52337	NCU03209	YDR371W	chi18-6	chitinase; fungal subgroup A chitinase	GH family 18	Glycoside hydrolase	CAZys	chi18-6	Glycoside Hydrolase Family 18	candidate chitinase, precursor protein, glycoside hydrolase family 18, extracellular	GH18 chitinase CHI18-6	-	-	-	-	-	-	-	-	-	-	-
103403	0.349487	-	-	-	-	-	-	Δgpr8 cellulose DDup	-	-	-	-	-	-	-	-	-	-	-	-	-	-	-	-	-	unknown protein	-	-	-	-	-	-	-	-	-	-	-
31658	0.349613	-	-	-	-	-	-	Δgpr8 cellulose DDup	-	-	-	-	-	-	-	-	-	-	-	-	-	-	-	-	-	acetamidase	-	-	-	-	-	-	-	-	-	-	-
112568	0.349932	-	-	-	-	-	-	Δgpr8 cellulose DDup	-	-	-	-	-	-	-	-	-	-	-	-	-	-	-	-	-	unknown protein	-	-	-	-	-	-	-	-	-	-	-
65037	0.353366	-	-	-	-	-	-	Δgpr8 cellulose DDup	-	-	-	-	-	-	-	-	-	0	Inorganic pyrophosphatase/Nucleosome remodeling factor, subunit NURF38	0	0	0	-	-	-	pyrophosphatase	-	-	-	ANID_00395	1154	45948	47101	-	conserved hypothetical protein	VIII	PF00719.11,PF00719.12
5787	0.35624	-	-	-	6.20272	8.2081e-17	up in ∆ypr2	Δgpr8 cellulose DDup	-	-	-	-	-	-	-	-	-	0	Amino acid transporters	0	0	0	\N	conserved hypothetical protein	COG0833, LysP, Amino acid transporters	Amino acid transporters	-	-	-	-	-	-	-	-	-	-	-
109489	0.35957	-	-	-	-	-	-	Δgpr8 cellulose DDup	-	-	-	-	-	-	-	-	-	-	-	-	-	-	-	-	-	unknown protein	-	-	-	-	-	-	-	-	-	-	-
59491	0.36107	-	-	-	4.696	1.22508e-14	up in ∆ypr2	Δgpr8 cellulose DDup	-	-	-	-	-	-	-	-	-	-	-	-	-	-	-	-	-	unknown protein	-	-	-	-	-	-	-	-	-	-	-
108345	0.362726	-	-	-	-	-	-	Δgpr8 cellulose DDup	-	-	-	-	-	-	-	-	-	-	-	-	-	-	-	-	-	orphan protein	-	-	-	-	-	-	-	-	-	-	-
112630	0.363075	-	-	-	-	-	-	Δgpr8 cellulose DDup	-	-	-	-	-	-	-	-	-	-	-	-	-	-	-	-	-	orphan protein	-	-	-	-	-	-	-	-	-	-	-
108160	0.36373	-	-	-	-	-	-	Δgpr8 cellulose DDup	-	-	-	-	-	-	-	-	-	-	-	-	-	-	-	-	-	unknown protein	-	-	-	-	-	-	-	-	-	-	-
102909	0.363737	-	-	-	0.279848	2.00877e-35	down in ∆ypr2	Δgpr8 cellulose DDup	-	-	-	-	-	-	-	-	-	0	GH2 glycoside hydrolase, unknown	0	0	0	-	-	-	GH2 protein	-	-	-	-	-	-	-	-	-	-	-
102936	0.364	-	-	-	-	-	-	Δgpr8 cellulose DDup	-	-	-	-	-	-	-	-	-	-	-	-	-	-	-	-	-	unknown protein	-	-	-	-	-	-	-	-	-	-	-
58731	0.364945	-	-	-	-	-	-	Δgpr8 cellulose DDup	-	-	-	-	-	-	-	-	-	-	-	-	-	-	-	-	-	unknown protein	-	-	-	-	-	-	-	-	-	-	-
105748	0.366613	-	-	-	-	-	-	Δgpr8 cellulose DDup	-	-	-	-	-	-	-	-	-	-	-	-	-	-	-	-	-	orphan protein	-	-	-	-	-	-	-	-	-	-	-
108655	0.368685	-	-	-	0.171418	4.35641e-20	down in ∆ypr2	Δgpr8 cellulose DDup	-	-	-	-	-	-	-	-	-	0	unknown conserved protein, secreted	0	0	0	-	-	-	unknown protein, secreted	-	-	-	-	-	-	-	-	-	-	-
55306	0.369755	-	-	-	-	-	-	Δgpr8 cellulose DDup	Lipid Metabolism	0	Triglyceride utilization	Acyl-CoA synthetase	Acyl-CoA synthetase	80644	164079	NCU08404	YBR222C	0	Acyl-CoA synthetase	0	0	0	-	-	-	Acyl-CoA synthetase	NCU08404	0	0	ANID_12458	1854	3125	4978	+	hypothetical protein	Unmapped scaffolds	PF00501.21,PF00501.20
55887	0.37068	-	-	-	0.127647	4.23031e-158	down in ∆ypr2	Δgpr8 cellulose DDup	-	-	-	-	-	-	-	-	-	0	unknown conserved protein, secreted	0	0	0	-	-	-	unknown protein, secreted	NCU07703	0	0	ANID_02112	1337	355464	356800	+	conserved hypothetical protein	VII	PF10282.1,PF10282.2
55566	0.371058	-	-	-	-	-	-	Δgpr8 cellulose DDup	-	-	-	-	-	-	-	-	-	0	0	0	0	oxidative/radical processes	\N	Multicopper Oxidase	Hypothetical Multicopper Oxidase. Potential ascorbate oxidase activity based in sequence homology. Contains conserved residues involved in the formation of the type 1, type 2 and type 3 Cu centers. Secretion signal based on Signal P.	multicopper oidase	-	-	-	ANID_08581	1806	9251	11056	+	conserved hypothetical protein	III	PF07732.8,TIGR03390,PF07732.7,PF07731.7,PF07731.6,PF00394.15,PF00394.14
70907	0.374863	-	-	-	0.397704	7.20662e-31	down in ∆ypr2	Δgpr8 cellulose DDup	-	-	-	-	-	-	-	-	-	0	Ankyrin	0	0	0	-	-	-	Ankyrin	-	-	-	-	-	-	-	-	-	-	-
111778	0.375543	-	-	-	-	-	-	Δgpr8 cellulose DDup	-	-	-	-	-	-	-	-	-	-	-	-	-	-	-	-	-	unknown protein	NCU09603	0	0	-	-	-	-	-	-	-	-
2089	0.376115	-	-	-	-	-	-	Δgpr8 cellulose DDup	Sexual development	REC8	meiotic recombination	formation of synaptonemal complex - cohensin	Meiosis-specific component of sister chromatid cohesion complex, Maintenance of sister chromatid cohesion	40420	44046	NCU03190	YPR007C	0	Meiosis-specific component of sister chromatid cohesion complex; maintains cohesion between sister chromatids during meiosis I; maintains cohesion between centromeres of sister chromatids until meiosis II; homolog of S. pombe Rec8p	0	0	Sexual development	-	-	-	Rad21/Rec8 like protein, N-terminal	NCU03190	0	0	ANID_11113	2710	101353	104062	+	conserved hypothetical protein	III	0
3267	0.378708	-	-	-	0.239614	4.58159e-67	down in ∆ypr2	Δgpr8 cellulose DDup	-	-	-	-	-	-	-	-	-	-	-	-	-	-	-	-	-	MRSP1/expansin-like	-	-	-	ANID_09205	882	106123	107004	-	integral membrane protein	IV	0
66092	0.379557	-	-	-	9.24853	7.19847e-68	up in ∆ypr2	Δgpr8 cellulose DDup	-	-	-	-	-	-	-	-	-	-	-	-	-	-	-	-	-	orphan protein	NCU02596	0	0	ANID_06856	503	171650	172152	+	conserved hypothetical protein	I	0
68371	0.379682	-	-	-	0.254106	3.64318e-07	down in ∆ypr2	Δgpr8 cellulose DDup	-	-	-	-	-	-	-	-	-	0	Predicted unusual protein kinase	0	0	0	-	-	-	protein kinase, unusual	-	-	-	-	-	-	-	-	-	-	-
104927	0.381566	-	-	-	-	-	-	Δgpr8 cellulose DDup	-	-	-	-	-	-	-	-	-	-	-	-	-	-	-	-	-	orphan protein	-	-	-	-	-	-	-	-	-	-	-
59887	0.381607	-	-	-	5.0672	1.69946e-24	up in ∆ypr2	Δgpr8 cellulose DDup	-	-	-	-	-	-	-	-	-	-	-	-	-	-	-	-	-	L-lactate dehydrogenase, putative	NCU04539	0	0	ANID_04421	1380	147298	148677	+	L-lactate dehydrogenase	III	PF01070.10,PF01070.11
109267	0.382822	-	-	-	-	-	-	Δgpr8 cellulose DDup	-	-	-	-	-	-	-	-	-	-	-	-	-	-	-	-	-	orphan protein	-	-	-	-	-	-	-	-	-	-	-
70631	0.383374	-	-	-	3.2526	3.23906e-07	up in ∆ypr2	Δgpr8 cellulose DDup	CAZymes	0	Carbohydrate esterase	Carbohydrate esterase family10	0	305317	49586	NCU09575	0	0	0	CE family 10	Carbohydrate esterase	CAZys	-	-	-	dipeptidyl peptidase 5	-	-	-	ANID_07046	2200	237315	239514	+	carboxylesterase	IV	PF00135.21,PF00135.20
106161	0.389639	-	-	-	0.487059	0.000707251	down in ∆ypr2	Δgpr8 cellulose DDup	-	-	-	-	-	-	-	-	-	0	Ankyrin	0	0	0	-	-	-	Ankyrin	-	-	-	-	-	-	-	-	-	-	-
122948	0.390164	-	-	-	-	-	-	Δgpr8 cellulose DDup	-	-	-	-	-	-	-	-	-	0	0	0	0	oxidative/radical processes	\N	\N	Conserved Multicopper oxidase sequence similar to Fusarium proliferatum laccase. No N-Terminal signal predicted by Signal P. Conserved catalytic residues	laccase, intracellular	NCU00526	0	0	ANID_09170	2005	3991	5995	+	multicopper oxidase type 1	IV	PF07732.8,PF07732.7,PF07731.7,PF07731.6,PF00394.15,PF00394.14
46127	0.391198	-	-	-	-	-	-	Δgpr8 cellulose DDup	-	-	-	-	-	-	-	-	-	-	-	-	-	-	-	-	-	unknown protein	NCU00128	0	0	ANID_11018	3520	5784	9303	-	conserved hypothetical protein	IV	0
110079	0.391699	-	-	-	-	-	-	Δgpr8 cellulose DDup	-	-	-	-	-	-	-	-	-	-	-	-	-	-	-	-	-	GCN5-related acetyltransferase	-	-	-	-	-	-	-	-	-	-	-
107146	0.392853	-	-	-	-	-	-	Δgpr8 cellulose DDup	-	-	-	-	-	-	-	-	-	-	-	-	-	-	-	-	-	unknown protein	-	-	-	-	-	-	-	-	-	-	-
53430	0.394935	-	-	-	-	-	-	Δgpr8 cellulose DDup	-	-	-	-	-	-	-	-	-	-	-	-	-	-	-	-	-	Flavoprotein monooxygenase,	-	-	-	-	-	-	-	-	-	-	-
108011	0.398589	-	-	-	-	-	-	Δgpr8 cellulose DDup	-	-	-	-	-	-	-	-	-	-	-	-	-	-	-	-	-	unknown protein	-	-	-	-	-	-	-	-	-	-	-
2489	0.399033	-	-	-	-	-	-	Δgpr8 cellulose DDup	-	-	-	-	-	-	-	-	-	0	Ribonuclease, T2 family	0	0	0	-	-	-	Ribonuclease T2	-	-	-	-	-	-	-	-	-	-	-
59368	0.399296	-	-	-	0.206418	2.17368e-94	down in ∆ypr2	Δgpr8 cellulose DDup	-	-	-	-	-	-	-	-	-	0	Duf341 domain protein, unknown	0	0	0	\N	hypothetical protein	\N	unknown protein, Duf341	NCU06012	0	0	-	-	-	-	-	-	-	-
69904	0.399957	2.64337	0.000128006	up in ∆ypr2	-	-	-	Δgpr8 cellulose DDup	Heterotrimeric G-protein pathway	0	GPCRs	7-TM receptor	PTH11-like	80140	187849	NCU08718	0	0	PTH11-type GPCRs	0	0	0	-	-	-	PTH11 GPCR	NCU08718	0	0	-	-	-	-	-	-	-	-
123204	0.400941	-	-	-	0.32942	8.86183e-43	down in ∆ypr2	Δgpr8 cellulose DDup	-	-	-	-	-	-	-	-	-	-	-	-	-	-	-	-	-	lipase/esterase	-	-	-	-	-	-	-	-	-	-	-
110152	0.401773	-	-	-	0.486415	2.36123e-17	down in ∆ypr2	Δgpr8 cellulose DDup	Transcription factors	0	bZIP	0	conserved hypothetical protein	51934	227013	NCU01074	YHL009C	0	The basic-leucine zipper (bZIP) eukaryotic transcription factors are proteins that contain a basic region mediating sequence-specific DNA-binding followed by a leucine zipper region required for dimerization	basic-Leucine zipper transcription factor	0	Transcription factors	\N	basic-Leucine zipper transcription factor	The basic-leucine zipper (bZIP) eukaryotic transcription factors are proteins that contain a basic region mediating sequence-specific DNA-binding followed by a leucine zipper region required for dimerization	BZIP transcriptional regulator	NCU01074	0	0	-	-	-	-	-	-	-	-
67907	0.406982	-	-	-	0.431479	8.46146e-19	down in ∆ypr2	Δgpr8 cellulose DDup	-	-	-	-	-	-	-	-	-	-	-	-	-	-	-	-	-	transfer of mannosylphosphate	NCU03213	0	0	ANID_10496	1228	202083	203310	+	mannosylphosphorylation protein	II	PF04991.6,PF04991.5
74807	0.407429	-	-	-	-	-	-	Δgpr8 cellulose DDup	CAZymes	0	Glycoside hydrolase	Glycoside hydrolase family76	hypothetical glycosyl hydrolase, no family	301154	28471	NCU07005	YMR238W	0	hypothetical glycosyl hydrolase, no family	GH family 76	Glycoside hydrolase	CAZys	-	-	-	GH76 GPI-anchored ?-1,6-mannanase	NCU07005	0	0	ANID_06472	1269	304363	305631	-	glycosyl hydrolase	I	PF03663.7
107357	0.407888	-	-	-	-	-	-	Δgpr8 cellulose DDup	-	-	-	-	-	-	-	-	-	-	-	-	-	-	-	-	-	orphan protein	-	-	-	-	-	-	-	-	-	-	-
78639	0.410468	-	-	-	0.3758	2.13966e-30	down in ∆ypr2	Δgpr8 cellulose DDup	-	-	-	-	-	-	-	-	-	0	Serine/threonine protein kinase	0	0	0	\N	Hypothetical protein	Contains and InterPro domain corresponding to extracellular aspartic proteases. Encodes a likely signal peptide based on SignalP ver. 3.0.	Serine/threonine protein kinase	NCU09728	0	0	-	-	-	-	-	-	-	-
57526	0.410476	-	-	-	-	-	-	Δgpr8 cellulose DDup	Heterotrimeric G-protein pathway	Hpr2	GPCRs	7-TM receptor	II (STE3-type pheromone receptor)	147894	40681	NCU00138	YKL178C	STE3	TRE19688, matin type pheromone G-protein coupled receptor	0	SEX	sexual development	\N	mating type pheromone G-protein coupled receptor	candidate mating type pheromone G-protein coupled receptor	GPCR, STE3, mating type pheromone G-protein coupled receptor	NCU00138	pre-1	0	ANID_07743	1549	12943	14491	-	pheromone receptor PREA	IV	PF02076.8,PF02076.7
120961	0.410635	123.045	3.94926e-06	up in ∆ypr2	-	-	-	Δgpr8 cellulose DDup	CAZymes	cel61b	Glycoside hydrolase	Glycoside hydrolase family61	endo-1,4-glucanase; CEL61B	54785	111696	NCU05969	0	cel61b	endo-1,4-glucanase; CEL61B	GH family 61	Glycoside hydrolase	CAZys	cel61b	Glycoside Hydrolase Family 61	candidate endoglucanase	GH61 polysaccharide monooxygenase CEL61b	-	-	-	-	-	-	-	-	-	-	-
58802	0.410649	-	-	-	4.26426	9.61927e-36	up in ∆ypr2	Δgpr8 cellulose DDup	CAZymes	0	Glycoside hydrolase	Glycoside hydrolase family95	candidate a-glycosidase distantly related to a-1,2-L-fucosidase	83589	52642	0	0	0	candidate a-glycosidase distantly related to a-1,2-L-fucosidase	GH family 95	Glycoside hydrolase	CAZys	\N	Glycoside Hydrolase Family 95	related to a bacterial a-L-fucosidase	GH95 ?-L-fucosidase	-	-	-	ANID_06673	2543	6738	9280	+	conserved hypothetical protein	I	0
70365	0.411642	-	-	-	-	-	-	Δgpr8 cellulose DDup	-	-	-	-	-	-	-	-	-	0	unknown protein, 11 TMs	0	0	0	-	-	-	unknown protein	-	-	-	ANID_10209	1997	8579	10575	+	conserved hypothetical protein	VII	0
67866	0.412572	-	-	-	-	-	-	Δgpr8 cellulose DDup	-	-	-	-	-	-	-	-	-	-	-	-	-	-	-	-	-	unknown protein	-	-	-	-	-	-	-	-	-	-	-
104750	0.413039	-	-	-	-	-	-	Δgpr8 cellulose DDup	-	-	-	-	-	-	-	-	-	-	-	-	-	-	-	-	-	orphan protein	-	-	-	-	-	-	-	-	-	-	-
4990	0.41316	-	-	-	-	-	-	Δgpr8 cellulose DDup	-	-	-	-	-	-	-	-	-	-	-	-	-	-	-	-	-	short chain dehydrogenase/reductase	-	-	-	-	-	-	-	-	-	-	-
80746	0.414255	-	-	-	-	-	-	Δgpr8 cellulose DDup	-	-	-	-	-	-	-	-	-	0	0	0	0	oxidative/radical processes	\N	aryl-alcohol oxidase	\N	aryl-alcohol oxidase	-	-	-	-	-	-	-	-	-	-	-
22129	0.414296	-	-	-	0.389742	3.28029e-32	down in ∆ypr2	Δgpr8 cellulose DDup	CAZymes	0	Glycoside hydrolase	Glycoside hydrolase family61	0	302363	171588	NCU01380	0	0	0	GH family 61	Glycoside hydrolase	CAZys	\N	Glycoside hydrolases	distantly related and shorter than GH61 modules, Glycoside hydrolases not yet assigned to a family	GH61 polysaccharide monooxygenase	NCU01380	0	0	ANID_08175	1740	134059	135798	+	conserved hypothetical protein	II	PF03067.8
80528	0.41546	-	-	-	0.493128	3.99008e-24	down in ∆ypr2	Δgpr8 cellulose DDup	-	-	-	-	-	-	-	-	-	-	-	-	-	-	\N	\N	hypothetical guanine nucleotide binding protein, beta subunit-like, contains WD40 repeats, shares homology with the damage and replication checkpoint control protein crb3 (S. pombe)	G߀-WD40 protein	NCU00560	0	0	ANID_04771	1772	916	2687	+	WD repeat protein	III	PF00400.24,PF00400.25
54659	0.416309	-	-	-	-	-	-	Δgpr8 cellulose DDup	-	-	-	-	-	-	-	-	-	0	unknown conserved protein	0	0	0	-	-	-	unknown protein	-	-	-	-	-	-	-	-	-	-	-
108018	0.41717	-	-	-	0.0971873	9.28891e-47	down in ∆ypr2	Δgpr8 cellulose DDup	-	-	-	-	-	-	-	-	-	0	unknown cystein rich protein	0	0	0	-	-	-	unknown protein	-	-	-	ANID_10907	594	10716	11309	-	PLAC8 family protein	IV	TIGR01571,PF04749.9,PF04749.10
34252	0.417473	-	-	-	2.19441	4.35335e-11	up in ∆ypr2	Δgpr8 cellulose DDup	-	-	-	-	-	-	-	-	-	-	-	-	-	-	-	-	-	unknown protein	-	-	-	ANID_05401	561	60638	61198	-	conserved hypothetical protein	V	PF11338.1
104994	0.417756	-	-	-	-	-	-	Δgpr8 cellulose DDup	Transcription factors	0	Zn2Cys6	0	conserved hypothetical protein	0	0	NCU06443	YOR162C	-	-	-	-	-	-	-	-	Zn2Cys6 transcriptional regulator	NCU06443	0	0	-	-	-	-	-	-	-	-
81122	0.419408	-	-	-	-	-	-	Δgpr8 cellulose DDup	-	-	-	-	-	-	-	-	-	0	unknown protein, 4 TM, only in Sordariomycetes	0	0	0	-	-	-	unknown protein, 4 TM, only in Sordariomycetes	-	-	-	-	-	-	-	-	-	-	-
69753	0.419757	-	-	-	-	-	-	Δgpr8 cellulose DDup	-	-	-	-	-	-	-	-	-	-	-	-	-	-	\N	\N	cd01320, ADA, Adenosine deaminase	ADA, Adenosine deaminase	-	-	-	-	-	-	-	-	-	-	-
109562	0.420709	-	-	-	-	-	-	Δgpr8 cellulose DDup	-	-	-	-	-	-	-	-	-	-	-	-	-	-	-	-	-	orphan protein	-	-	-	-	-	-	-	-	-	-	-
53029	0.421661	-	-	-	-	-	-	Δgpr8 cellulose DDup	-	-	-	-	-	-	-	-	-	0	unknown conserved protein, contains ß-lactamase domian	0	0	0	-	-	-	߀-lactamase-like protein	NCU00993	0	0	ANID_07860	2076	34561	36636	-	beta-lactamase	II	PF00144.17,PF00144.16
59197	0.421935	2.13276	6.67434e-15	up in ∆ypr2	2.38128	4.66059e-12	up in ∆ypr2	Δgpr8 cellulose DDup	-	-	-	-	-	-	-	-	-	0	unknown protein, only in Gibberella and Chaetomium	0	0	0	-	-	-	unknown protein, only in Gibberella and Chaetomium	-	-	-	-	-	-	-	-	-	-	-
70600	0.423504	-	-	-	10.7288	0.00144567	up in ∆ypr2	Δgpr8 cellulose DDup	-	-	-	-	-	-	-	-	-	0	0	0	0	oxidative/radical processes	cat1	catalase	large subunit type of catalase (PMID|14601669)	catalase, large subunit type	-	-	-	ANID_08553	2217	52006	54222	+	catalase	Unmapped scaffolds	PF06628.4,PF00199.11,PF06628.5,PF00199.12
109296	0.423639	-	-	-	3.96463	3.4957e-29	up in ∆ypr2	Δgpr8 cellulose DDup	-	-	-	-	-	-	-	-	-	-	-	-	-	-	-	-	-	unknown protein	NCU08095	0	0	ANID_07960	405	250973	251377	+	conserved hypothetical protein	II	0
104263	0.42737	-	-	-	-	-	-	Δgpr8 cellulose DDup	-	-	-	-	-	-	-	-	-	-	-	-	-	-	-	-	-	orphan protein	-	-	-	-	-	-	-	-	-	-	-
107507	0.429463	-	-	-	0.245315	2.97259e-67	down in ∆ypr2	Δgpr8 cellulose DDup	-	-	-	-	-	-	-	-	-	-	-	-	-	-	-	-	-	unknown protein	-	-	-	-	-	-	-	-	-	-	-
21747	0.430415	-	-	-	-	-	-	Δgpr8 cellulose DDup	-	-	-	-	-	-	-	-	-	-	-	-	-	-	-	-	-	unknown protein	-	-	-	-	-	-	-	-	-	-	-
74215	0.433159	-	-	-	-	-	-	Δgpr8 cellulose DDup	-	-	-	-	-	-	-	-	-	0	RTA1-like protein, 7 TM, responds to xenobiotic stimuli	0	0	0	-	-	-	RTA1-like protein, 7 TM, responds to xenobiotic stimuli	NCU05649	0	0	ANID_03509	967	120356	121322	+	conserved hypothetical protein	II	PF04479.6,PF04479.5
70860	0.433324	-	-	-	-	-	-	Δgpr8 cellulose DDup	-	-	-	-	-	-	-	-	-	0	allantoate permease, 10 TM domains	0	0	0	-	-	-	allantoate permease, 10 TM domains	-	-	-	ANID_04097	1586	35075	36660	-	conserved hypothetical protein	II	PF07690.9,PF07690.8
105167	0.43841	-	-	-	-	-	-	Δgpr8 cellulose DDup	-	-	-	-	-	-	-	-	-	-	-	-	-	-	-	-	-	orphan protein	-	-	-	-	-	-	-	-	-	-	-
73638	0.441199	31.9181	2.11981e-06	up in ∆ypr2	-	-	-	Δgpr8 cellulose DDup	CAZymes	0	Carbohydrate binding module	Carbohydrate binding module family1	0	81015	46583	NCU07340	0	0	0	CBM family 1	Carbohydrate binding module	CAZys	cip1	Carbohydrate-Binding Module Family 1	candidate cellulose-binding protein;identical to AAP57751.1	CIP1	-	-	-	-	-	-	-	-	-	-	-
107294	0.441946	-	-	-	0.181762	2.5444e-88	down in ∆ypr2	Δgpr8 cellulose DDup	-	-	-	-	-	-	-	-	-	0	RTA1-like protein, 7 TM, responds to xenobiotic stimuli	0	0	0	-	-	-	RTA1-like protein, 7 TM, responds to xenobiotic stimuli	-	-	-	ANID_02669	1142	95447	96588	+	conserved hypothetical protein	VI	PF04479.6,PF04479.5
123911	0.442604	-	-	-	3.49048	1.76297e-47	up in ∆ypr2	Δgpr8 cellulose DDup	-	-	-	-	-	-	-	-	-	-	-	-	-	-	\N	hypothetical protein	\N	unknown protein	-	-	-	-	-	-	-	-	-	-	-
48211	0.442943	-	-	-	6.57917	1.04933e-109	up in ∆ypr2	Δgpr8 cellulose DDup	-	-	-	-	-	-	-	-	-	0	unknown conserved protein, intracellular	0	0	0	-	-	-	unknown protein, intracellular	NCU06265	0	0	ANID_03627	3525	265535	269059	-	conserved hypothetical protein	II	0
107253	0.44392	-	-	-	-	-	-	Δgpr8 cellulose DDup	-	-	-	-	-	-	-	-	-	-	-	-	-	-	-	-	-	unknown protein	-	-	-	-	-	-	-	-	-	-	-
108929	0.444071	-	-	-	-	-	-	Δgpr8 cellulose DDup	-	-	-	-	-	-	-	-	-	-	-	-	-	-	-	-	-	orphan protein	-	-	-	-	-	-	-	-	-	-	-
65098	0.444828	-	-	-	-	-	-	Δgpr8 cellulose DDup	-	-	-	-	-	-	-	-	-	-	-	-	-	-	\N	Hypothetical protein	protein containing FAD-binding domain and SignalP-predicted secretion signal. Distantly related to tre36816, tre34100, and tre39566.	FAD-binding domain and SignalP-predicted secretion signal. Distantly related to tre36816, tre34100, and tre39566.	NCU09635	0	0	ANID_04363	1606	179667	181272	-	conserved hypothetical protein	III	PF01565.16,PF08031.4,PF01565.15
110342	0.446957	-	-	-	-	-	-	Δgpr8 cellulose DDup	-	-	-	-	-	-	-	-	-	-	-	-	-	-	-	-	-	unknown protein	-	-	-	ANID_02809	1109	6935	8043	+	conserved hypothetical protein	VI	PF11905.1
119696	0.450275	-	-	-	-	-	-	Δgpr8 cellulose DDup	CAZymes	0	Carbohydrate esterase	Carbohydrate esterase family10	0	-	84609	NCU09575	0	0	0	CE family 10	Carbohydrate esterase	CAZys	-	-	-	lipase, extracellular	-	-	-	-	-	-	-	-	-	-	-
64676	0.451249	-	-	-	0.412982	1.75444e-17	down in ∆ypr2	Δgpr8 cellulose DDup	-	-	-	-	-	-	-	-	-	-	-	-	-	-	-	-	-	unknown protein	NCU06037	0	0	ANID_03825	1045	9414	10458	+	GNAT family acetyltransferase Nat4	II	PF00583.17,PF08445.3,PF00583.16
30250	0.452227	-	-	-	-	-	-	Δgpr8 cellulose DDup	CAZymes	0	Glycosyl transferase	Glycosyl transferase family8	0	161219	43511	NCU06698	YOR320C	0	0	GT family 8	Glycosyl transferase	CAZys	-	-	-	GT8 N-acetylglucosaminyltransferase	-	-	-	ANID_11141	1299	61295	62593	+	alphaN-acetylglucosamine transferase	VII	0
56218	0.452505	-	-	-	-	-	-	Δgpr8 cellulose DDup	-	-	-	-	-	-	-	-	-	-	-	-	-	-	-	-	-	unknown protein	-	-	-	-	-	-	-	-	-	-	-
111362	0.455795	-	-	-	10.0464	1.32775e-106	up in ∆ypr2	Δgpr8 cellulose DDup	-	-	-	-	-	-	-	-	-	-	-	-	-	-	-	-	-	unknown protein	-	-	-	-	-	-	-	-	-	-	-
105904	0.456442	-	-	-	2.53419	5.48783e-09	up in ∆ypr2	Δgpr8 cellulose DDup	-	-	-	-	-	-	-	-	-	-	-	-	-	-	-	-	-	unknown protein	-	-	-	-	-	-	-	-	-	-	-
103275	0.457209	-	-	-	-	-	-	Δgpr8 cellulose DDup	Transcription factors	0	C2H2 zinc finger	0	C2H2 transcription factor	165197	140226	NCU04179	YOR113W	0	responsive to light (Chen et al., 2009)	C2H2 zinc finger TF sah-1	Light responsive TF	Transcription factors	-	-	-	C2H2 transcriptional regulator	NCU04179	sah-1	0	ANID_06503	1551	42371	43921	-	C2H2 transcription factor	I	PF00096.18,PF00096.19
106251	0.457234	-	-	-	-	-	-	Δgpr8 cellulose DDup	-	-	-	-	-	-	-	-	-	-	-	-	-	-	-	-	-	orphan protein	-	-	-	-	-	-	-	-	-	-	-
74580	0.457945	-	-	-	-	-	-	Δgpr8 cellulose DDup	-	-	-	-	-	-	-	-	-	0	unknown protein, 3 TM domains	0	0	0	-	-	-	unknown protein, 3 TM domains	NCU03153	0	0	-	-	-	-	-	-	-	-
1885	0.459408	-	-	-	-	-	-	Δgpr8 cellulose DDup	CAZymes	gla	Glycoside hydrolase	Glycoside hydrolase family15	Intracellular sporulation-specific glucoamylase involved in glycogen degradation; induced during starvation of a/a diploids late in sporulation, but dispensable for sporulation	213708	54436	NCU01517	YIL099W	gla	Intracellular sporulation-specific glucoamylase involved in glycogen degradation; induced during starvation of a/a diploids late in sporulation, but dispensable for sporulation	GH family 15	Glycoside hydrolase	CAZys	-	-	-	GH15 glucamylase with starch binding domain	NCU01517	gla-1	0	ANID_07402	2080	214603	216682	-	glucan 1,4-alpha-glucosidase	IV	PF00686.11,PF00723.14,PF00723.13,PF00686.12
120031	0.460342	-	-	-	-	-	-	Δgpr8 cellulose DDup	-	-	-	-	-	-	-	-	-	0	hypothetical protein, only present in Gibberella/Chaetomium	0	0	0	-	-	-	unknown protein	-	-	-	-	-	-	-	-	-	-	-
111762	0.460785	-	-	-	-	-	-	Δgpr8 cellulose DDup	-	-	-	-	-	-	-	-	-	-	-	-	-	-	-	-	-	orphan protein, 1TM	-	-	-	-	-	-	-	-	-	-	-
62805	0.461065	-	-	-	-	-	-	Δgpr8 cellulose DDup	Transcription factors	0	C2H2 zinc finger	0	hypothetical protein	43193	39480	NCU03421	YGL035C	-	-	-	-	-	-	-	-	C2H2 transcriptional regulator	-	-	-	-	-	-	-	-	-	-	-
111758	0.4626	-	-	-	0.297453	3.92661e-35	down in ∆ypr2	Δgpr8 cellulose DDup	-	-	-	-	-	-	-	-	-	0	unknown conserved protein	0	0	0	-	-	-	unknown protein	-	-	-	-	-	-	-	-	-	-	-
49366	0.462633	-	-	-	4.49567	9.28319e-73	up in ∆ypr2	Δgpr8 cellulose DDup	-	-	-	-	-	-	-	-	-	-	-	-	-	-	-	-	-	unknown protein	NCU04667	0	0	ANID_05324	1764	182781	184544	-	conserved hypothetical protein	V	0
61350	0.463466	-	-	-	-	-	-	Δgpr8 cellulose DDup	-	-	-	-	-	-	-	-	-	-	-	-	-	-	-	-	-	MFS permease	NCU05555	0	0	-	-	-	-	-	-	-	-
55062	0.463857	-	-	-	-	-	-	Δgpr8 cellulose DDup	-	-	-	-	-	-	-	-	-	-	-	-	-	-	-	-	-	orphan protein	-	-	-	-	-	-	-	-	-	-	-
54005	0.466222	-	-	-	-	-	-	Δgpr8 cellulose DDup	Transport	0	Sugar transporter	transporter containing IPR003663 domain	0	129780	34796	NCU06138	YDL194W	0	0	0	0	Transport	-	-	-	MFS permease	-	-	-	ANID_03233	2022	64092	66113	+	MFS quinate transporter	VI	PF07690.9,TIGR00879,PF07690.8,PF00083.17,PF00083.16
82599	0.46714	-	-	-	0.387866	3.292e-31	down in ∆ypr2	Δgpr8 cellulose DDup	-	-	-	-	-	-	-	-	-	-	-	-	-	-	-	-	-	unknown protein	NCU03079	0	0	ANID_09466	1806	7200	9005	-	conserved hypothetical protein	Unmapped scaffolds	PF09423.3
105538	0.468237	-	-	-	0.472632	5.91736e-13	down in ∆ypr2	Δgpr8 cellulose DDup	-	-	-	-	-	-	-	-	-	-	-	-	-	-	-	-	-	unknown protein	NCU00496	0	0	-	-	-	-	-	-	-	-
110987	0.468508	-	-	-	-	-	-	Δgpr8 cellulose DDup	-	-	-	-	-	-	-	-	-	-	-	-	-	-	-	-	-	orphan protein	-	-	-	-	-	-	-	-	-	-	-
80058	0.469724	-	-	-	-	-	-	Δgpr8 cellulose DDup	Transport	0	Sugar transporter	transporter containing IPR003663 domain	Predicted transporter (major facilitator superfamily)	317997	43891	NCU01494	YHR096C	0	Predicted transporter (major facilitator superfamily)	0	0	Transport	-	-	-	MFS permease	NCU01494	0	0	ANID_05323	2139	178783	180921	-	MFS sugar transporter	V	PF07690.9,TIGR00879,PF07690.8,PF00083.17,PF00083.16
120370	0.471868	-	-	-	-	-	-	Δgpr8 cellulose DDup	-	-	-	-	-	-	-	-	-	-	-	-	-	-	-	-	-	unknown protein	-	-	-	-	-	-	-	-	-	-	-
54226	0.472095	-	-	-	2.14522	2.06694e-06	up in ∆ypr2	Δgpr8 cellulose DDup	-	-	-	-	-	-	-	-	-	-	-	-	-	-	-	-	-	unknown protein	-	-	-	-	-	-	-	-	-	-	-
108419	0.472917	-	-	-	-	-	-	Δgpr8 cellulose DDup	-	-	-	-	-	-	-	-	-	-	-	-	-	-	-	-	-	orphan protein	-	-	-	-	-	-	-	-	-	-	-
32293	0.474192	-	-	-	-	-	-	Δgpr8 cellulose DDup	-	-	-	-	-	-	-	-	-	-	-	-	-	-	-	-	-	SAM dependent methyltransferase-like	NCU05822	0	0	-	-	-	-	-	-	-	-
109201	0.474257	-	-	-	0.419856	9.34946e-22	down in ∆ypr2	Δgpr8 cellulose DDup	-	-	-	-	-	-	-	-	-	-	-	-	-	-	-	-	-	FAD binding domain-containing protein	-	-	-	-	-	-	-	-	-	-	-
111038	0.474787	-	-	-	-	-	-	Δgpr8 cellulose DDup	-	-	-	-	-	-	-	-	-	-	-	-	-	-	-	-	-	orphan protein	-	-	-	-	-	-	-	-	-	-	-
56003	0.477985	-	-	-	-	-	-	Δgpr8 cellulose DDup	-	-	-	-	-	-	-	-	-	0	RNA-binding domain containing protein	0	0	0	-	-	-	RNA binding protein MSSP-2	NCU09742	0	0	ANID_00592	2457	676186	678642	-	RNA binding protein MSSP-2	VIII	PF00076.15,PF00076.14
61839	0.478409	-	-	-	2.82013	2.31357e-06	up in ∆ypr2	Δgpr8 cellulose DDup	-	-	-	-	-	-	-	-	-	-	-	-	-	-	-	-	-	unknown protein	-	-	-	-	-	-	-	-	-	-	-
27770	0.480594	-	-	-	0.455402	1.07275e-08	down in ∆ypr2	Δgpr8 cellulose DDup	Transport	0	Sugar transporter	transporter containing IPR003663 domain	0	263163	66201	NCU08152	YDR536W	0	0	0	0	Transport	-	-	-	MFS permease	-	-	-	-	-	-	-	-	-	-	-
56289	0.480945	-	-	-	-	-	-	Δgpr8 cellulose DDup	-	-	-	-	-	-	-	-	-	0	Permease of the major facilitator superfamily	0	0	0	-	-	-	MFS permease	NCU02653	0	0	ANID_03195	1911	68777	70687	-	allantoate permease	VI	PF07690.9,PF07690.8
106089	0.481648	-	-	-	-	-	-	Δgpr8 cellulose DDup	-	-	-	-	-	-	-	-	-	-	-	-	-	-	-	-	-	orphan protein	-	-	-	-	-	-	-	-	-	-	-
106450	0.481872	-	-	-	-	-	-	Δgpr8 cellulose DDup	-	-	-	-	-	-	-	-	-	-	-	-	-	-	-	-	-	orphan protein	-	-	-	-	-	-	-	-	-	-	-
112514	0.482297	-	-	-	-	-	-	Δgpr8 cellulose DDup	-	-	-	-	-	-	-	-	-	-	-	-	-	-	-	-	-	orphan protein	-	-	-	-	-	-	-	-	-	-	-
111990	0.483376	-	-	-	-	-	-	Δgpr8 cellulose DDup	-	-	-	-	-	-	-	-	-	-	-	-	-	-	-	-	-	unknown protein	-	-	-	-	-	-	-	-	-	-	-
4430	0.483412	-	-	-	-	-	-	Δgpr8 cellulose DDup	Asexual development	wetA	Orthologues of conidiation regulators of Aspergilli	0	N.crassa - related to regulatory protein wetA	299841	218445	NCU01033	0	0	Developmental regulatory protein WetA	0	0	0	-	-	-	Developmental regulatory protein WetA	-	-	-	-	-	-	-	-	-	-	-
106242	0.485262	-	-	-	-	-	-	Δgpr8 cellulose DDup	-	-	-	-	-	-	-	-	-	-	-	-	-	-	-	-	-	orphan protein	-	-	-	-	-	-	-	-	-	-	-
106828	0.485291	-	-	-	2.11308	2.11901e-10	up in ∆ypr2	Δgpr8 cellulose DDup	-	-	-	-	-	-	-	-	-	-	-	-	-	-	-	-	-	unknown protein	NCU06879	0	0	ANID_02253	494	92771	93264	-	YggU family protein	VII	PF02594.8,PF02594.9
110403	0.486526	-	-	-	-	-	-	Δgpr8 cellulose DDup	-	-	-	-	-	-	-	-	-	-	-	-	-	-	-	-	-	unknown protein	-	-	-	-	-	-	-	-	-	-	-
107835	0.491237	-	-	-	0.108904	4.37941e-44	down in ∆ypr2	Δgpr8 cellulose DDup	CAZymes	0	Carbohydrate esterase	Carbohydrate esterase family10	0	-	68116	NCU09409	0	0	0	CE family 10	Carbohydrate esterase	CAZys	-	-	-	CE10 Arylacetamide deacetylase	-	-	-	-	-	-	-	-	-	-	-
106654	0.491466	-	-	-	3.46564	4.24894e-11	up in ∆ypr2	Δgpr8 cellulose DDup	Transcription factors	0	Fungal-trans	0	hypothetical protein	229754	203212	NCU03110	YJL206C	0	This domain is found in a number of fungal transcription factors including transcriptional activator xlnR, yeast regulatory protein GAL4, and other transcription proteins regulating a variety of cellular and metabolic processes.	fungal specific transcription factor domain-containing protein	0	Transcription factors	\N	fungal specific transcription factor domain-containing protein	This domain is found in a number of fungal transcription factors including transcriptional activator xlnR, yeast regulatory protein GAL4, and other transcription proteins regulating a variety of cellular and metabolic processes.	Zn2Cys6 transcriptional regulator	-	-	-	-	-	-	-	-	-	-	-
120988	0.49223	-	-	-	-	-	-	Δgpr8 cellulose DDup	Transcription factors	0	Zn2Cys6	0	conserved hypothetical protein	166394	152535	NCU05767	YDR207C	-	-	-	-	-	-	-	-	Zn2Cys6 transcriptional regulator	NCU05767	0	0	-	-	-	-	-	-	-	-
67013	0.492803	-	-	-	2.4572	3.86074e-07	up in ∆ypr2	Δgpr8 cellulose DDup	Antioxidant system	cat-4	0	0	Catalase	283309	88881	NCU05169	YDR256C	0	0	0	0	oxidative/radical processes	\N	\N	\N	catalase	NCU05169	cat-4	ctt-1	-	-	-	-	-	-	-	-
60086	0.494059	-	-	-	-	-	-	Δgpr8 cellulose DDup	Transport	0	General substrate transporter	transporter containing IPR005828 domain	0	278461	193092	NCU06138	YMR011W	0	0	0	0	Transport	-	-	-	MFS permease	-	-	-	ANID_12074	1586	96239	97824	+	MFS sugar transporter	VIII	PF07690.9,TIGR00879,PF07690.8,PF00083.17,PF00083.16
106274	0.495764	-	-	-	-	-	-	Δgpr8 cellulose DDup	-	-	-	-	-	-	-	-	-	-	-	-	-	-	-	-	-	orphan protein	-	-	-	-	-	-	-	-	-	-	-
54583	0.496464	-	-	-	-	-	-	Δgpr8 cellulose DDup	-	-	-	-	-	-	-	-	-	-	-	-	-	-	-	-	-	unknown protein	NCU04193	0	0	ANID_04854	1258	48185	49442	-	conserved hypothetical protein	III	0
111095	0.497282	-	-	-	0.267599	4.35869e-30	down in ∆ypr2	Δgpr8 cellulose DDup	-	-	-	-	-	-	-	-	-	-	-	-	-	-	-	-	-	unknown protein	NCU05626	0	0	-	-	-	-	-	-	-	-
108336	0.497553	-	-	-	-	-	-	Δgpr8 cellulose DDup	-	-	-	-	-	-	-	-	-	-	-	-	-	-	-	-	-	orphan protein	-	-	-	-	-	-	-	-	-	-	-
53747	0.498789	-	-	-	-	-	-	Δgpr8 cellulose DDup	-	-	-	-	-	-	-	-	-	-	-	-	-	-	-	-	-	unknown protein	-	-	-	-	-	-	-	-	-	-	-
73632	0.499116	-	-	-	-	-	-	Δgpr8 cellulose DDup	CAZymes	axe1	Carbohydrate esterase	Carbohydrate esterase family5	0	45533	51211	NCU05159	0	axe1	0	CE family 5	Carbohydrate esterase	CAZys	axe1	Carbohydrate Esterase Family 5	acetyl xylan esterase (EC 3.1.1.72); C-terminal CBM1 module;identical to Axe1 (CAA93247.1)	CE5 acetyl xylan esterase AXE1	NCU05159	0	0	-	-	-	-	-	-	-	-
53372	0.499255	-	-	-	2.01651	2.01148e-10	up in ∆ypr2	Δgpr8 cellulose DDup	-	-	-	-	-	-	-	-	-	0	acyltransferase 3	0	0	0	-	-	-	acyltransferase 3	NCU01014	0	0	ANID_01696	1644	328820	330463	-	acyltransferase	VII	PF01757.15
32798	2.0066	-	-	-	0.488128	2.04114e-10	down in ∆ypr2	Δgpr8 cellulose DDdown	-	-	-	-	-	-	-	-	-	-	-	-	-	-	-	-	-	unknown protein	NCU08193	0	0	-	-	-	-	-	-	-	-
112319	2.0172	-	-	-	2.52655	5.3135e-09	up in ∆ypr2	Δgpr8 cellulose DDdown	-	-	-	-	-	-	-	-	-	-	-	-	-	-	-	-	-	HET domain protein	-	-	-	-	-	-	-	-	-	-	-
77878	2.01747	-	-	-	-	-	-	Δgpr8 cellulose DDdown	Transcription factors	0	C2H2 zinc finger	0	conserved hypothetical protein	165194	211134	NCU00285	YMR182C	0	FOG: Zn-finger	0	0	0	-	-	-	C2H2 transcriptional regulator	NCU00285	0	0	ANID_02498	1795	30566	32360	+	C2H2 finger domain-containing protein	VII	0
65229	2.02701	-	-	-	-	-	-	Δgpr8 cellulose DDdown	-	-	-	-	-	-	-	-	-	-	-	-	-	-	-	-	-	unknown protein	-	-	-	-	-	-	-	-	-	-	-
69316	2.02749	-	-	-	-	-	-	Δgpr8 cellulose DDdown	-	-	-	-	-	-	-	-	-	0	unknown conserved protein	0	0	0	-	-	-	unknown protein	NCU03478	0	0	-	-	-	-	-	-	-	-
22654	2.03015	-	-	-	3.03216	7.67253e-42	up in ∆ypr2	Δgpr8 cellulose DDdown	-	-	-	-	-	-	-	-	-	-	-	-	-	-	-	-	-	monodehydroascorbate reductase	NCU05850	0	0	ANID_09103	1822	146461	148282	-	rubredoxin-NAD(+) reductase	IV	PF00355.19,PF07992.6,PF00070.19,PF00070.20,PF00355.18,PF07992.7
121396	2.03387	-	-	-	2.59992	6.39753e-44	up in ∆ypr2	Δgpr8 cellulose DDdown	-	-	-	-	-	-	-	-	-	-	-	-	-	-	-	-	-	orphan protein	-	-	-	-	-	-	-	-	-	-	-
70639	2.04293	-	-	-	-	-	-	Δgpr8 cellulose DDdown	-	-	-	-	-	-	-	-	-	0	WD40 repeat-containing protein	0	0	WD40 repeats	-	-	-	unknown protein with WD repeats	-	-	-	ANID_08468	4198	280478	284675	-	wd-repeat protein	Unmapped scaffolds	PF00400.24,PF00400.25,PF05729.5
120189	2.05143	2.26699	1.00231e-66	up in ∆ypr2	-	-	-	Δgpr8 cellulose DDdown	-	-	-	-	-	-	-	-	-	-	-	-	-	-	-	-	-	HFBs	-	-	-	-	-	-	-	-	-	-	-
108025	2.05237	-	-	-	-	-	-	Δgpr8 cellulose DDdown	-	-	-	-	-	-	-	-	-	-	-	-	-	-	-	-	-	unknown protein	-	-	-	-	-	-	-	-	-	-	-
111451	2.05412	-	-	-	-	-	-	Δgpr8 cellulose DDdown	-	-	-	-	-	-	-	-	-	-	-	-	-	-	-	-	-	peptidase S41	-	-	-	-	-	-	-	-	-	-	-
105220	2.05625	-	-	-	-	-	-	Δgpr8 cellulose DDdown	-	-	-	-	-	-	-	-	-	0	unknown protein, conserved	0	0	0	-	-	-	unknown protein	-	-	-	-	-	-	-	-	-	-	-
51654	2.05911	-	-	-	2.49677	1.01819e-07	up in ∆ypr2	Δgpr8 cellulose DDdown	-	-	-	-	-	-	-	-	-	-	-	-	-	-	-	-	-	unknown protein	-	-	-	-	-	-	-	-	-	-	-
73654	2.06275	-	-	-	-	-	-	Δgpr8 cellulose DDdown	Transcription factors	0	bZIP	0	conserved hypothetical protein	182347	212339	NCU00499	YNL167C	0	The basic-leucine zipper (bZIP) transcription factors are proteins that contain a basic region mediating sequence-specific DNA-binding followed by a leucine zipper region (see IPR002158 ) required for dimerization.	basic-leucine zipper domain-containing/DNA binding domain protein	0	Transcription factors	\N	basic-leucine zipper domain-containing/DNA binding domain protein	The basic-leucine zipper (bZIP) transcription factors are proteins that contain a basic region mediating sequence-specific DNA-binding followed by a leucine zipper region (see IPR002158 ) required for dimerization.	BZIP transcriptional regulator ADA-1	NCU00499	ada-1	0	ANID_01536	1937	13950	15886	-	bZIP transcription factor	VII	PF00170.14,PF07716.7,PF03131.10,PF00170.13,PF07716.8
80879	2.06358	-	-	-	0.187192	6.90155e-59	down in ∆ypr2	Δgpr8 cellulose DDdown	-	-	-	-	-	-	-	-	-	0	MFS peptide transporter	0	MFS Transporter	Transporter	-	-	-	MFS H+/oligopeptide transporter	-	-	-	ANID_03408	2105	457722	459826	-	MFS peptide transporter Ptr2	VI	PF00854.13,PF07690.8,PF00854.14
74020	2.0681	-	-	-	-	-	-	Δgpr8 cellulose DDdown	-	-	-	-	-	-	-	-	-	-	-	-	-	-	-	-	-	Orotidine 5'-phosphate decarboxylase	NCU03488	pyr-4	0	ANID_06157	884	91666	92549	-	orotidine 5'-phosphate decarboxylase	I	PF00215.16,TIGR01740,PF00215.17
5970	2.06821	-	-	-	2.94703	1.58427e-21	up in ∆ypr2	Δgpr8 cellulose DDdown	-	-	-	-	-	-	-	-	-	0	Atrazine chlorohydrolase/guanine deaminase	0	0	0	-	-	-	Amidase	-	-	-	-	-	-	-	-	-	-	-
108333	2.07087	-	-	-	2.18909	1.06407e-10	up in ∆ypr2	Δgpr8 cellulose DDdown	-	-	-	-	-	-	-	-	-	-	-	-	-	-	-	-	-	unknown protein	-	-	-	-	-	-	-	-	-	-	-
82619	2.07386	-	-	-	-	-	-	Δgpr8 cellulose DDdown	-	-	-	-	-	-	-	-	-	-	-	-	-	-	\N	arginosuccinate synthetase-like protein	\N	arginosuccinate synthetase	-	-	-	ANID_01883	1706	232030	233735	+	argininosuccinate synthase	VII	TIGR00032,PF00733.14,PF06508.6,PF00764.11,PF00764.12
122065	2.07524	-	-	-	-	-	-	Δgpr8 cellulose DDdown	-	-	-	-	-	-	-	-	-	-	-	-	-	-	-	-	-	unknown protein	-	-	-	-	-	-	-	-	-	-	-
119974	2.07706	-	-	-	-	-	-	Δgpr8 cellulose DDdown	-	-	-	-	-	-	-	-	-	-	-	-	-	-	-	-	-	zinc-binding dehydrogenase, putative	NCU01419	0	0	ANID_07194	1173	176848	178020	-	quinone oxidoreductase	IV	PF00107.18,PF00107.19,PF08240.5,PF08240.4,TIGR02824
104377	2.07866	-	-	-	3.65679	8.67559e-17	up in ∆ypr2	Δgpr8 cellulose DDdown	-	-	-	-	-	-	-	-	-	-	-	-	-	-	-	-	-	unknown protein	-	-	-	-	-	-	-	-	-	-	-
70630	2.08229	-	-	-	-	-	-	Δgpr8 cellulose DDdown	CAZymes	0	Carbohydrate esterase	Carbohydrate esterase family1	0	300671	83194	NCU07001	YNL277W	0	0	CE family 1	Carbohydrate esterase	CAZys	-	-	-	homoserine acetyltransferase family protein	-	-	-	ANID_00875	1338	30267	31604	-	homoserine acetyltransferase	VIII	PF00561.13,PF00561.12
41573	2.08554	-	-	-	-	-	-	Δgpr8 cellulose DDdown	Transcription factors	0	bZIP	0	conserved hypothetical protein	168746	192202	NCU06399	YDR259C	0	\N	DNA binding domain-containing/Basic-Leucine zipper transcription factor domain-containing protein	0	Transcription factors	\N	DNA binding domain-containing/Basic-Leucine zipper transcription factor domain-containing protein	\N	BZIP transcriptional regulator	NCU06399	0	0	ANID_10378	1615	49737	51351	+	putative transcription factor kapC	VI	PF00170.14,PF00170.13
65437	2.08696	-	-	-	-	-	-	Δgpr8 cellulose DDdown	-	-	-	-	-	-	-	-	-	-	-	-	-	-	-	-	-	unknown protein	NCU05961	0	0	ANID_10484	1137	27862	28998	+	DUF572 domain-containing protein	II	PF04502.6,PF04502.5
61134	2.09455	-	-	-	-	-	-	Δgpr8 cellulose DDdown	-	-	-	-	-	-	-	-	-	-	-	-	-	-	-	-	-	unknown protein	NCU02271	0	0	ANID_04875	1347	60373	61719	-	YagE family protein	III	PF02582.6,PF02582.7
108005	2.09649	-	-	-	-	-	-	Δgpr8 cellulose DDdown	-	-	-	-	-	-	-	-	-	-	-	-	-	-	-	-	-	unknown protein	-	-	-	ANID_08630	581	148379	148959	-	DUF953 domain-containing protein	III	PF06110.3,PF06110.4
27689	2.0982	-	-	-	-	-	-	Δgpr8 cellulose DDdown	-	-	-	-	-	-	-	-	-	0	Permease of the major facilitator superfamily	0	0	0	-	-	-	MFS permease	NCU07668	0	0	ANID_00890	2286	79063	81348	+	MFS multidrug transporter	VIII	PF07690.9,PF07690.8,PF00083.17
122692	2.10726	-	-	-	-	-	-	Δgpr8 cellulose DDdown	-	-	-	-	-	-	-	-	-	-	-	-	-	-	-	-	-	unknown protein	-	-	-	-	-	-	-	-	-	-	-
56176	2.10891	-	-	-	-	-	-	Δgpr8 cellulose DDdown	Transport	0	ABC transporter	transporter containing IPR003439 domain	Multidrug resistance-associated protein/mitoxantrone resistance protein, ABC superfamily	283031	43463	NCU08358	YLL048C	0	Multidrug resistance-associated protein/mitoxantrone resistance protein, ABC superfamily	0	0	0	-	-	-	MRP-type ABC transporter	-	-	-	ANID_08957	5063	24698	29760	+	multidrug resistance-associated protein	VII	PF00664.15,PF00005.19,PF00664.16,PF00005.20
73961	2.11274	-	-	-	-	-	-	Δgpr8 cellulose DDdown	-	-	-	-	-	-	-	-	-	-	-	-	-	-	-	-	-	unknown protein	NCU01758	0	0	ANID_05110	2326	40309	42634	+	YdiU domain-containing protein	V	PF02696.7,PF02696.6
106147	2.116	-	-	-	-	-	-	Δgpr8 cellulose DDdown	-	-	-	-	-	-	-	-	-	-	-	-	-	-	-	-	-	unknown protein	-	-	-	ANID_04755	712	287471	288182	-	CHCH domain-containing protein	III	PF06747.5
66016	2.12261	-	-	-	-	-	-	Δgpr8 cellulose DDdown	-	-	-	-	-	-	-	-	-	-	-	-	-	-	-	-	-	dienelactone hydrolase	NCU02124	0	0	ANID_08664	997	257744	258740	+	dienelactone hydrolase	III	PF01738.11
58285	2.14243	-	-	-	2.2986	5.64711e-05	up in ∆ypr2	Δgpr8 cellulose DDdown	Secondary metabolism	tex11	PKS/NRPS Hybrid	PKS/NRPS Hybrid	PKS/NRPS Hybrid	0	192717	NCU08399	YBR115C	0	candidate polyketide synthase - non ribosimal peptide synthetase	0	NRPS/PKS	secondary metabolism	\N	polyketide synthase/non-ribosomal peptide synthase hybrid	candidate polyketide synthase - non-ribosomal peptide synthase hybrid	PKS-NRPS	-	-	-	ANID_08412	11936	92194	104129	+	polyketide synthase	Unmapped scaffolds	PF00109.19,PF00106.17,PF00550.17,PF07993.5,PF08242.4,PF07993.4,PF00106.18,PF08241.5,PF10294.2,PF08659.2,PF00698.13,PF00668.13,PF08241.4,PF00698.14,PF00550.18,PF02801.14,PF00501.21,PF02801.15,PF08242.5,PF01370.14,PF01209.11,PF00501.20,PF00668.12,TIGR01733,PF00109.18,PF08659.3
104179	2.14557	-	-	-	-	-	-	Δgpr8 cellulose DDdown	-	-	-	-	-	-	-	-	-	-	-	-	-	-	-	-	-	short chain dehydrogenase/reductase	-	-	-	-	-	-	-	-	-	-	-
48080	2.152	-	-	-	-	-	-	Δgpr8 cellulose DDdown	-	-	-	-	-	-	-	-	-	0	conserved hypothetical protein	0	0	0	-	-	-	unknown protein	NCU03383	0	0	ANID_03100	583	863768	864350	-	conserved hypothetical protein	VI	PF10241.1,PF10241.2
48819	2.1538	-	-	-	-	-	-	Δgpr8 cellulose DDdown	-	-	-	-	-	-	-	-	-	-	-	-	-	-	\N	Conserved hypothetical protein	Contains Interpro motif corresponding to aspartyl-tRNA synthetase, class IIb.	aspartyl-tRNA synthetase, class IIb.	NCU07082	0	0	ANID_00314	3182	62356	65537	+	aspartyl-tRNA synthetase	VIII	PF00152.12,PF00152.13,PF09924.2,TIGR00458,PF01336.17
59843	2.16129	-	-	-	14.2651	8.10925e-13	up in ∆ypr2	Δgpr8 cellulose DDdown	-	-	-	-	-	-	-	-	-	-	-	-	-	-	-	-	-	AMP-dependent synthetase and ligase, acetoacetyl-CoA synthase-like	NCU01378	0	0	ANID_01482	2327	241099	243425	+	acetoacetyl-CoA synthase	VII	TIGR01217,PF00501.21,PF00501.20
5502	2.16289	-	-	-	-	-	-	Δgpr8 cellulose DDdown	-	-	-	-	-	-	-	-	-	-	-	-	-	-	-	-	-	unknown protein	-	-	-	-	-	-	-	-	-	-	-
76852	2.17491	-	-	-	-	-	-	Δgpr8 cellulose DDdown	CAZymes	0	Glycoside hydrolase	Glycoside hydrolase family2	candidate b-glycosidase distantly related to b-galactosidase	137181	54033	NCU00985	0	0	candidate b-glycosidase distantly related to b-galactosidase	GH family 2	Glycoside hydrolase	CAZys	\N	Glycoside Hydrolase Family 2	candidate b-glycosidase	GH2 ?-galactosidase/?-glucuronidase	NCU00985	0	0	ANID_02395	2397	139828	142224	-	hydrolase	VII	PF02836.10,PF00703.13,PF02837.10,PF02837.11,PF00703.14
60784	2.17592	-	-	-	-	-	-	Δgpr8 cellulose DDdown	-	-	-	-	-	-	-	-	-	-	-	-	-	-	-	-	-	FAD-binding protein	NCU04108	0	0	ANID_02648	1942	35160	37101	-	isoamyl alcohol oxidase	VI	PF01565.16,PF08031.4,PF08031.5,PF01565.15
110691	2.17954	-	-	-	-	-	-	Δgpr8 cellulose DDdown	-	-	-	-	-	-	-	-	-	0	unique protein	0	0	0	-	-	-	orphan protein	-	-	-	-	-	-	-	-	-	-	-
67430	2.18346	-	-	-	-	-	-	Δgpr8 cellulose DDdown	-	-	-	-	-	-	-	-	-	-	-	-	-	-	-	-	-	unknown protein	NCU03863	0	0	-	-	-	-	-	-	-	-
54036	2.19536	-	-	-	-	-	-	Δgpr8 cellulose DDdown	-	-	-	-	-	-	-	-	-	0	Predicted transporter (major facilitator superfamily)	0	0	0	-	-	-	MFS permease	-	-	-	ANID_00601	1857	705929	707785	+	conserved hypothetical protein	VIII	PF07690.9,PF07690.8
26871	2.19592	-	-	-	-	-	-	Δgpr8 cellulose DDdown	Transcription factors	0	Zn2Cys6	0	conserved hypothetical protein	316898	124741	NCU02896	YJL206C	-	-	-	-	-	-	-	-	Zn2Cys6 transcriptional regulator	-	-	-	-	-	-	-	-	-	-	-
62130	2.19996	-	-	-	0.132168	1.54219e-78	down in ∆ypr2	Δgpr8 cellulose DDdown	-	-	-	-	-	-	-	-	-	-	-	-	-	-	-	-	-	unknown protein	NCU04862	0	0	ANID_01596	1056	212421	213476	-	conserved hypothetical protein	VII	PF00106.18
74060	2.20639	-	-	-	-	-	-	Δgpr8 cellulose DDdown	-	-	-	-	-	-	-	-	-	0	unknown protein, secreted (Aspergillus allergen)	0	0	0	-	-	-	SSCRP	NCU00811	0	0	ANID_09377	825	428573	429397	+	allergen Asp F4-like protein	VIII	0
62263	2.2097	-	-	-	-	-	-	Δgpr8 cellulose DDdown	Secondary metabolism	0	Cytochrome P450	p450 superfamily (cI12078)	0	0	0	0	0	0	Cytochrome P450 CYP3/CYP5/CYP6/CYP9 subfamilies	0	0	0	-	-	-	Cytochrome P450 CYP2 subfamily	-	-	-	-	-	-	-	-	-	-	-
119844	2.21302	-	-	-	-	-	-	Δgpr8 cellulose DDdown	-	-	-	-	-	-	-	-	-	0	unknown conserved protein	0	0	0	-	-	-	unknown protein	-	-	-	-	-	-	-	-	-	-	-
76734	2.21693	-	-	-	-	-	-	Δgpr8 cellulose DDdown	-	-	-	-	-	-	-	-	-	0	K+-channel ERG and related proteins, contain PAS/PAC sensor domain	0	0	0	-	-	-	unknown SWIRM domain protein	NCU01862	0	0	ANID_05099	1562	11598	13159	+	SWIRM domain-containing protein	V	PF04433.9,PF04433.10
2200	2.22576	-	-	-	-	-	-	Δgpr8 cellulose DDdown	-	-	-	-	-	-	-	-	-	-	-	-	-	-	-	-	-	short chain dehydrogenase/reductase	-	-	-	ANID_09347	942	343694	344635	+	3-oxoacyl-[acyl-carrier-protein] reductase	VIII	PF00106.17,PF00106.18,PF08659.3
119956	2.22862	-	-	-	4.34924	1.70534e-40	up in ∆ypr2	Δgpr8 cellulose DDdown	-	-	-	-	-	-	-	-	-	0	unknown conserved protein, secreted	0	0	0	-	-	-	unknown protein	-	-	-	ANID_12348	312	62415	62726	+	predicted protein	VIII	0
27181	2.23012	-	-	-	2.85538	5.58222e-15	up in ∆ypr2	Δgpr8 cellulose DDdown	-	-	-	-	-	-	-	-	-	0	Predicted transporter (major facilitator superfamily)	0	0	0	-	-	-	MFS permease	NCU04322	0	0	ANID_02531	1982	35827	37808	-	MFS multidrug transporter	VII	PF07690.9,PF07690.8,PF00083.17
107866	2.23028	-	-	-	-	-	-	Δgpr8 cellulose DDdown	-	-	-	-	-	-	-	-	-	-	-	-	-	-	-	-	-	orphan protein	-	-	-	-	-	-	-	-	-	-	-
5971	2.2328	-	-	-	2.7574	0.00258149	up in ∆ypr2	Δgpr8 cellulose DDdown	-	-	-	-	-	-	-	-	-	-	-	-	-	-	-	-	-	unknown protein	-	-	-	-	-	-	-	-	-	-	-
60028	2.2363	-	-	-	0.216878	1.83056e-06	down in ∆ypr2	Δgpr8 cellulose DDdown	-	-	-	-	-	-	-	-	-	-	-	-	-	-	-	-	-	unknown protein	-	-	-	-	-	-	-	-	-	-	-
110276	2.23945	-	-	-	-	-	-	Δgpr8 cellulose DDdown	-	-	-	-	-	-	-	-	-	-	-	-	-	-	-	-	-	isoflavone reductase	-	-	-	ANID_10301	1134	184951	186084	+	conserved hypothetical protein	VII	PF05368.6,PF01370.14
47077	2.26321	-	-	-	-	-	-	Δgpr8 cellulose DDdown	-	-	-	-	-	-	-	-	-	-	-	-	-	-	-	-	-	diounknown proteingenase	NCU01979	0	0	ANID_00764	1061	115819	116879	+	catechol dioxygenase	VIII	PF04444.6,PF00775.14,PF00775.13,PF04444.7
82317	2.26628	-	-	-	-	-	-	Δgpr8 cellulose DDdown	-	-	-	-	-	-	-	-	-	0	hypothetical conserved protein	0	0	0	\N	hypothetical protein	\N	Unknown protein	NCU08233	0	0	ANID_07899	837	98425	99261	+	citrinin biosynthesis oxydoreductase CtnB	II	PF02230.9,PF03959.6
75838	2.27804	-	-	-	-	-	-	Δgpr8 cellulose DDdown	-	-	-	-	-	-	-	-	-	-	-	-	-	-	\N	aldo/keto reductase	pfam00248, Aldo_ket_red, Aldo/keto reductase family	Aldo_ket_redAldo/keto reductase family	NCU04596	0	0	ANID_02514	1034	86905	87938	-	gamma-cysteine synthetase regulatory subunit	VII	PF00248.14
67334	2.27806	-	-	-	3.0667	6.1882e-53	up in ∆ypr2	Δgpr8 cellulose DDdown	Heterotrimeric G-protein pathway	0	GPCRs	7-TM receptor (15 TM!)	PTH11-like	79664	142807	NCU04310	0	-	-	-	-	-	-	-	-	MFS permease	NCU04310	0	0	ANID_04378	2857	30298	33154	-	MFS monosaccharide transporter	III	PF07690.9,PF07690.8
111516	2.27865	-	-	-	-	-	-	Δgpr8 cellulose DDdown	-	-	-	-	-	-	-	-	-	-	-	-	-	-	-	-	-	unknown protein	-	-	-	-	-	-	-	-	-	-	-
76117	2.28136	-	-	-	2.31057	3.41255e-29	up in ∆ypr2	Δgpr8 cellulose DDdown	-	-	-	-	-	-	-	-	-	-	-	-	-	-	-	-	-	unknown protein	NCU07959	0	0	ANID_08063	1422	139103	140524	-	conserved hypothetical protein	II	PF00328.15,PF00328.14
110880	2.28931	-	-	-	-	-	-	Δgpr8 cellulose DDdown	-	-	-	-	-	-	-	-	-	0	unique protein (HGT from Streptomyces? LinA?)	0	0	0	-	-	-	orphan protein	-	-	-	-	-	-	-	-	-	-	-
59740	2.29411	-	-	-	-	-	-	Δgpr8 cellulose DDdown	Transcription factors	0	Zn2Cys6	0	conserved hypothetical protein	300895	71258	NCU01931	YDR213W	-	-	-	-	-	-	-	-	Zn2Cys6 transcriptionla activator	NCU01931	0	0	ANID_00766	2416	118908	121323	-	C6 finger domain-containing protein	VIII	0
64874	2.29514	-	-	-	0.482324	3.04127e-24	down in ∆ypr2	Δgpr8 cellulose DDdown	-	-	-	-	-	-	-	-	-	0	MSF toxin efflux pump	0	0	0	\N	\N	protein belonging to the major facilitator superfamily, probable tetracycline resistence protein, 14 transmembrane domains predicted	MFS toxin efflux pump	NCU09640	0	0	ANID_08095	1894	236937	238830	-	MFS toxin efflux pump	II	TIGR00711,PF07690.9,PF07690.8
69362	2.30291	-	-	-	2.13042	8.13231e-08	up in ∆ypr2	Δgpr8 cellulose DDdown	Lipid Metabolism	0	lipase	phospholipase	Phospholiase A	52517	33744	NCU03670	0	-	-	-	-	-	-	-	-	phospholipase A2 protein family	NCU03670	0	0	-	-	-	-	-	-	-	-
105785	2.30793	-	-	-	-	-	-	Δgpr8 cellulose DDdown	-	-	-	-	-	-	-	-	-	-	-	-	-	-	-	-	-	unknown protein	NCU03294	0	0	-	-	-	-	-	-	-	-
63395	2.31486	-	-	-	-	-	-	Δgpr8 cellulose DDdown	-	-	-	-	-	-	-	-	-	0	Glycerophosphoryl diester phosphodiesterase	0	0	0	-	-	-	Glycerophosphoryl diester phosphodiesterase	-	-	-	-	-	-	-	-	-	-	-
119902	2.32102	-	-	-	-	-	-	Δgpr8 cellulose DDdown	-	-	-	-	-	-	-	-	-	0	unique protein, 2 TMs	0	0	0	-	-	-	orphan protein	-	-	-	-	-	-	-	-	-	-	-
71823	2.32826	0.147549	1.84458e-25	down in ∆ypr2	4.25667	2.5064e-06	up in ∆ypr2	Δgpr8 cellulose DDdown	Transcription factors	0	Zn2Cys6	0	conserved hypothetical protein	316880	204757	NCU08136	YIL130W	0	This domain is found in a number of fungal transcription factors including transcriptional activator xlnR, yeast regulatory protein GAL4, and other transcription proteins regulating a variety of cellular and metabolic processes.	fungal specific transcription factor domain-containing protein	0	Transcription factors	\N	fungal specific transcription factor domain-containing protein	This domain is found in a number of fungal transcription factors including transcriptional activator xlnR, yeast regulatory protein GAL4, and other transcription proteins regulating a variety of cellular and metabolic processes.	Zn2Cys6 transcriptional regulator	-	-	-	-	-	-	-	-	-	-	-
107667	2.33999	-	-	-	-	-	-	Δgpr8 cellulose DDdown	Secondary metabolism	tps5	Terpenoid synthase	0	Terpenoid synthase domain containing	0	224958	0	0	0	unknown conserved protein	0	0	0	-	-	-	unknown protein	-	-	-	-	-	-	-	-	-	-	-
72632	2.34706	-	-	-	4.45832	1.38805e-34	up in ∆ypr2	Δgpr8 cellulose DDdown	CAZymes	agl1	Glycoside hydrolase	Glycoside hydrolase family27	a-galactosidase AGL1 (GenBank acc no CAA93244)	51401	76590	0	0	agl1	a-galactosidase AGL1 (GenBank acc no CAA93244)	GH family 27	Glycoside hydrolase	CAZys	\N	Glycoside Hydrolase Family 27	a-galactosidase 1 (EC 3.2.1.22);identical to CAA93244.1	GH27 ?-galactosidase AGL1	-	-	-	ANID_07624	1773	49040	50812	+	alpha-galactosidase 1	IV	PF02065.11
104217	2.36032	-	-	-	-	-	-	Δgpr8 cellulose DDdown	-	-	-	-	-	-	-	-	-	0	unknonwn, conserved protein	0	0	0	-	-	-	unknown protein	-	-	-	-	-	-	-	-	-	-	-
55049	2.36086	-	-	-	0.32687	0.00182001	down in ∆ypr2	Δgpr8 cellulose DDdown	protein kinases	ck1d	Casein kinase I	0	casein kinase I, related to N. crassa CK1a	-	-	NCU00685	YPL204W	ck1d	casein kinase I, related to N. crassa CK1a; related to casein kinase 1 delta, probable hhp1-homologue (S. pombe) involved in DNA repair, related to D. melanogaster clock regulator Double time	kinase	Casein kinase I	signal transduction	\N	casein kinase 1, delta subunit	related to casein kinase 1 delta, probable hhp1-homologue (S. pombe) involved in DNA repair, related to D. melanogaster clock regulator Double time	casein kinase 1 delta	-	-	-	-	-	-	-	-	-	-	-
76763	2.36716	-	-	-	-	-	-	Δgpr8 cellulose DDdown	Heterotrimeric G-protein pathway	0	GPCRs	7-TM receptor	PTH11-like	322916	71185	NCU00700	0	0	hypothetical G-protein coupled receptor, PTH11 like (implicated in pathogenesis in M. grisea)	0	G-proteins	signal transduction	\N	GPCR, PTH11-type	hypothetical GPCR; PTH11-type	PTH11 GPCR	-	-	-	ANID_02683	1621	46468	48088	+	integral membrane protein	VI	0
112163	2.36895	-	-	-	-	-	-	Δgpr8 cellulose DDdown	-	-	-	-	-	-	-	-	-	0	unknown protein, conserved in Sordariomycetes	0	0	0	-	-	-	unknown protein in Sordariomycetes	-	-	-	-	-	-	-	-	-	-	-
49946	2.3713	-	-	-	-	-	-	Δgpr8 cellulose DDdown	-	-	-	-	-	-	-	-	-	0	Glutathione S-transferase	0	0	0	\N	\N	has glutathione S-transferase domain	Glutathione S-transferase	-	-	-	-	-	-	-	-	-	-	-
60761	2.37302	-	-	-	-	-	-	Δgpr8 cellulose DDdown	Transcription factors	0	Grainyhead/CP2	0	grainy-head homolog	319089	148539	NCU06095	0	-	-	-	-	-	-	-	-	transcriptional regulator Grainyhead/CP2	NCU06095	csp-2	ghh	ANID_04878	3395	72840	76234	+	transcription factor	III	PF04516.8,PF04516.7
105454	2.38259	-	-	-	-	-	-	Δgpr8 cellulose DDdown	-	-	-	-	-	-	-	-	-	-	-	-	-	-	-	-	-	SSCRP	-	-	-	ANID_10843	931	264469	265399	-	conserved hypothetical protein	I	0
104557	2.38403	-	-	-	5.70656	9.10986e-25	up in ∆ypr2	Δgpr8 cellulose DDdown	-	-	-	-	-	-	-	-	-	-	-	-	-	-	-	-	-	short-chain dehydrogenase/reductase	-	-	-	-	-	-	-	-	-	-	-
107947	2.38638	-	-	-	-	-	-	Δgpr8 cellulose DDdown	Lipid Metabolism	0	Triglyceride utilization	Acyl-CoA synthetase	Acyl-CoA synthetase	41913	153303	NCU05851	YBR222C	0	Acyl-CoA synthetase	0	0	0	-	-	-	Acyl-CoA synthetase	NCU05851	0	0	ANID_09081	1794	77905	79698	-	luciferase	IV	PF00501.21,PF00501.20
122350	2.39551	-	-	-	2.16099	2.76342e-26	up in ∆ypr2	Δgpr8 cellulose DDdown	-	-	-	-	-	-	-	-	-	-	-	-	-	-	\N	Glutamate decarboxylase	\N	Glutamate decarboxylase	NCU06803	0	0	ANID_05447	1894	199831	201724	+	glutamate decarboxylase	V	PF00282.11,PF00282.12,TIGR01788
68608	2.40126	-	-	-	2.94464	1.33629e-28	up in ∆ypr2	Δgpr8 cellulose DDdown	-	-	-	-	-	-	-	-	-	0	Thiazole biosynthetic enzyme, mitochondrial precursor (Stress-inducible protein sti35)	0	0	0	thi4	Thiazole biosynthetic enzyme	\N	Thiazole biosynthetic enzyme (Stress-inducible protein sti35)	NCU06110	0	0	ANID_03928	1554	77342	78895	-	thiazole biosynthetic enzyme	II	PF05834.5,PF01266.17,TIGR00292,PF01946.9,PF01946.10
27939	2.40198	-	-	-	-	-	-	Δgpr8 cellulose DDdown	Transport	0	Sugar transporter	transporter containing IPR003663 domain	0	322976	135975	NCU04963	YLR081W	0	0	0	0	Transport	-	-	-	MFS permease	-	-	-	-	-	-	-	-	-	-	-
103157	2.40369	-	-	-	2.87061	1.93643e-48	up in ∆ypr2	Δgpr8 cellulose DDdown	-	-	-	-	-	-	-	-	-	-	-	-	-	-	-	-	-	unknown protein	-	-	-	-	-	-	-	-	-	-	-
111245	2.42118	-	-	-	4.49536	1.95411e-31	up in ∆ypr2	Δgpr8 cellulose DDdown	CAZymes	0	Polysaccharide lyase	Polysaccharide lyase family8	0	318424	62770	0	0	0	0	PL family 8	Polysaccharide lyase	CAZys	\N	Polysaccharide Lyase Family 8	candidate polysaccharide lyase; distantly related to chondroitin lyases	PL8 polysaccharide lyase; distantly related to chondroitin lyases	-	-	-	-	-	-	-	-	-	-	-
104972	2.4271	-	-	-	-	-	-	Δgpr8 cellulose DDdown	-	-	-	-	-	-	-	-	-	-	-	-	-	-	\N	glutathione synthetase-like protein	cd00228, eu-GS	glutathione synthase	NCU06191	0	0	ANID_10284	1323	19	1341	-	glutathione synthetase	VII	TIGR01986,PF03917.9,PF03917.10,PF03199.8,PF03199.7
108540	2.44195	-	-	-	3.90497	0.000244774	up in ∆ypr2	Δgpr8 cellulose DDdown	-	-	-	-	-	-	-	-	-	-	-	-	-	-	-	-	-	unknown protein	-	-	-	-	-	-	-	-	-	-	-
59628	2.44682	-	-	-	0.278804	9.15644e-12	down in ∆ypr2	Δgpr8 cellulose DDdown	CAZymes	0	Glycoside hydrolase	Glycoside hydrolase family128	0	34603	54091	NCU09647	0	0	0	GH family 128	Glycoside hydrolase	CAZys	-	-	-	GH128 protein	-	-	-	-	-	-	-	-	-	-	-
21416	2.45562	-	-	-	2.8968	6.94221e-42	up in ∆ypr2	Δgpr8 cellulose DDdown	-	-	-	-	-	-	-	-	-	-	-	-	-	-	-	-	-	unknown protein	NCU00802	0	0	-	-	-	-	-	-	-	-
123473	2.45599	-	-	-	3.15306	5.08752e-49	up in ∆ypr2	Δgpr8 cellulose DDdown	-	-	-	-	-	-	-	-	-	0	MFS, 12 TMs	0	0	0	-	-	-	MFS permease	-	-	-	ANID_09289	1848	156878	158725	-	membrane transporter	VIII	PF07690.9,PF07690.8,PF00083.17
112578	2.45724	-	-	-	0.346332	0.0018837	down in ∆ypr2	Δgpr8 cellulose DDdown	-	-	-	-	-	-	-	-	-	0	conserved hypothetical protein	0	0	0	-	-	-	unknown protein	NCU08847	0	0	-	-	-	-	-	-	-	-
107962	2.45773	-	-	-	-	-	-	Δgpr8 cellulose DDdown	-	-	-	-	-	-	-	-	-	-	-	-	-	-	-	-	-	short chain dehydrognease/reductase	-	-	-	ANID_00525	895	458146	459040	+	conserved hypothetical protein	VIII	PF00106.18,PF08659.3
106576	2.46065	-	-	-	-	-	-	Δgpr8 cellulose DDdown	-	-	-	-	-	-	-	-	-	0	unknown conserved protein, 2 TM	0	0	0	-	-	-	unknown protein, 2 TM	-	-	-	-	-	-	-	-	-	-	-
55407	2.47247	-	-	-	-	-	-	Δgpr8 cellulose DDdown	-	-	-	-	-	-	-	-	-	-	-	-	-	-	-	-	-	MFS permease	NCU08292	0	0	-	-	-	-	-	-	-	-
123226	2.48272	-	-	-	4.23954	2.33777e-61	up in ∆ypr2	Δgpr8 cellulose DDdown	CAZymes	0	Glycoside hydrolase	Glycoside hydrolase family37	candidate trehalase	44425	42275	NCU00943	YDR001C	0	trehalase, recycles trehalose to glucose, trehalose is a hallmark of stress response	GH family 37	Glycoside hydrolase	CAZys	\N	Glycoside Hydrolase Family 37	candidate trehalase	GH37 ?,?-trehalase	NCU00943	tre-1	0	-	-	-	-	-	-	-	-
49589	2.50163	-	-	-	2.44339	5.05254e-29	up in ∆ypr2	Δgpr8 cellulose DDdown	-	-	-	-	-	-	-	-	-	0	hypothetical protein (weak similarity to Leishmannia phosphoproteoglycan)	0	0	0	-	-	-	unknown protein	NCU02092	0	0	-	-	-	-	-	-	-	-
104393	2.51814	-	-	-	0.432138	9.02344e-08	down in ∆ypr2	Δgpr8 cellulose DDdown	-	-	-	-	-	-	-	-	-	-	-	-	-	-	-	-	-	SAM-dependent methyltransferase	-	-	-	ANID_03975	903	40370	41272	-	conserved hypothetical protein	II	0
112493	2.5238	-	-	-	-	-	-	Δgpr8 cellulose DDdown	-	-	-	-	-	-	-	-	-	0	unknown protein, 4 TM, amplified in N. crassa	0	0	0	-	-	-	unknown protein	NCU07235	0	0	-	-	-	-	-	-	-	-
124051	2.52443	-	-	-	2.55714	2.02619e-06	up in ∆ypr2	Δgpr8 cellulose DDdown	-	-	-	-	-	-	-	-	-	0	0	0	0	Protease	-	-	-	alpha/beta hydrolase	NCU09992	0	0	-	-	-	-	-	-	-	-
103756	2.53003	-	-	-	-	-	-	Δgpr8 cellulose DDdown	-	-	-	-	-	-	-	-	-	0	0	0	0	Protease	-	-	-	ATP-dependent protease La	NCU05261	0	0	ANID_06193	3555	176524	180078	-	mitochondrial serine protease Pim1	I	PF07728.7,PF02190.8,PF02190.9,PF00004.22,PF05362.5,PF07728.6,PF00004.21,PF07724.7,TIGR00763,PF05362.6,PF08298.4
2076	2.53076	-	-	-	10.6933	1.5102e-23	up in ∆ypr2	Δgpr8 cellulose DDdown	-	-	-	-	-	-	-	-	-	0	sulfite transporter ssu1 or dicarboxylate transporter, 9 TMs	0	0	0	-	-	-	malate permease	-	-	-	-	-	-	-	-	-	-	-
108899	2.54211	-	-	-	-	-	-	Δgpr8 cellulose DDdown	-	-	-	-	-	-	-	-	-	-	-	-	-	-	-	-	-	unknown protein	NCU00906	0	0	-	-	-	-	-	-	-	-
122084	2.5712	-	-	-	-	-	-	Δgpr8 cellulose DDdown	-	-	-	-	-	-	-	-	-	-	-	-	-	-	-	-	-	unknown protein	-	-	-	-	-	-	-	-	-	-	-
49274	2.59721	-	-	-	-	-	-	Δgpr8 cellulose DDdown	CAZymes	0	Glycoside hydrolase	Glycoside hydrolase family16	candidate b-glycosidase realted to b-1,3-1,4-glucanase	16265	36387	NCU01353	0	0	candidate b-glycosidase realted to b-1,3-1,4-glucanase	GH family 16	Glycoside hydrolase	CAZys	-	-	-	GH16 glucan endo-1,3(4)-?-D-glucosidase	NCU01353	gh16-1	0	-	-	-	-	-	-	-	-
59272	2.60116	-	-	-	-	-	-	Δgpr8 cellulose DDdown	-	-	-	-	-	-	-	-	-	-	-	-	-	-	-	-	-	MFS permease	NCU10945	-	-	-	-	-	-	-	-	-	-
123476	2.60539	-	-	-	-	-	-	Δgpr8 cellulose DDdown	-	-	-	-	-	-	-	-	-	-	-	-	-	-	-	-	-	unknown protein	-	-	-	-	-	-	-	-	-	-	-
111514	2.62022	0.444571	4.72057e-09	down in ∆ypr2	4.80185	2.37697e-05	up in ∆ypr2	Δgpr8 cellulose DDdown	-	-	-	-	-	-	-	-	-	-	-	-	-	-	-	-	-	unknown protein, 1TM	NCU05647	0	0	ANID_03295	948	63160	64107	+	conserved hypothetical protein	VI	0
59014	2.64383	-	-	-	-	-	-	Δgpr8 cellulose DDdown	Transport	TAABC2	ABC transporter	transporter containing IPR003439 domain	ABC multidrug transporter, related to N. crassa CDR4 and S.cerevisiae Pdr5p, TAABC2	53468	52608	NCU09830	YNR070W	0	ABC multidrug transporter	0	0	Transport	-	-	-	PDR-type ABC transporters	NCU09830	mig-12	0	ANID_08489	4424	354549	358972	-	ATP-binding cassette multidrug transporter	Unmapped scaffolds	PF01061.17,PF00005.19,PF06422.5,PF06422.4,PF00005.20,PF01061.16
80578	2.6555	-	-	-	0.420342	9.7851e-11	down in ∆ypr2	Δgpr8 cellulose DDdown	-	-	-	-	-	-	-	-	-	0	unknown conserved protein	0	0	0	-	-	-	unknown protein	NCU09356	0	0	ANID_07245	1476	115178	116653	-	conserved hypothetical protein	IV	0
70996	2.65798	-	-	-	-	-	-	Δgpr8 cellulose DDdown	-	-	-	-	-	-	-	-	-	-	-	-	-	-	-	-	-	SSCRP	-	-	-	-	-	-	-	-	-	-	-
111682	2.67115	-	-	-	2.07175	0.000127265	up in ∆ypr2	Δgpr8 cellulose DDdown	-	-	-	-	-	-	-	-	-	-	-	-	-	-	-	-	-	unknown protein	-	-	-	ANID_08478	1419	306795	308213	+	conserved hypothetical protein	Unmapped scaffolds	PF11017.1
34277	2.67434	-	-	-	-	-	-	Δgpr8 cellulose DDdown	-	-	-	-	-	-	-	-	-	-	-	-	-	-	-	-	-	unknown protein	-	-	-	ANID_11076	556	27226	27781	+	DUF427 domain-containing protein	Unmapped scaffolds	PF04248.5,PF04248.4
81679	2.67688	-	-	-	-	-	-	Δgpr8 cellulose DDdown	-	-	-	-	-	-	-	-	-	-	-	-	-	-	-	-	-	Flavoprotein monooxygenase, putative	-	-	-	ANID_12022	1328	34060	35387	-	conserved hypothetical protein	III	PF01494.12
58016	2.70032	-	-	-	-	-	-	Δgpr8 cellulose DDdown	-	-	-	-	-	-	-	-	-	-	-	-	-	-	-	-	-	unknown protein	-	-	-	-	-	-	-	-	-	-	-
110127	2.7098	-	-	-	-	-	-	Δgpr8 cellulose DDdown	-	-	-	-	-	-	-	-	-	-	-	-	-	-	-	-	-	orphan protein	-	-	-	-	-	-	-	-	-	-	-
78683	2.71416	-	-	-	-	-	-	Δgpr8 cellulose DDdown	-	-	-	-	-	-	-	-	-	0	aldehyde dehydrogenase	0	0	0	\N	aldehyde dehydrogenase	\N	aldehyde dehydrogenase	NCU03415	0	0	ANID_00554	1779	545426	547204	-	aldehyde dehydrogenase ALDH	VIII	PF00171.15,PF00171.14
112390	2.71466	-	-	-	-	-	-	Δgpr8 cellulose DDdown	-	-	-	-	-	-	-	-	-	-	-	-	-	-	-	-	-	unknown protein	NCU05493	0	0	-	-	-	-	-	-	-	-
35534	2.7514	-	-	-	-	-	-	Δgpr8 cellulose DDdown	-	-	-	-	-	-	-	-	-	-	-	-	-	-	-	-	-	unknown protein	NCU09272	0	0	ANID_01594	3056	207358	210413	-	conserved hypothetical protein	VII	0
56700	2.75653	-	-	-	3.35705	9.41626e-06	up in ∆ypr2	Δgpr8 cellulose DDdown	-	-	-	-	-	-	-	-	-	-	-	-	-	-	-	-	-	unknown protein	-	-	-	-	-	-	-	-	-	-	-
63756	2.7629	-	-	-	-	-	-	Δgpr8 cellulose DDdown	-	-	-	-	-	-	-	-	-	0	Predicted helicase, DEAD-box superfamily	0	0	0	-	-	-	helicase, DEAD-box superfamily	NCU04472	0	0	-	-	-	-	-	-	-	-
80922	2.76602	-	-	-	-	-	-	Δgpr8 cellulose DDdown	-	-	-	-	-	-	-	-	-	-	-	-	-	-	-	-	-	unknown protein	NCU03368	0	0	ANID_01390	682	48650	49331	-	iron/copper transporter Atx1	VIII	PF00403.18,PF00403.19
108874	2.77092	-	-	-	-	-	-	Δgpr8 cellulose DDdown	-	-	-	-	-	-	-	-	-	-	-	-	-	-	-	-	-	orphan protein	-	-	-	-	-	-	-	-	-	-	-
70912	2.77497	-	-	-	-	-	-	Δgpr8 cellulose DDdown	-	-	-	-	-	-	-	-	-	-	-	-	-	-	-	-	-	short chain dehydrogenase/reductase	-	-	-	-	-	-	-	-	-	-	-
58699	2.78684	-	-	-	4.19986	3.33623e-17	up in ∆ypr2	Δgpr8 cellulose DDdown	-	-	-	-	-	-	-	-	-	-	-	-	-	-	-	-	-	unknown protein	NCU06747	0	0	-	-	-	-	-	-	-	-
54676	2.78713	-	-	-	-	-	-	Δgpr8 cellulose DDdown	-	-	-	-	-	-	-	-	-	-	-	-	-	-	-	-	-	COX17, cytochrome C oxidase assembly protein	-	-	-	ANID_04863	417	32515	32931	+	cytochrome c oxidase copper chaperone Cox17	III	PF05051.6,PF05051.5
121298	2.80719	-	-	-	5.09431	9.31101e-70	up in ∆ypr2	Δgpr8 cellulose DDdown	-	-	-	-	-	-	-	-	-	-	-	-	-	-	fdh1	formate dehydrogenase	\N	formate dehydrogenase	NCU03813	fdh	0	ANID_06525	1831	105856	107686	-	NAD-dependent formate dehydrogenase AciA/Fdh	I	PF00389.22,PF02826.12,PF00389.23,PF02826.11,PF03446.8
29439	2.8116	-	-	-	-	-	-	Δgpr8 cellulose DDdown	-	-	-	-	-	-	-	-	-	-	-	-	-	-	-	-	-	unknown protein	NCU00741	0	0	ANID_00356	1260	195290	196549	+	gliotoxin biosynthesis protein GliK	VIII	0
60337	2.84263	4.06114	0.000510876	up in ∆ypr2	0.452468	1.20788e-13	down in ∆ypr2	Δgpr8 cellulose DDdown	-	-	-	-	-	-	-	-	-	0	hypothetical protein	0	0	0	-	-	-	unknown protein	-	-	-	-	-	-	-	-	-	-	-
112201	2.84916	-	-	-	-	-	-	Δgpr8 cellulose DDdown	-	-	-	-	-	-	-	-	-	-	-	-	-	-	-	-	-	Short-chain dehydrogenase/reductase	NCU05164	0	0	-	-	-	-	-	-	-	-
107852	2.85089	-	-	-	2.03181	0.0005263	up in ∆ypr2	Δgpr8 cellulose DDdown	-	-	-	-	-	-	-	-	-	0	Alcohol dehydrogenase, class V	0	0	0	-	-	-	Alcohol dehydrogenase, class V	-	-	-	ANID_05913	1612	40830	42441	+	alcohol dehydrogenase	I	PF00107.18,PF00107.19,PF08240.5,PF08240.4
104077	2.85695	-	-	-	3.56944	3.28788e-12	up in ∆ypr2	Δgpr8 cellulose DDdown	-	-	-	-	-	-	-	-	-	-	-	-	-	-	\N	Amino acid transporter-like protein	COG0531, PotE, Amino acid transporters	Amino acid transporter PotE	-	-	-	-	-	-	-	-	-	-	-
110316	2.87991	-	-	-	-	-	-	Δgpr8 cellulose DDdown	Sulfur metabolism	0	sulfur assimilation	EC number 2.A.3.8.4	methionine permease, related to S. cerevisiae Mup1p	217038	183616	NCU07754	YGR055W	0	Amino acid transporter	0	Sulfur transporter	Sulfur metabolism	\N	\N	COG0531, PotE, Amino acid transporters [Amino acid transport and metabolism]	Amino acid transporter, methionine permease MUP1	-	-	-	ANID_07243	1743	111356	113098	-	high affinity methionine permease	IV	0
68755	2.87993	-	-	-	-	-	-	Δgpr8 cellulose DDdown	-	-	-	-	-	-	-	-	-	0	Dehydrogenases with different specificities (related to short-chain alcohol dehydrogenases)	0	0	0	-	-	-	short chain dehydrogenase/reductase	NCU05535	0	0	-	-	-	-	-	-	-	-
103907	2.88309	0.473055	0.000292322	down in ∆ypr2	-	-	-	Δgpr8 cellulose DDdown	-	-	-	-	-	-	-	-	-	0	unknown protein, poorly conserved	0	0	0	-	-	-	unknown protein	-	-	-	-	-	-	-	-	-	-	-
21452	2.88622	-	-	-	-	-	-	Δgpr8 cellulose DDdown	-	-	-	-	-	-	-	-	-	-	-	-	-	-	-	-	-	unknown protein	NCU08674	0	0	ANID_10285	4395	97747	102141	-	pentatricopeptide repeat protein	VII	PF01535.12,TIGR00756,PF01535.13
109206	2.89677	-	-	-	-	-	-	Δgpr8 cellulose DDdown	-	-	-	-	-	-	-	-	-	0	HET domain protein (HET6 ?)	0	0	0	-	-	-	HET domain protein (HET6 ?)	NCU09037	0	0	-	-	-	-	-	-	-	-
50039	2.89999	-	-	-	-	-	-	Δgpr8 cellulose DDdown	Antioxidant system	sod-3	0	0	Manganese superoxide dismutase	82820	77156	NCU09560	YHR008C	-	-	-	-	-	\N	Mn superoxide dismutase, mitochondrial	\N	Mn superoxide dismutase, mitochondrial	NCU09560	0	0	ANID_05577	882	15770	16651	-	manganese superoxide dismutase	V	PF00081.14,PF02777.10,PF02777.11,PF00081.15
70984	2.91388	-	-	-	-	-	-	Δgpr8 cellulose DDdown	Secondary metabolism	0	Cytochrome P450	p450 superfamily (cI12078)	0	0	0	0	0	-	-	-	-	-	-	-	-	cytochrome P450 protein, class I	NCU10966	-	-	ANID_05665	1714	190863	192576	+	benzoate 4-monooxygenase cytochrome P450	V	PF00067.14,PF00067.15
44476	2.92392	-	-	-	-	-	-	Δgpr8 cellulose DDdown	Transport	0	ABC transporter	transporter containing IPR003439 domain	putative multidrug resistance-associated protein/mitoxantrone resistance protein, ABC superfamily	211243	33722	NCU04161	YGR281W	0	putative multidrug resistance-associated protein/mitoxantrone resistance protein, ABC superfamily	0	0	Transport	-	-	-	MRP-type ABC transporter	NCU04161	0	0	ANID_06443	4372	189334	193705	-	ABC multidrug transporter	I	PF00664.15,PF00005.19,PF00664.16,PF00005.20
78387	2.93129	-	-	-	-	-	-	Δgpr8 cellulose DDdown	Secondary metabolism	0	Cytochrome P450	p450 superfamily (cI12078)	0	0	0	0	0	0	Cytochrome P450 CYP3/CYP5/CYP6/CYP9 subfamilies	0	0	0	-	-	-	Cytochrome P450 CYP3/CYP5/CYP6/CYP9 subfamilies	-	-	-	ANID_09313	1801	225061	226861	-	cytochrome P450 oxygenase	VIII	PF00067.14,PF00067.15
106378	2.93381	-	-	-	-	-	-	Δgpr8 cellulose DDdown	-	-	-	-	-	-	-	-	-	-	-	-	-	-	-	-	-	unknown protein	NCU01196	0	0	-	-	-	-	-	-	-	-
70829	2.93449	-	-	-	2.3032	1.01032e-06	up in ∆ypr2	Δgpr8 cellulose DDdown	-	-	-	-	-	-	-	-	-	-	-	-	-	-	-	-	-	MFS multidrug transporter, putative	-	-	-	ANID_08610	1637	92669	94305	-	MFS multidrug transporter	III	PF07690.9,PF07690.8,PF00083.17,TIGR00880
59315	2.94736	-	-	-	-	-	-	Δgpr8 cellulose DDdown	Secondary metabolism	tex14	PKS/NRPS Hybrid	PKS/NRPS Hybrid	PKS/NRPS Hybrid	212102	28610	NCU08399	YBR115C	0	candidate polyketide synthase - non ribosimal peptide synthetase	0	NRPS/PKS	secondary metabolism	-	-	-	PKS-NRPS	NCU08399	pks-4	0	-	-	-	-	-	-	-	-
112516	2.95215	-	-	-	-	-	-	Δgpr8 cellulose DDdown	-	-	-	-	-	-	-	-	-	0	Vacuolar sorting protein VPS1, dynamin, and related proteins	0	0	0	-	-	-	Vacuolar sorting protein VPS1, dynamin	-	-	-	-	-	-	-	-	-	-	-
105330	2.95767	-	-	-	-	-	-	Δgpr8 cellulose DDdown	-	-	-	-	-	-	-	-	-	-	-	-	-	-	-	-	-	unknown protein	NCU04881	0	0	-	-	-	-	-	-	-	-
107035	2.96237	-	-	-	-	-	-	Δgpr8 cellulose DDdown	RAS-GTPases	Ras	Small guanosine triphosphatases (GTPases)	RAS family	Ras: Rat sarcoma (Ras) family	300322	37024	NCU06111	YGR152C	0	0	0	0	Ras GTPase related	\N	RAS small GTPase, Ras subfamily	hypothetical RAS small GTPase, Ras subfamily	RAS small GTPase,Ras subfamily	NCU06111	0	0	ANID_03434	1236	40981	42216	-	RAS small monomeric GTPase	VI	PF00071.14,PF00071.15,TIGR00231,PF08477.5,PF08477.6
60422	2.9624	-	-	-	3.02751	2.31138e-12	up in ∆ypr2	Δgpr8 cellulose DDdown	-	-	-	-	-	-	-	-	-	0	unknown conserved protein	0	0	0	-	-	-	unknown protein	-	-	-	ANID_06151	825	72930	73754	+	conserved hypothetical protein	I	0
70400	2.96648	-	-	-	-	-	-	Δgpr8 cellulose DDdown	CAZymes	0	Glycosyl transferase	Glycosyl transferase family32	0	288740	39838	0	0	0	0	GT family 32	Glycosyl transferase	CAZys	-	-	-	GT32protein	-	-	-	-	-	-	-	-	-	-	-
108227	2.98094	-	-	-	-	-	-	Δgpr8 cellulose DDdown	Transcription factors	0	General Transcription Factor	0	conserved hypothetical protein	317414	227906	NCU01722	YIR033W	-	-	-	-	-	-	-	-	unknown protein	NCU01722	0	0	ANID_01039	4348	160703	165050	-	ankyrin repeat protein	VIII	PF01833.17,PF00023.22,PF01833.16,PF00023.23
52337	2.98316	-	-	-	-	-	-	Δgpr8 cellulose DDdown	-	-	-	-	-	-	-	-	-	0	Thioredoxin-like protein	0	0	0	-	-	-	Thioredoxin-like protein	NCU05731	trx	0	-	-	-	-	-	-	-	-
109341	2.98485	-	-	-	-	-	-	Δgpr8 cellulose DDdown	-	-	-	-	-	-	-	-	-	0	unknown protein, C-terminal ankyrin domain	0	0	0	-	-	-	ankyrin	-	-	-	-	-	-	-	-	-	-	-
120911	2.99524	-	-	-	3.31892	2.16798e-22	up in ∆ypr2	Δgpr8 cellulose DDdown	-	-	-	-	-	-	-	-	-	-	-	-	-	-	-	-	-	short chain dehydrogenase/reductase	-	-	-	ANID_07193	1233	175474	176706	+	aldehyde reductase I	IV	PF00248.14,PF00248.13
76238	3.01675	-	-	-	7.82159	4.48853e-85	up in ∆ypr2	Δgpr8 cellulose DDdown	-	-	-	-	-	-	-	-	-	0	plasma membrane H+ ATPase	0	0	0	-	-	-	plasma membrane H+ ATPase	-	-	-	ANID_04859	3623	21715	25337	+	plasma membrane H(+)ATPase	III	PF00702.19,TIGR01647,PF00702.18,PF00690.19,PF00122.12,PF00690.18,PF00122.13,TIGR01494
123649	3.02394	-	-	-	-	-	-	Δgpr8 cellulose DDdown	-	-	-	-	-	-	-	-	-	-	-	-	-	-	-	-	-	orphan protein	NCU00835	0	0	ANID_10403	600	49177	49776	-	conserved hypothetical protein	VI	PF08693.2
4668	3.03201	-	-	-	-	-	-	Δgpr8 cellulose DDdown	-	-	-	-	-	-	-	-	-	-	-	-	-	-	-	-	-	cytochrome c oxidase assembly protein	NCU04817	0	0	ANID_01915	1705	318883	320587	-	electron transfer protein 1	VII	PF02628.7,PF02628.8
104227	3.0343	-	-	-	-	-	-	Δgpr8 cellulose DDdown	-	-	-	-	-	-	-	-	-	-	-	-	-	-	-	-	-	SSCRP	-	-	-	-	-	-	-	-	-	-	-
81979	3.03445	-	-	-	-	-	-	Δgpr8 cellulose DDdown	Sulfur metabolism	0	sulfur related enzymes	EC number 2.5.1.18	glutathione S-transferase, cytosolic, related to S. cerevisiae Gtt2p	41876	51640	NCU02888	0	0	Glutathione S-transferase	0	Additional aspects of sulfur metabolism	Sulfur metabolism	-	-	-	glutathione-S-transferase	-	-	-	-	-	-	-	-	-	-	-
105483	3.03768	-	-	-	-	-	-	Δgpr8 cellulose DDdown	-	-	-	-	-	-	-	-	-	-	-	-	-	-	-	-	-	orphan protein	-	-	-	-	-	-	-	-	-	-	-
109379	3.05719	-	-	-	-	-	-	Δgpr8 cellulose DDdown	-	-	-	-	-	-	-	-	-	0	Dehydrogenases with different specificities (related to short-chain alcohol dehydrogenases)	0	0	0	-	-	-	short chain dehydrogenase/reductase	-	-	-	-	-	-	-	-	-	-	-
102454	3.06034	-	-	-	-	-	-	Δgpr8 cellulose DDdown	-	-	-	-	-	-	-	-	-	-	-	-	-	-	-	-	-	unknown protein	-	-	-	-	-	-	-	-	-	-	-
62463	3.0651	-	-	-	-	-	-	Δgpr8 cellulose DDdown	-	-	-	-	-	-	-	-	-	-	-	-	-	-	-	-	-	FAD binding domain containing protein	-	-	-	-	-	-	-	-	-	-	-
121022	3.07445	-	-	-	-	-	-	Δgpr8 cellulose DDdown	-	-	-	-	-	-	-	-	-	-	-	-	-	-	-	-	-	unknown protein	NCU02811	ham-8	0	ANID_04264	1604	39665	41268	+	conserved hypothetical protein	II	0
66795	3.08492	-	-	-	0.302571	1.01885e-13	down in ∆ypr2	Δgpr8 cellulose DDdown	-	-	-	-	-	-	-	-	-	0	GMC oxidoreductase family protein	0	0	oxidative/radical processes	\N	GMC oxidoreductase	Glucose/Methanol/Choline Oxidoreductase family member	GMC oxidoreductase family protein	-	-	-	ANID_03531	1668	15993	17660	+	conserved hypothetical protein	II	PF05199.6,PF05834.5,PF00890.17,PF05199.5,PF00732.11,PF00732.12
110901	3.08722	-	-	-	5.32328	9.87638e-12	up in ∆ypr2	Δgpr8 cellulose DDdown	Transcription factors	0	Fungal-trans	0	hypothetical protein	288385	219306	NCU08000	0	0	This domain is found in a number of fungal transcription factors including transcriptional activator xlnR, yeast regulatory protein GAL4, and other transcription proteins regulating a variety of cellular and metabolic processes	fungal specific transcription factor domain-containing protein	0	Transcription factors	\N	fungal specific transcription factor domain-containing protein	This domain is found in a number of fungal transcription factors including transcriptional activator xlnR, yeast regulatory protein GAL4, and other transcription proteins regulating a variety of cellular and metabolic processes	Zn2Cys6 transcriptional regulator	-	-	-	-	-	-	-	-	-	-	-
64937	3.10761	-	-	-	-	-	-	Δgpr8 cellulose DDdown	-	-	-	-	-	-	-	-	-	-	-	-	-	-	-	-	-	unknown protein	-	-	-	ANID_01650	1012	164198	165209	+	conserved hypothetical protein	VII	PF00106.18,PF01370.14,PF08659.3
105173	3.11866	-	-	-	-	-	-	Δgpr8 cellulose DDdown	-	-	-	-	-	-	-	-	-	-	-	-	-	-	-	-	-	unknown protein	-	-	-	ANID_08434	1619	169383	171001	-	conserved hypothetical protein	Unmapped scaffolds	PF00023.22,PF00023.23
76641	3.13645	-	-	-	-	-	-	Δgpr8 cellulose DDdown	-	-	-	-	-	-	-	-	-	0	Putative dityrosine transporter, required for spore wall synthesis; expressed during sporulation; member of the major facilitator superfamily (DHA1 family) of multidrug resistance transporters	0	0	Sexual development	-	-	-	MFS permease	NCU04886	0	0	ANID_07936	2245	188721	190965	+	conserved hypothetical protein	II	PF07690.9,PF07690.8,PF00083.17,TIGR00880
47317	3.13994	-	-	-	-	-	-	Δgpr8 cellulose DDdown	Transcription factors	0	Fungal-trans	0	conserved hypothetical protein	322087	176279	NCU08899	YIL130W	0	\N	N-terminal binuclear Zn cluster-containing protein	0	Transcription factors	\N	N-terminal binuclear Zn cluster-containing protein	\N	Zn2Cys6 transcriptional regulator	NCU08899	0	0	-	-	-	-	-	-	-	-
120953	3.14791	-	-	-	-	-	-	Δgpr8 cellulose DDdown	-	-	-	-	-	-	-	-	-	0	hypothetical secreted protein	0	0	0	-	-	-	unknown secreted protein	-	-	-	-	-	-	-	-	-	-	-
59508	3.16936	-	-	-	-	-	-	Δgpr8 cellulose DDdown	CAZymes	0	Carbohydrate esterase	Carbohydrate esterase family10	0	33882	28159	NCU02679	0	0	0	CE family 10	Carbohydrate esterase	CAZys	-	-	-	dipeptidyl peptidase 5	-	-	-	-	-	-	-	-	-	-	-
111873	3.17397	-	-	-	-	-	-	Δgpr8 cellulose DDdown	Transcription factors	0	Zn2Cys6	0	predicted protein	0	46127	NCU03110	YCR106W	-	-	-	-	-	-	-	-	Zn2Cys6 transcriptional regulator	-	-	-	ANID_09047	1505	195973	197477	+	conserved hypothetical protein	VII	PF00172.11,PF00172.10,PF04082.11
121620	3.17429	-	-	-	-	-	-	Δgpr8 cellulose DDdown	-	-	-	-	-	-	-	-	-	0	NMT1 thiamine biosynthesis protein	0	0	0	nmt1	thiamine biosynthesis transporter	\N	NMT1 thiamine biosynthesis protein	NCU09345	nmt-1	0	ANID_08009	1575	32534	34108	-	thiamine biosynthesis protein	II	PF09084.3,PF09084.4
104390	3.18547	-	-	-	-	-	-	Δgpr8 cellulose DDdown	-	-	-	-	-	-	-	-	-	-	-	-	-	-	-	-	-	glutathione S-transferase	-	-	-	ANID_03255	1075	125017	126091	-	glutathione S-transferase II	VI	PF00043.17,PF02798.13,PF02798.12,PF00043.18
110653	3.21743	-	-	-	2.3756	3.36315e-23	up in ∆ypr2	Δgpr8 cellulose DDdown	-	-	-	-	-	-	-	-	-	0	unknown 1 TM protein, only in Gibberella and Chaetomium	0	0	0	-	-	-	unknown protein	-	-	-	-	-	-	-	-	-	-	-
69957	3.22664	-	-	-	3.90363	1.01354e-73	up in ∆ypr2	Δgpr8 cellulose DDdown	Transport	0	Sugar transporter	transporter containing IPR003663 domain	Predicted transporter (major facilitator superfamily) / hypothetical maltose permease	83926	34676	NCU08858	YBR298C	0	Predicted transporter (major facilitator superfamily) / hypothetical maltose permease	0	MFS Transporter	Transport	\N	maltose permease	\N	MFS permease	-	-	-	-	-	-	-	-	-	-	-
104067	3.23893	-	-	-	-	-	-	Δgpr8 cellulose DDdown	-	-	-	-	-	-	-	-	-	-	-	-	-	-	-	-	-	unknown protein	-	-	-	-	-	-	-	-	-	-	-
106171	3.27372	-	-	-	0.25085	2.20906e-48	down in ∆ypr2	Δgpr8 cellulose DDdown	-	-	-	-	-	-	-	-	-	0	unknown, contains heteroincompatibility domain, related to N. crassa tol	0	0	0	-	-	-	HET protein	-	-	-	-	-	-	-	-	-	-	-
61504	3.29296	-	-	-	-	-	-	Δgpr8 cellulose DDdown	-	-	-	-	-	-	-	-	-	-	-	-	-	-	-	-	-	unknown protein	NCU00236	0	0	ANID_00876	804	33002	33805	+	flavoprotein oxygenase	VIII	PF01613.11
57101	3.33812	-	-	-	-	-	-	Δgpr8 cellulose DDdown	Heterotrimeric G-protein pathway	0	GPCRs	7-TM receptor	PTH11-like	0	0	NCU09796	0	0	hypothetical G-protein coupled receptor, PTH11 like (implicated in pathogenesis in M. grisea)	0	G-proteins	signal transduction	\N	GPCR, PTH-type	hypothetical GPCR, PTH11-type	PTH11 GPCR	-	-	-	ANID_03257	1385	128723	130107	+	conserved hypothetical protein	VI	0
122506	3.33985	2.0302	5.63776e-05	up in ∆ypr2	-	-	-	Δgpr8 cellulose DDdown	Effector proteins (competition and defense)	0	Tandem repeat proteins	0	Tandem repeats	87489	0	0	0	0	unique protein	0	0	0	-	-	-	orphan protein	-	-	-	-	-	-	-	-	-	-	-
109404	3.36545	-	-	-	-	-	-	Δgpr8 cellulose DDdown	-	-	-	-	-	-	-	-	-	0	hypothetical protein	0	0	0	-	-	-	unknown protein	-	-	-	ANID_06241	2274	17698	19971	-	conserved hypothetical protein	I	0
104419	3.37154	-	-	-	2.56689	1.27244e-08	up in ∆ypr2	Δgpr8 cellulose DDdown	-	-	-	-	-	-	-	-	-	0	unique protein, secreted	0	0	0	-	-	-	orphan protein, secreted	-	-	-	-	-	-	-	-	-	-	-
66228	3.38463	-	-	-	-	-	-	Δgpr8 cellulose DDdown	-	-	-	-	-	-	-	-	-	-	-	-	-	-	-	-	-	unknown protein	-	-	-	-	-	-	-	-	-	-	-
112499	3.38981	-	-	-	3.32909	2.25015e-10	up in ∆ypr2	Δgpr8 cellulose DDdown	Transcription factors	0	Zn2Cys6	0	hypothetical protein	315062	203624	NCU07945	0	0	UPF2, nonsense-mediated mRNA-decay factor	0	0	0	-	-	-	Zn2Cys6 transcriptional regulator	-	-	-	-	-	-	-	-	-	-	-
76910	3.39261	-	-	-	-	-	-	Δgpr8 cellulose DDdown	-	-	-	-	-	-	-	-	-	-	-	-	-	-	-	-	-	monocarboxylate transporter	-	-	-	-	-	-	-	-	-	-	-
71080	3.39891	-	-	-	-	-	-	Δgpr8 cellulose DDdown	Transcription factors	0	Zn2Cys6	0	fungal specific transcription factor	279663	124588	NCU05383	YJL206C	0	\N	N-terminal binuclear Zn cluster-containing/DNA binding domain-containing protein	0	Transcription factors	\N	N-terminal binuclear Zn cluster-containing/DNA binding domain-containing protein	\N	Zn2Cys6 transcriptional regulator	NCU05383	col-24	0	ANID_12314	2013	49544	51556	-	C6 transcription factor	VI	PF04082.10,PF04082.11
61830	3.42226	-	-	-	-	-	-	Δgpr8 cellulose DDdown	-	-	-	-	-	-	-	-	-	-	-	-	-	-	-	-	-	SSCRP	NCU05256	0	0	-	-	-	-	-	-	-	-
71072	3.42246	-	-	-	9.33793	4.21493e-24	up in ∆ypr2	Δgpr8 cellulose DDdown	-	-	-	-	-	-	-	-	-	0	Gluconate kinase	0	0	0	-	-	-	Gluconate kinase	-	-	-	ANID_10486	3254	26116	29369	+	conserved hypothetical protein	II	TIGR01746,PF00550.17,PF07993.5,PF07993.4,PF00550.18,PF00501.21,PF01370.14,PF00501.20
79661	3.45781	-	-	-	-	-	-	Δgpr8 cellulose DDdown	-	-	-	-	-	-	-	-	-	-	-	-	-	-	-	-	-	unknown protein	NCU03908	0	0	ANID_01753	853	94514	95366	+	conserved hypothetical protein	VII	PF01370.14
70998	3.47306	-	-	-	-	-	-	Δgpr8 cellulose DDdown	-	-	-	-	-	-	-	-	-	-	-	-	-	-	\N	Amino acid transporter	COG0531, PotE, Amino acid transporters	Amino acid transporters	-	-	-	ANID_02043	2391	141904	144294	-	GABA permease	VII	PF00324.14
65771	3.48424	-	-	-	0.238083	5.57058e-05	down in ∆ypr2	Δgpr8 cellulose DDdown	-	-	-	-	-	-	-	-	-	0	Notchless-like WD40 repeat-containing protein	0	0	0	-	-	-	NACHT domain WD40 repeat-containing protein, related to HET	-	-	-	-	-	-	-	-	-	-	-
34272	3.49074	-	-	-	-	-	-	Δgpr8 cellulose DDdown	Effector proteins (competition and defense)	0	Tandem repeat proteins	0	Tandem repeats	259391	174923	NCU02910	0	-	-	-	-	-	-	-	-	unknown protein	-	-	-	-	-	-	-	-	-	-	-
105237	3.4937	-	-	-	-	-	-	Δgpr8 cellulose DDdown	-	-	-	-	-	-	-	-	-	0	unknown, only in Magnaporthe	0	0	0	-	-	-	SSCRP	-	-	-	-	-	-	-	-	-	-	-
78357	3.6312	-	-	-	2.04718	3.83152e-21	up in ∆ypr2	Δgpr8 cellulose DDdown	-	-	-	-	-	-	-	-	-	-	-	-	-	-	-	-	-	NADH-quinone oxidoreductase, putative	NCU02948	ncw-4	mig-1	ANID_00297	1148	16464	17611	-	protoplast secreted protein 2	VIII	PF02525.10,TIGR01755,PF03358.8,PF00258.18,PF00258.17
122416	3.63254	-	-	-	-	-	-	Δgpr8 cellulose DDdown	-	-	-	-	-	-	-	-	-	-	-	-	-	-	-	-	-	NADH:flavin oxidoreductase/NADH oxidase	NCU07452	mig-2	0	ANID_00330	1308	120302	121609	-	NADH-dependent flavin oxidoreductase	VIII	PF00724.12,PF00724.13
69896	3.64555	-	-	-	5.04502	0.000117571	up in ∆ypr2	Δgpr8 cellulose DDdown	-	-	-	-	-	-	-	-	-	-	-	-	-	-	-	-	-	alpha/beta hydrolase	-	-	-	-	-	-	-	-	-	-	-
121136	3.64698	-	-	-	-	-	-	Δgpr8 cellulose DDdown	CAZymes	0	Glycoside hydrolase	Glycoside hydrolase family99	0	35373	28185	0	0	0	0	GH family 99	Glycoside hydrolase	CAZys	-	-	-	orphan protein	-	-	-	-	-	-	-	-	-	-	-
71076	3.6633	-	-	-	-	-	-	Δgpr8 cellulose DDdown	-	-	-	-	-	-	-	-	-	-	-	-	-	-	-	-	-	estrase/lipase	-	-	-	-	-	-	-	-	-	-	-
56272	3.66469	-	-	-	-	-	-	Δgpr8 cellulose DDdown	Secondary metabolism	0	Cytochrome P450	p450 superfamily (cI12078)	0	0	0	0	0	0	Cytochrome P450 monooxygenase	0	0	0	-	-	-	Cytochrome P450 monooxygenase	-	-	-	-	-	-	-	-	-	-	-
110035	3.68962	-	-	-	-	-	-	Δgpr8 cellulose DDdown	-	-	-	-	-	-	-	-	-	0	unknown conserved protein, in Sordariomycetes	0	0	0	-	-	-	unknown protein, in Sordariomycetes	NCU04624	0	0	-	-	-	-	-	-	-	-
67795	3.6959	-	-	-	0.325978	0.00129734	down in ∆ypr2	Δgpr8 cellulose DDdown	-	-	-	-	-	-	-	-	-	0	Ankyrin	0	0	0	-	-	-	Ankyrin	NCU07934	0	0	-	-	-	-	-	-	-	-
32639	3.73785	-	-	-	-	-	-	Δgpr8 cellulose DDdown	-	-	-	-	-	-	-	-	-	-	-	-	-	-	-	-	-	unknown protein	NCU11046	0	0	-	-	-	-	-	-	-	-
106490	3.73849	-	-	-	-	-	-	Δgpr8 cellulose DDdown	-	-	-	-	-	-	-	-	-	0	hypothetical protein, 3 TM; only Neurospora and Chaetomium	0	0	0	-	-	-	unknown protein, 3 TM, only in Neurospora and Chaetomium	NCU09569	0	0	-	-	-	-	-	-	-	-
110853	3.89422	-	-	-	-	-	-	Δgpr8 cellulose DDdown	-	-	-	-	-	-	-	-	-	0	Glutathione S-transferase	0	0	0	-	-	-	Glutathione S-transferase	-	-	-	ANID_03299	767	68945	69711	-	glutathione S-transferase	VI	PF00462.17,PF02798.13,PF00462.16,PF02798.12
57914	3.91311	-	-	-	4.43685	5.67545e-13	up in ∆ypr2	Δgpr8 cellulose DDdown	CAZymes	0	Carbohydrate esterase	Carbohydrate esterase family10	0	-	-	NCU06927	YNL320W	0	0	CE family 10	Carbohydrate esterase	CAZys	-	-	-	CE10 esterase/lipase/thioesterase	-	-	-	-	-	-	-	-	-	-	-
103048	3.92584	-	-	-	3.61309	8.1094e-31	up in ∆ypr2	Δgpr8 cellulose DDdown	-	-	-	-	-	-	-	-	-	-	-	-	-	-	-	-	-	orphan protein	-	-	-	-	-	-	-	-	-	-	-
108893	3.94501	-	-	-	-	-	-	Δgpr8 cellulose DDdown	-	-	-	-	-	-	-	-	-	-	-	-	-	-	-	-	-	MFS permease	NCU00711	0	0	ANID_02985	2109	531575	533683	-	MFS drug transporter	VI	TIGR00711,PF07690.9,PF06609.6,PF07690.8,PF00083.17
104277	3.97294	-	-	-	7.36486	1.61574e-48	up in ∆ypr2	Δgpr8 cellulose DDdown	-	-	-	-	-	-	-	-	-	0	Distantly related to A. niger CwpA. Putative cell wall protein.	0	Cell wall	Secretion	\N	cell wall protein	Distantly related to A. niger CwpA. Putative cell wall protein.	cell wall protein, distantly related to A. niger CwpA.	-	-	-	-	-	-	-	-	-	-	-
109277	3.99217	-	-	-	5.47282	2.88147e-05	up in ∆ypr2	Δgpr8 cellulose DDdown	Transcription factors	0	Zn2Cys6	0	C6 transcription factor RosA-like, putative	46434	51004	NCU03686	YDR213W	-	-	-	-	-	-	-	-	Zn2Cys6 transcriptional regulator, RosA like	-	-	-	-	-	-	-	-	-	-	-
122824	4.01448	-	-	-	0.33758	1.31952e-05	down in ∆ypr2	Δgpr8 cellulose DDdown	Heterotrimeric G-protein pathway	0	GPCRs	7-TM receptor	PTH11-like	0	47179	NCU00700	0	0	PTH11-type GPCRs	0	0	0	-	-	-	PTH11 GPCR	-	-	-	-	-	-	-	-	-	-	-
63868	4.04954	-	-	-	-	-	-	Δgpr8 cellulose DDdown	-	-	-	-	-	-	-	-	-	0	unknown protein, in Chaetomium and Magnaporthe	0	0	0	-	-	-	unknown protein	NCU04214	0	0	-	-	-	-	-	-	-	-
123293	4.0708	-	-	-	-	-	-	Δgpr8 cellulose DDdown	Transport	0	ABC transporter	transporter containing IPR003439 domain	0	88870	80699	NCU07546	YKL209C	0	0	0	0	Transport	\N	ABC transporter	candidate ABC transporter	MDR-type ABC transporters	NCU07546	0	0	ANID_02300	4455	69742	74196	-	multidrug resistance protein MDR	VII	PF00664.15,PF00005.19,PF00664.16,PF00005.20
65085	4.07104	-	-	-	-	-	-	Δgpr8 cellulose DDdown	-	-	-	-	-	-	-	-	-	-	-	-	-	-	-	-	-	MFS permease	-	-	-	-	-	-	-	-	-	-	-
69500	4.07817	-	-	-	0.169167	3.43276e-25	down in ∆ypr2	Δgpr8 cellulose DDdown	Heterotrimeric G-protein pathway	0	GPCRs	7-TM receptor	PTH11-like	0	69487	NCU02903	0	0	hypothetical G-protein coupled receptor, PTH11 like (implicated in pathogenesis in M. grisea)	0	G-proteins	signal transduction	\N	GPCR, PTH11-type	protein related to PTH11-type GPCRs	PTH11 GPCR	-	-	-	-	-	-	-	-	-	-	-
37783	4.08127	-	-	-	-	-	-	Δgpr8 cellulose DDdown	-	-	-	-	-	-	-	-	-	0	conserved hypothetical protein	0	0	0	-	-	-	unknown protein	-	-	-	ANID_04574	1536	319520	321055	+	conserved hypothetical protein	III	0
43101	4.1262	0.411118	1.20231e-07	down in ∆ypr2	0.271854	1.00912e-07	down in ∆ypr2	Δgpr8 cellulose DDdown	-	-	-	-	-	-	-	-	-	0	hypothetical protein	0	0	0	-	-	-	unknown protein	-	-	-	-	-	-	-	-	-	-	-
60616	4.13136	-	-	-	2.12489	1.63071e-10	up in ∆ypr2	Δgpr8 cellulose DDdown	-	-	-	-	-	-	-	-	-	0	integral membrane protein	0	0	0	-	-	-	unknown protein	NCU02378	0	0	ANID_03714	2206	517092	519297	+	integral membrane protein	II	PF10348.2,PF10355.1,PF10348.1,PF10355.2
120922	4.13235	-	-	-	-	-	-	Δgpr8 cellulose DDdown	Sulfur metabolism	0	sulfur related enzymes	EC number 1.8.4.-	thioredoxin, related to S. cerevisiae Trx1p	256532	216458	NCU06556	YLR043C	-	-	-	-	-	-	-	-	thioredoxin	-	-	-	-	-	-	-	-	-	-	-
104173	4.14954	-	-	-	-	-	-	Δgpr8 cellulose DDdown	-	-	-	-	-	-	-	-	-	-	-	-	-	-	-	-	-	orphan protein	-	-	-	-	-	-	-	-	-	-	-
111048	4.19627	-	-	-	-	-	-	Δgpr8 cellulose DDdown	-	-	-	-	-	-	-	-	-	-	-	-	-	-	-	-	-	UbiA prenyltransferase, putative	NCU05126	0	0	-	-	-	-	-	-	-	-
3364	4.21454	-	-	-	-	-	-	Δgpr8 cellulose DDdown	-	-	-	-	-	-	-	-	-	-	-	-	-	-	-	-	-	Zinc-containing alcohol dehydrogenase	NCU07042	0	0	ANID_10793	1167	36462	37628	+	alcohol dehydrogenase	I	PF00107.18,PF00107.19,PF08240.5,PF08240.4
104458	4.23187	-	-	-	-	-	-	Δgpr8 cellulose DDdown	-	-	-	-	-	-	-	-	-	0	unique protein, secreted	0	0	0	-	-	-	SSCRP	-	-	-	-	-	-	-	-	-	-	-
109793	4.24325	-	-	-	-	-	-	Δgpr8 cellulose DDdown	-	-	-	-	-	-	-	-	-	0	Uncharacterized conserved protein	0	0	0	-	-	-	unknown protein	-	-	-	ANID_10218	1503	128551	130053	+	conserved hypothetical protein	VII	PF06094.4,PF06094.5
70973	4.32393	-	-	-	0.247628	0.000482044	down in ∆ypr2	Δgpr8 cellulose DDdown	-	-	-	-	-	-	-	-	-	0	4-aminobutyrate aminotransferase	0	0	0	-	-	-	4-aminobutyrate aminotransferase	-	-	-	-	-	-	-	-	-	-	-
70910	4.3252	-	-	-	-	-	-	Δgpr8 cellulose DDdown	-	-	-	-	-	-	-	-	-	0	0	0	0	oxidative/radical processes	\N	GMC oxidoreductase	\N	GMC oxidoreductase	-	-	-	-	-	-	-	-	-	-	-
109244	4.36939	-	-	-	-	-	-	Δgpr8 cellulose DDdown	-	-	-	-	-	-	-	-	-	-	-	-	-	-	-	-	-	orphan protein	-	-	-	-	-	-	-	-	-	-	-
105445	4.37124	0.358439	6.31926e-06	down in ∆ypr2	-	-	-	Δgpr8 cellulose DDdown	-	-	-	-	-	-	-	-	-	0	unknown protein, only in Neurospora and A. fumigatus	0	0	0	-	-	-	unknown protein, only in Neurospora and A. fumigatus	NCU06412	0	0	-	-	-	-	-	-	-	-
119710	4.38646	-	-	-	2.78471	2.9765e-21	up in ∆ypr2	Δgpr8 cellulose DDdown	-	-	-	-	-	-	-	-	-	-	-	-	-	-	-	-	-	MFS multidrug transporter	NCU00306	0	0	ANID_00732	2236	17794	20029	-	MFS multidrug transporter	VIII	PF07690.9,PF07690.8,PF00083.17,TIGR00880
108676	4.40562	2.74218	2.90465e-06	up in ∆ypr2	3.01289	1.45116e-07	up in ∆ypr2	Δgpr8 cellulose DDdown	-	-	-	-	-	-	-	-	-	-	-	-	-	-	-	-	-	unknown protein, secreted, only in ascomycota and Acidothermicus cellulolyticus	-	-	-	-	-	-	-	-	-	-	-
109071	4.47067	-	-	-	-	-	-	Δgpr8 cellulose DDdown	-	-	-	-	-	-	-	-	-	-	-	-	-	-	-	-	-	unknown protein	-	-	-	-	-	-	-	-	-	-	-
59690	4.49977	-	-	-	-	-	-	Δgpr8 cellulose DDdown	-	-	-	-	-	-	-	-	-	-	-	-	-	-	\N	\N	possibly part of secondary metabolite cluster that contains PKS (tre33804) and PKS-NRPS hybrid (tre14836) genes	unknown protein	-	-	-	ANID_06444	3231	194324	197554	-	conserved hypothetical protein	I	PF07993.5,PF07993.4,PF00501.21,PF01370.14,PF00501.20
111527	4.50346	-	-	-	2.39663	1.58674e-16	up in ∆ypr2	Δgpr8 cellulose DDdown	-	-	-	-	-	-	-	-	-	-	-	-	-	-	-	-	-	orphan protein	-	-	-	-	-	-	-	-	-	-	-
122825	4.50436	-	-	-	-	-	-	Δgpr8 cellulose DDdown	Secondary metabolism	tps4	Terpenoid synthase	0	Terpenoid synthase domain containing	0	225657	NCU07124	0	0	unknown conserved protein	0	0	0	-	-	-	terpene synthase TSP4	NCU07124	0	0	-	-	-	-	-	-	-	-
68988	4.57353	-	-	-	-	-	-	Δgpr8 cellulose DDdown	-	-	-	-	-	-	-	-	-	-	-	-	-	-	-	-	-	unknown protein	-	-	-	ANID_01724	1954	10601	12554	-	conserved hypothetical protein	VII	PF07690.9,PF07690.8
64882	4.61346	-	-	-	-	-	-	Δgpr8 cellulose DDdown	-	-	-	-	-	-	-	-	-	-	-	-	-	-	-	-	-	MFS permease	NCU05089	0	0	ANID_08366	1332	70351	71682	+	monocarboxylate permease	Unmapped scaffolds	PF07690.9,PF07690.8
61227	4.61373	-	-	-	0.0225798	4.01792e-110	down in ∆ypr2	Δgpr8 cellulose DDdown	-	-	-	-	-	-	-	-	-	-	-	-	-	-	-	-	-	cobalamin synthesis protein	-	-	-	ANID_10344	1914	20288	22201	+	CobW domain-containing protein	VI	PF02492.11,PF02492.12,PF07683.7,PF07683.6
107070	4.64243	-	-	-	-	-	-	Δgpr8 cellulose DDdown	-	-	-	-	-	-	-	-	-	-	-	-	-	-	-	-	-	orphan protein	-	-	-	-	-	-	-	-	-	-	-
53558	4.64385	-	-	-	-	-	-	Δgpr8 cellulose DDdown	Transport	0	ABC transporter	transporter containing IPR003439 domain	0	0	0	NCU09975	YKL209C	0	0	0	0	Transport	-	-	-	MDR-type ABC transporters	-	-	-	ANID_03608	3923	190849	194771	-	ABC transporter AtrC	II	PF00664.15,PF09818.2,PF00005.19,PF00664.16,PF00005.20
62386	4.7	-	-	-	-	-	-	Δgpr8 cellulose DDdown	Transcription factors	0	Zn2Cys6	0	conserved hypothetical protein	173656	133541	NCU08042	YHR178W	-	-	-	-	-	-	-	-	Zn2Cys6 transcriptional regulator	-	-	-	ANID_03217	2364	15357	17720	+	C6 zinc finger domain-containing protein	VI	PF00172.11,PF00172.10,PF04082.10,PF04082.11
47897	4.73216	-	-	-	-	-	-	Δgpr8 cellulose DDdown	Transport	0	ABC transporter	transporter containing IPR003439 domain	related to Neurospora crassa CDR4	131379	86623	NCU05591	YOR153W	0	0	0	0	Transport	-	-	-	PDR-type ABC transporters	NCU05591	0	0	ANID_00771	4850	133388	138237	+	ABC transporter	VIII	PF01061.17,PF00005.19,PF06422.5,TIGR00956,PF06422.4,PF00005.20,PF01061.16
105806	4.76825	-	-	-	-	-	-	Δgpr8 cellulose DDdown	-	-	-	-	-	-	-	-	-	-	-	-	-	-	-	-	-	unknown protein	-	-	-	ANID_09220	1560	157992	159551	+	toxin biosynthesis protein	IV	0
122523	4.82606	-	-	-	8.19234	5.05426e-69	up in ∆ypr2	Δgpr8 cellulose DDdown	Transcription factors	0	Zn2Cys6	0	conserved hypothetical protein	127907	128625	NCU02142	YMR280C	0	The N-terminal region of a number of fungal transcriptional regulatory proteins contains a Cys-rich motif that is involved in zinc-dependent binding of DNA. The region forms a binuclear Zn cluster, in which two Zn atoms are bound by six Cys residues	N-terminal fungal transcription regulatory domain-containing protein	0	Transcription factors	\N	N-terminal fungal transcription regulatory domain-containing protein	The N-terminal region of a number of fungal transcriptional regulatory proteins contains a Cys-rich motif that is involved in zinc-dependent binding of DNA. The region forms a binuclear Zn cluster, in which two Zn atoms are bound by six Cys residues	Zn2Cys6 transcriptional regulator	NCU02142	0	0	ANID_03433	1387	37656	39042	-	C6 transcription factor	VI	PF00172.11,PF00172.10
111495	4.82736	-	-	-	-	-	-	Δgpr8 cellulose DDdown	-	-	-	-	-	-	-	-	-	0	unique secreted protein	0	0	0	-	-	-	SSCRP	-	-	-	-	-	-	-	-	-	-	-
105894	4.84279	-	-	-	-	-	-	Δgpr8 cellulose DDdown	-	-	-	-	-	-	-	-	-	-	-	-	-	-	-	-	-	unknown protein	-	-	-	-	-	-	-	-	-	-	-
74278	5.04004	-	-	-	-	-	-	Δgpr8 cellulose DDdown	-	-	-	-	-	-	-	-	-	0	Pyridine nucleotide-disulphide oxidoreductase, class-II	0	0	0	-	-	-	Pyridine nucleotide-disulphide oxidoreductase, class-II	-	-	-	ANID_03963	1073	6232	7304	+	thioredoxin reductase GliT	II	PF00890.17,PF07992.6,PF07992.7
71556	5.1912	-	-	-	-	-	-	Δgpr8 cellulose DDdown	-	-	-	-	-	-	-	-	-	-	-	-	-	-	-	-	-	unknown protein	-	-	-	-	-	-	-	-	-	-	-
105553	5.23101	-	-	-	-	-	-	Δgpr8 cellulose DDdown	-	-	-	-	-	-	-	-	-	-	-	-	-	-	-	-	-	orphan protein	-	-	-	-	-	-	-	-	-	-	-
58887	5.27121	-	-	-	-	-	-	Δgpr8 cellulose DDdown	CAZymes	0	Glycoside hydrolase	Glycoside hydrolase family78	candidate a-glycosidase distantly related to a-L-rhamnosidase	43821	192768	NCU10030	0	0	candidate a-glycosidase distantly related to a-L-rhamnosidase	GH family 78	Glycoside hydrolase	CAZys	\N	Glycoside Hydrolase Family 78	related to a-L-rhamnosidases	GH78 ?-L-rhamnosidase	NCU10030	0	0	ANID_10277	2135	41318	43452	-	alpha-rhamnosidase	VII	PF05592.4
121138	5.4374	-	-	-	2.23398	0.000225373	up in ∆ypr2	Δgpr8 cellulose DDdown	Transcription factors	0	Zn2Cys6	0	hypothetical protein	258080	9695	NCU08899	YOR380W	0	The N-terminal region of a number of fungal transcriptional regulatory proteins contains a Cys-rich motif that is involved in zinc-dependent binding of DNA. The region forms a binuclear Zn cluster, in which two Zn atoms are bound by six Cys residues	N-terminal fungal transcription regulatory domain-containing protein	0	Transcription factors	\N	N-terminal fungal transcription regulatory domain-containing protein	The N-terminal region of a number of fungal transcriptional regulatory proteins contains a Cys-rich motif that is involved in zinc-dependent binding of DNA. The region forms a binuclear Zn cluster, in which two Zn atoms are bound by six Cys residues	Zn2Cys6 transcriptional regulator	-	-	-	-	-	-	-	-	-	-	-
109998	5.46208	-	-	-	-	-	-	Δgpr8 cellulose DDdown	-	-	-	-	-	-	-	-	-	-	-	-	-	-	-	-	-	glutathione S-transferase	NCU04109	gst-2	0	ANID_04905	1014	167815	168828	-	theta class glutathione S-transferase	III	PF00043.17,PF02798.13,PF02798.12,PF00043.18
106107	5.52405	-	-	-	-	-	-	Δgpr8 cellulose DDdown	-	-	-	-	-	-	-	-	-	-	-	-	-	-	-	-	-	unknown protein	-	-	-	-	-	-	-	-	-	-	-
58953	5.75661	-	-	-	-	-	-	Δgpr8 cellulose DDdown	Secondary metabolism	0	Cytochrome P450	p450 superfamily (cI12078)	0	0	0	0	0	0	Cytochrome P450 CYP3/CYP5/CYP6/CYP9 subfamilies	0	0	0	-	-	-	Cytochrome P450 CYP3/CYP5/CYP6/CYP9 subfamilies	-	-	-	ANID_08411	1680	90039	91718	-	conserved hypothetical protein	Unmapped scaffolds	PF00067.14,PF00067.15
77299	5.76386	-	-	-	-	-	-	Δgpr8 cellulose DDdown	CAZymes	gls93	Glycoside hydrolase	Glycoside hydrolase family2	exo-b-D-glucosaminidase GLS93 (GenBank acc. No. BAD99604)	134316	48076	NCU09042	0	gls93	exo-b-D-glucosaminidase GLS93 (GenBank acc. No. BAD99604)	GH family 2	Glycoside hydrolase	CAZys	\N	Glycoside Hydrolase Family 2	exo-b-D-glucosaminidase (EC 3.2.1.-)	GH2 Exo-?-D-glucosaminidase GLS93	NCU09042	0	0	ANID_11680	2580	18586	21165	-	conserved hypothetical protein	VI	PF00703.14,PF02837.11
67597	5.77224	-	-	-	0.0120678	2.14639e-155	down in ∆ypr2	Δgpr8 cellulose DDdown	-	-	-	-	-	-	-	-	-	-	-	-	-	-	-	-	-	unknown protein	-	-	-	ANID_04921	1831	220432	222262	+	FAD binding domain-containing protein	III	PF07992.7
106479	5.84841	-	-	-	-	-	-	Δgpr8 cellulose DDdown	-	-	-	-	-	-	-	-	-	-	-	-	-	-	-	-	-	unknown protein	-	-	-	-	-	-	-	-	-	-	-
69742	5.85695	-	-	-	-	-	-	Δgpr8 cellulose DDdown	-	-	-	-	-	-	-	-	-	0	secreted esterase/lipase	0	0	0	-	-	-	esterase	NCU09845	0	0	ANID_07130	797	6722	7518	+	conserved hypothetical protein	IV	0
64167	5.87762	-	-	-	-	-	-	Δgpr8 cellulose DDdown	Transport	0	Oligopeptide transporter OPT superfamily	transporter containing IPR004813 domain	0	36697	190875	NCU03171	YJL212C	0	0	0	0	Transport	-	-	-	Sexual differentiation process protein ISP4	-	-	-	ANID_07702	2955	300934	303888	-	conserved hypothetical protein	IV	PF03169.7,PF03169.8
103813	5.92721	0.439435	3.78471e-07	down in ∆ypr2	7.07887	0.0011916	up in ∆ypr2	Δgpr8 cellulose DDdown	-	-	-	-	-	-	-	-	-	0	Serine/threonine protein kinase	0	0	0	-	-	-	Serine/threonine protein kinase	-	-	-	-	-	-	-	-	-	-	-
102735	6.07577	-	-	-	3.06692	5.85015e-15	up in ∆ypr2	Δgpr8 cellulose DDdown	-	-	-	-	-	-	-	-	-	-	-	-	-	-	\N	COOH terminal WSC domain-containing protein	containing conserved COOH terminal WSC domain possibly involved in carbohydrated binding.	unknown protein, WSC domain	NCU00309	0	0	-	-	-	-	-	-	-	-
22426	6.1577	-	-	-	-	-	-	Δgpr8 cellulose DDdown	CAZymes	0	Glycoside hydrolase	Glycoside hydrolase family109	0	132261	81244	NCU07080	YML051W	0	0	GH family 109	Glycoside hydrolase	CAZys	-	-	-	GH109 protein	NCU07080	0	0	-	-	-	-	-	-	-	-
103330	6.1662	-	-	-	-	-	-	Δgpr8 cellulose DDdown	-	-	-	-	-	-	-	-	-	-	-	-	-	-	-	-	-	orphan protein	-	-	-	-	-	-	-	-	-	-	-
121417	6.16927	-	-	-	-	-	-	Δgpr8 cellulose DDdown	-	-	-	-	-	-	-	-	-	0	putative membrane associated protein (Magnaporthe)	0	0	0	-	-	-	unknown protein with fasciclin domain	NCU09568	0	0	-	-	-	-	-	-	-	-
23240	6.23998	-	-	-	-	-	-	Δgpr8 cellulose DDdown	-	-	-	-	-	-	-	-	-	0	unknown hypothetical protein, only in Aspergillus and Chaetomium	0	0	0	-	-	-	unknown protein	-	-	-	ANID_02561	971	152746	153716	+	conserved hypothetical protein	VII	0
56687	6.33801	-	-	-	-	-	-	Δgpr8 cellulose DDdown	Secondary metabolism	0	Cytochrome P450	p450 superfamily (cI12078)	0	0	0	0	0	-	-	-	-	-	-	-	-	cytochrome P450 protein	NCU09274	0	0	ANID_01598	1706	216349	218054	+	cytochrome P450 monoxygenase	VII	PF00067.14,PF00067.15
106662	6.43488	-	-	-	-	-	-	Δgpr8 cellulose DDdown	-	-	-	-	-	-	-	-	-	-	-	-	-	-	-	-	-	SSCRP	-	-	-	-	-	-	-	-	-	-	-
107843	6.44356	-	-	-	0.182834	0.00172952	down in ∆ypr2	Δgpr8 cellulose DDdown	-	-	-	-	-	-	-	-	-	0	unique protein	0	0	0	-	-	-	orphan protein	-	-	-	-	-	-	-	-	-	-	-
102499	6.58796	-	-	-	0.252268	0.000540815	down in ∆ypr2	Δgpr8 cellulose DDdown	Transcription factors	0	Zn2Cys6	0	hypothetical protein	87484	0	NCU04866	YMR280C	0	C6 transcription factor (secondary metabolism ?) Only in the Aspergilli	0	0	0	-	-	-	Zn2Cys6 transcriptional regulator SOR4	NCU04866	ada-6	0	ANID_01029	1867	117847	119713	-	conserved hypothetical protein	VIII	PF04082.10,PF04082.11
111049	6.65449	-	-	-	-	-	-	Δgpr8 cellulose DDdown	Secondary metabolism	0	Cytochrome P450	p450 superfamily (cI12078)	0	0	0	0	0	-	-	-	-	-	-	-	-	cytochrome P450 protein, class IV	-	-	-	-	-	-	-	-	-	-	-
107844	6.67549	-	-	-	0.187035	7.07875e-06	down in ∆ypr2	Δgpr8 cellulose DDdown	-	-	-	-	-	-	-	-	-	0	unknown protein, 3 TM, only in Gibberella and Chaetomium	0	0	0	-	-	-	unknown protein, 3 TM, only in Gibberella and Chaetomium	-	-	-	-	-	-	-	-	-	-	-
123914	6.86721	-	-	-	-	-	-	Δgpr8 cellulose DDdown	-	-	-	-	-	-	-	-	-	0	no homologue to anything, secreted	0	0	0	-	-	-	orphan protein	-	-	-	-	-	-	-	-	-	-	-
5818	7.02891	-	-	-	2.32189	1.77748e-08	up in ∆ypr2	Δgpr8 cellulose DDdown	-	-	-	-	-	-	-	-	-	-	-	-	-	-	-	-	-	DSBA oxidoreductase	NCU02220	mig-7	0	ANID_10641	779	135583	136361	+	conserved hypothetical protein	V	PF01323.12,PF01323.13
112633	7.10201	-	-	-	-	-	-	Δgpr8 cellulose DDdown	-	-	-	-	-	-	-	-	-	0	Predicted glutathione S-transferase	0	0	0	-	-	-	Glutathione S-transferase	NCU09570	0	0	ANID_05831	1113	95256	96368	+	glutathione transferase	I	PF00043.17,PF00043.18
35726	7.21468	-	-	-	-	-	-	Δgpr8 cellulose DDdown	-	-	-	-	-	-	-	-	-	0	candidate subtilisin like protease	0	0	Protease	-	-	-	Subtilisin like protease	-	-	-	-	-	-	-	-	-	-	-
57823	7.27251	-	-	-	-	-	-	Δgpr8 cellulose DDdown	-	-	-	-	-	-	-	-	-	-	-	-	-	-	-	-	-	unknown protein	NCU00078	0	0	ANID_04553	706	266265	266970	+	conserved hypothetical protein	III	0
59065	7.45692	-	-	-	-	-	-	Δgpr8 cellulose DDdown	-	-	-	-	-	-	-	-	-	0	unknown protein, partially conserved	0	0	0	-	-	-	unknown protein	NCU06413	0	0	-	-	-	-	-	-	-	-
62359	7.47377	-	-	-	-	-	-	Δgpr8 cellulose DDdown	-	-	-	-	-	-	-	-	-	0	isoflavon reductase	0	0	0	-	-	-	isoflavon reductase	-	-	-	-	-	-	-	-	-	-	-
110455	7.51729	-	-	-	6.04498	7.22634e-09	up in ∆ypr2	Δgpr8 cellulose DDdown	-	-	-	-	-	-	-	-	-	-	-	-	-	-	-	-	-	short chain dehydrogenase/reductase	-	-	-	ANID_02694	917	77786	78702	+	oxidoreductase	VI	PF00106.17,PF00106.18,PF08659.3
27722	7.70007	-	-	-	-	-	-	Δgpr8 cellulose DDdown	Secondary metabolism	0	Cytochrome P450	p450 superfamily (cI12078)	0	0	0	0	0	0	Cytochrome P450 CYP2 subfamily	0	0	0	-	-	-	Cytochrome P450 CYP2 subfamily	-	-	-	-	-	-	-	-	-	-	-
103158	8.01726	-	-	-	2.42689	6.69021e-12	up in ∆ypr2	Δgpr8 cellulose DDdown	Transcription factors	0	Zn2Cys6	0	putative transcriptional activator Mut3p	83642	30636	NCU01478	YJL206C	0	Zn(2)Cys6 transcription factor, poor similarity to others	0	0	0	-	-	-	Zn2Cys6 transcriptional regulator	-	-	-	-	-	-	-	-	-	-	-
123149	8.11398	-	-	-	-	-	-	Δgpr8 cellulose DDdown	-	-	-	-	-	-	-	-	-	-	-	-	-	-	-	-	-	unknown protein	NCU03696	0	0	ANID_02343	771	202326	203096	-	nitroreductase	VII	PF00881.17,PF00881.16
3262	8.14368	-	-	-	-	-	-	Δgpr8 cellulose DDdown	-	-	-	-	-	-	-	-	-	-	-	-	-	-	\N	succinate semialdehyde dehydrogenase (NADP)	\N	succinate semialdehyde dehydrogenase (NADP)	-	-	-	-	-	-	-	-	-	-	-
2433	8.22962	-	-	-	-	-	-	Δgpr8 cellulose DDdown	-	-	-	-	-	-	-	-	-	-	-	-	-	-	-	-	-	methyltransferase	NCU01598	0	0	ANID_09303	1069	203997	205065	-	methyltransferase	VIII	0
122998	8.23893	-	-	-	-	-	-	Δgpr8 cellulose DDdown	-	-	-	-	-	-	-	-	-	-	-	-	-	-	-	-	-	unknown protein	-	-	-	ANID_10998	636	154100	154735	-	conserved hypothetical protein	IV	PF01161.13
55374	8.29694	-	-	-	2.74191	0.000298962	up in ∆ypr2	Δgpr8 cellulose DDdown	Heterotrimeric G-protein pathway	0	GPCRs	7-TM receptor	XII (family C-like)	130836	179509	NCU06629	0	-	-	-	-	-	-	-	-	GPCR XII	NCU06629	0	0	ANID_08601	951	71501	72451	+	conserved hypothetical protein	III	PF11309.1
109357	8.73623	-	-	-	-	-	-	Δgpr8 cellulose DDdown	-	-	-	-	-	-	-	-	-	-	-	-	-	-	-	-	-	short chain dehydrognease/reductase	-	-	-	ANID_11105	1380	127021	128400	+	hypothetical protein	III	PF00106.18,PF08659.3
107639	8.75513	-	-	-	-	-	-	Δgpr8 cellulose DDdown	-	-	-	-	-	-	-	-	-	0	unknown, no intron	0	0	0	-	-	-	unknown protein	-	-	-	ANID_09322	1019	251196	252214	-	conserved hypothetical protein	VIII	PF05368.6
22453	9.03734	-	-	-	0.488109	6.88839e-06	down in ∆ypr2	Δgpr8 cellulose DDdown	Sulfur metabolism	0	sulfur related enzymes	EC number 2.5.1.18	glutathione S-transferase, cytosolic, related to S. cerevisiae Gtt2p	223166	89283	NCU02888	0	0	Glutathione S-transferase	0	Additional aspects of sulfur metabolism	Sulfur metabolism	-	-	-	glutathione-S-transferase	NCU02888	0	0	ANID_02948	855	407206	408060	+	glutathione S-transferase	VI	0
57424	9.41248	-	-	-	0.442514	2.26939e-14	down in ∆ypr2	Δgpr8 cellulose DDdown	-	-	-	-	-	-	-	-	-	0	Putative exonuclease protein, involved in quelling	0	0	0	-	-	-	QIP, Putative exonuclease protein, involved in quelling	NCU00076	qip	0	ANID_02856	1616	112561	114176	-	conserved hypothetical protein	VI	0
105242	9.68821	-	-	-	0.0859019	1.08235e-16	down in ∆ypr2	Δgpr8 cellulose DDdown	-	-	-	-	-	-	-	-	-	0	Methyltransferases	0	0	0	-	-	-	SAM-dependent methyltransferases	-	-	-	ANID_03717	832	526005	526836	-	conserved hypothetical protein	II	PF08242.4,PF08241.5,PF08241.4,PF08242.5,PF01209.11
54865	9.8287	-	-	-	4.54529	1.35987e-05	up in ∆ypr2	Δgpr8 cellulose DDdown	Sulfur metabolism	0	sulfur assimilation	EC number 2.A.3.8.4	methionine permease, related to S. cerevisiae Mup1p	297834	177947	NCU04942	YGR055W	0	Amino acid transporter	0	Sulfur transporter	Sulfur metabolism	\N	Amino acid transporter	COG0531, PotE, Amino acid transporters	Amino acid transporters	NCU04942	0	0	ANID_01631	1828	104025	105852	-	high-affinity methionine permease	VII	PF00324.14
102497	10.1402	-	-	-	-	-	-	Δgpr8 cellulose DDdown	Transcription factors	0	Fungal-trans	0	conserved hypothetical protein	180208	133408	NCU08042	YOR363C	0	C6 transcription factor (secondary metabolism ?)	0	0	0	-	-	-	Zn2Cys6 transcriptional regulator SOR3	-	-	-	ANID_03269	2150	169810	171959	-	fungal specific transcription factor	VI	PF04082.10,PF04082.11
107168	10.1511	-	-	-	-	-	-	Δgpr8 cellulose DDdown	-	-	-	-	-	-	-	-	-	-	-	-	-	-	-	-	-	unknown protein	-	-	-	-	-	-	-	-	-	-	-
111306	10.2841	-	-	-	3.21286	0.000977606	up in ∆ypr2	Δgpr8 cellulose DDdown	-	-	-	-	-	-	-	-	-	-	-	-	-	-	-	-	-	unknown protein	-	-	-	-	-	-	-	-	-	-	-
81586	11.1837	-	-	-	4.28806	4.31614e-17	up in ∆ypr2	Δgpr8 cellulose DDdown	-	-	-	-	-	-	-	-	-	-	-	-	-	-	-	-	-	unknown protein	NCU11291	0	0	ANID_06423	719	116664	117382	+	conserved hypothetical protein	I	PF09351.3,PF09351.2
104394	12.3402	-	-	-	-	-	-	Δgpr8 cellulose DDdown	CAZymes	0	Carbohydrate esterase	Carbohydrate esterase family1	0	-	180756	NCU07350	0	0	0	CE family 1	Carbohydrate esterase	CAZys	-	-	-	CE1 esterase	-	-	-	-	-	-	-	-	-	-	-
105798	13.2983	-	-	-	-	-	-	Δgpr8 cellulose DDdown	-	-	-	-	-	-	-	-	-	-	-	-	-	-	\N	major facilitator superfamily transporter	Putative transporter, possibly part of secondary metabolite cluster that contains PKS (tre33804) and PKS-NRPS hybrid (tre14836) genes	MFS permease	NCU00857	0	0	ANID_03264	1825	152970	154794	-	MFS multidrug transporter	VI	TIGR00711,PF07690.9,PF06609.6,PF07690.8,PF00083.17
103015	13.6054	-	-	-	-	-	-	Δgpr8 cellulose DDdown	-	-	-	-	-	-	-	-	-	0	hypothetical protein	0	0	0	-	-	-	unknown protein	NCU04452	mig-3	0	ANID_05228	1775	236137	237911	-	NADH:flavin oxidoreductase/NADH oxidase	V	PF00724.12,PF00724.13
30759	14.1418	-	-	-	-	-	-	Δgpr8 cellulose DDdown	-	-	-	-	-	-	-	-	-	0	zinc containing alcohol dehydrogenase superfamily	0	0	0	-	-	-	zinc containing alcohol dehydrogenase superfamily	-	-	-	-	-	-	-	-	-	-	-
73173	14.6322	-	-	-	0.0635166	0.000157246	down in ∆ypr2	Δgpr8 cellulose DDdown	Effector proteins (competition and defense)	hfb1	Hydrophobins	0	Hydrophobins	258206	60531	NCU08192	0	hfb1	hydrophobin belonging to the class II of fungal hydrophobins PMID:8631337	0	Hydrophobine	Hydrophobins	hfb1	hydrophobin	hydrophobin belonging to the class II of fungal hydrophobins PMID:8631337	HFB1	-	-	-	-	-	-	-	-	-	-	-
2033	15.8809	-	-	-	-	-	-	Δgpr8 cellulose DDdown	-	-	-	-	-	-	-	-	-	0	unknown conserved protein	0	0	0	-	-	-	unknown protein	-	-	-	ANID_09305	1622	208179	209800	-	conserved hypothetical protein	VIII	PF02458.8
43701	16.1381	17.7198	0	up in ∆ypr2	0.0629192	6.94394e-79	down in ∆ypr2	Δgpr8 cellulose DDdown	-	-	-	-	-	-	-	-	-	0	hypothetical MFS multidrug transporter	0	MFS Transporter	Transporter	-	-	-	MFS multidrug transporter SOR4	-	-	-	ANID_03270	1724	172382	174105	+	MFS multidrug transporter	VI	PF07690.9,PF07690.8
105406	16.9661	-	-	-	-	-	-	Δgpr8 cellulose DDdown	-	-	-	-	-	-	-	-	-	0	unique protein	0	0	0	-	-	-	orphan protein	-	-	-	-	-	-	-	-	-	-	-
73618	19.5762	-	-	-	-	-	-	Δgpr8 cellulose DDdown	Secondary metabolism	pks11s	Polyketide synthase	Reducing clade I	Polyketide synthase	0	0	NCU04865	YER061C	0	candidate polyketide synthase	0	PKS	secondary metabolism	\N	\N	\N	PKS SOR1, reducing sorbicillinoid synthase	NCU04865	pks-3	0	ANID_06791	7884	320066	327949	+	polyketide synthase	I	PF00109.19,PF00106.17,PF00107.18,PF08242.4,PF00106.18,PF00107.19,PF08241.5,PF08659.2,PF00698.13,PF08241.4,PF00698.14,PF00550.18,PF02801.14,PF02801.15,PF08242.5,PF08240.4,PF00109.18,PF08659.3
103113	19.7269	-	-	-	-	-	-	Δgpr8 cellulose DDdown	-	-	-	-	-	-	-	-	-	-	-	-	-	-	-	-	-	short chain dehydrognease/reductase	-	-	-	-	-	-	-	-	-	-	-
66751	20.0314	-	-	-	2.33014	0.00362113	up in ∆ypr2	Δgpr8 cellulose DDdown	-	-	-	-	-	-	-	-	-	-	-	-	-	-	\N	dehydrogenase	hypothetical dehydrogenase	unknown protein	-	-	-	ANID_08299	754	6896	7649	+	short-chain alcohol dehydrogenase	Unmapped scaffolds	PF00106.18,PF08659.3
105805	20.3196	-	-	-	-	-	-	Δgpr8 cellulose DDdown	Transcription factors	0	Zn2Cys6	0	conserved hypothetical protein	84120	201263	NCU01209	YML076C	0	C6-transcription factor, unknown	0	0	0	-	-	-	Zn2Cys6 transcriptional regulator	-	-	-	-	-	-	-	-	-	-	-
68466	20.4878	-	-	-	-	-	-	Δgpr8 cellulose DDdown	-	-	-	-	-	-	-	-	-	-	-	-	-	-	\N	glycerone kinase	Putative paralogue of a hypothetical glycerone kinase	glycerone kinase	NCU04400	0	0	-	-	-	-	-	-	-	-
73631	20.927	5.89109	6.37034e-20	up in ∆ypr2	-	-	-	Δgpr8 cellulose DDdown	-	-	-	-	-	-	-	-	-	0	isoamyl alcohol oxidase	0	0	0	-	-	-	isoamyl alcohol oxidase SOR7	-	-	-	-	-	-	-	-	-	-	-
82204	22.8497	-	-	-	0.234701	3.59701e-16	down in ∆ypr2	Δgpr8 cellulose DDdown	-	-	-	-	-	-	-	-	-	0	high affinity ammonium transporter	0	0	0	-	-	-	ammonium transporter, high affinity	-	-	-	-	-	-	-	-	-	-	-
69181	22.8737	-	-	-	-	-	-	Δgpr8 cellulose DDdown	-	-	-	-	-	-	-	-	-	-	-	-	-	-	-	-	-	unknown protein	-	-	-	-	-	-	-	-	-	-	-
23382	25.0521	-	-	-	2.42135	0.000526672	up in ∆ypr2	Δgpr8 cellulose DDdown	-	-	-	-	-	-	-	-	-	0	aldehyde reductase AKR7	0	0	0	-	-	-	aldehyde reductase AKR7	-	-	-	-	-	-	-	-	-	-	-
69696	27.0815	-	-	-	-	-	-	Δgpr8 cellulose DDdown	-	-	-	-	-	-	-	-	-	0	Dibenzothiophene desulfurization enzyme A; coenzyme F420-dependent N5,N10-methylene tetrahydromethanopterin reductase	0	Sulfur acquisition and processing	Sulfur metabolism	-	-	-	coenzyme F420-dependent N5,N10-methylene tetrahydromethanopterin reductase	-	-	-	ANID_12294	1326	15048	16373	-	nitrilotriacetate monooxygenase	V	PF00296.13,TIGR03860
123084	33.2472	-	-	-	0.0270557	6.60112e-59	down in ∆ypr2	Δgpr8 cellulose DDdown	-	-	-	-	-	-	-	-	-	0	(chloro)peroxidase	0	0	0	\N	dehyrdogenase/reductase domain-containing protein	contains dehyrdogenase/reductase domain	chloroperoxidase	NCU02335	0	0	ANID_01548	861	55018	55878	+	short-chain dehydrogenase	VII	0
73621	47.849	-	-	-	0.352656	6.20665e-11	down in ∆ypr2	Δgpr8 cellulose DDdown	Secondary metabolism	pks10s	Polyketide synthase	Non-reducing clade III	Polyketide synthase	0	0	NCU03584	YER061C	0	candidate polyketide synthase	0	PKS	secondary metabolism	\N	polyketide synthase	candidate polyketide synthase	PKS SOR2 non-reducing sorbicillinoid synthase	-	-	-	ANID_07903	7883	106829	114711	+	polyketide synthase	II	PF00109.19,PF00550.17,PF07993.5,PF07993.4,PF08242.4,PF08241.5,PF00108.16,PF00698.13,PF08241.4,PF00698.14,PF00550.18,PF02801.14,PF02801.15,PF08242.5,PF01370.14,PF00109.18
104079	53.3099	-	-	-	-	-	-	Δgpr8 cellulose DDdown	-	-	-	-	-	-	-	-	-	-	-	-	-	-	\N	Non-Catalytic Module Family expansin	distantly related to plant expansins, EXPN	MRSP1/expansin-like	-	-	-	-	-	-	-	-	-	-	-
76682	67.3738	-	-	-	-	-	-	Δgpr8 cellulose DDdown	Transport	0	ABC transporter	transporter containing IPR003439 domain	Pleiotropic drug resistance proteins (PDR1-15), ABC superfamily	246378	83793	NCU05591	YOR153W	0	Pleiotropic drug resistance proteins (PDR1-15), ABC superfamily	0	0	Transport	-	-	-	PDR-type ABC transporters	-	-	-	-	-	-	-	-	-	-	-
81525	80.1216	-	-	-	-	-	-	Δgpr8 cellulose DDdown	-	-	-	-	-	-	-	-	-	0	isoflavone reductase	0	0	0	-	-	-	isoflavone reductase	-	-	-	ANID_09181	1049	38006	39054	-	conserved hypothetical protein	IV	PF05368.6
73623	87.6999	-	-	-	0.0645566	6.63077e-10	down in ∆ypr2	Δgpr8 cellulose DDdown	-	-	-	-	-	-	-	-	-	0	Monooxygenase, aromatic ring catabolism	0	0	0	-	-	-	flavoprotein monooxygenase SOR5	NCU11363	0	0	ANID_07902	1453	104124	105576	-	conserved hypothetical protein	II	PF01494.12
53238	1372.97	-	-	-	-	-	-	Δgpr8 cellulose DDdown	Heterotrimeric G-protein pathway	0	GPCRs	7-TM receptor	VII (secretin-like, related to rat growth hormone releasing factor)	133045	146164	NCU03253	0	0	TRE456, hypothetical G-protein coupled receptor, family 2, secretin like, related to Magnaporthe grisea MG00532 (GPCR with homology to rat growth hormone releasing factor)	0	G-proteins	signal transduction	\N	G-protein coupled receptor	hypothetical G-protein coupled receptor, family 2, secretin like, related to Magnaporthe grisea MG00532 (GPCR with homology to rat growth hormone releasing factor)	GPCR VII, secretin like	NCU03253	0	0	ANID_06680	2012	28686	30697	+	conserved hypothetical protein	I	0

## Sheet: funcat up ∆gpr8 and ∆ypr2
Genes upregulated in ∆gpr8 and ∆ypr2 in darkness on cellulose
FunCat ID	FunCat description	FunCat main category	Gene ID(s)	Exact p-value	# genes / category	# genes / input
01	METABOLISM	Metabolism	TRIREDRAFT_104438 | TRIREDRAFT_106654 | TRIREDRAFT_110271 | TRIREDRAFT_111716 | TRIREDRAFT_122820 | TRIREDRAFT_3447 | TRIREDRAFT_44965 | TRIREDRAFT_53961 | TRIREDRAFT_56314 | TRIREDRAFT_58472 | TRIREDRAFT_59322 | TRIREDRAFT_59887 | TRIREDRAFT_64900 | TRIREDRAFT_66534 | TRIREDRAFT_66726 | TRIREDRAFT_67013 | TRIREDRAFT_67699 | TRIREDRAFT_70527 | TRIREDRAFT_70631 | TRIREDRAFT_70988 | TRIREDRAFT_7623…	0.04968726	22 / 2966	22 / 80
01.01	amino acid metabolism	Metabolism	TRIREDRAFT_122820 | TRIREDRAFT_70988 | TRIREDRAFT_76601	0.4859126	3 / 452	3 / 80
01.01.03	assimilation of ammonia, metabolism of the glutamate group	Metabolism	TRIREDRAFT_122820 | TRIREDRAFT_76601	0.09329258	2 / 90	2 / 80
01.01.03.01	metabolism of glutamine	Metabolism	TRIREDRAFT_122820	0.07739089	1 / 14	1 / 80
01.01.03.01.02	degradation of glutamine	Metabolism	TRIREDRAFT_122820	0.05044125	1 / 9	1 / 80
01.01.03.02	metabolism of glutamate	Metabolism	TRIREDRAFT_122820	0.2286846	1 / 45	1 / 80
01.01.03.02.01	biosynthesis of glutamate	Metabolism	TRIREDRAFT_122820	0.1538729	1 / 29	1 / 80
01.01.05	metabolism of urea cycle, creatine and polyamines	Metabolism	TRIREDRAFT_70988	0.1921164	1 / 37	1 / 80
01.01.05.01	metabolism of polyamines	Metabolism	TRIREDRAFT_70988	0.07206087	1 / 13	1 / 80
01.01.06	metabolism of the aspartate family	Metabolism	TRIREDRAFT_122820	0.4368143	1 / 99	1 / 80
01.01.09	metabolism of the cysteine - aromatic group	Metabolism	TRIREDRAFT_122820 | TRIREDRAFT_76601	0.2523288	2 / 169	2 / 80
01.01.09.02	metabolism of serine	Metabolism	TRIREDRAFT_76601	0.2014126	1 / 39	1 / 80
01.01.09.02.02	degradation of serine	Metabolism	TRIREDRAFT_76601	0.04496065	1 / 8	1 / 80
01.01.09.03	metabolism of cysteine	Metabolism	TRIREDRAFT_76601	0.1341	1 / 25	1 / 80
01.01.09.03.02	degradation of cysteine	Metabolism	TRIREDRAFT_76601	0.04496065	1 / 8	1 / 80
01.01.09.06	metabolism of tryptophan	Metabolism	TRIREDRAFT_122820	0.1967775	1 / 38	1 / 80
01.01.09.06.02	degradation of tryptophan	Metabolism	TRIREDRAFT_122820	0.06670106	1 / 12	1 / 80
01.02	nitrogen, sulfur and selenium metabolism	Metabolism	TRIREDRAFT_122820 | TRIREDRAFT_56314 | TRIREDRAFT_64900 | TRIREDRAFT_76601	0.03905718	4 / 227	4 / 80
01.02.02	nitrogen metabolism	Metabolism	TRIREDRAFT_122820	0.2331414	1 / 46	1 / 80
01.05	C-compound and carbohydrate metabolism	Metabolism	TRIREDRAFT_104438 | TRIREDRAFT_106654 | TRIREDRAFT_110271 | TRIREDRAFT_111716 | TRIREDRAFT_122820 | TRIREDRAFT_3447 | TRIREDRAFT_44965 | TRIREDRAFT_59322 | TRIREDRAFT_59887 | TRIREDRAFT_66534 | TRIREDRAFT_66726 | TRIREDRAFT_67699 | TRIREDRAFT_70631 | TRIREDRAFT_70988 | TRIREDRAFT_76230	0.0006653951	15 / 1145	15 / 80
01.05.06	C-2 compound and organic acid metabolism	Metabolism	TRIREDRAFT_59887	0.1635948	1 / 31	1 / 80
01.05.11	aromate metabolism	Metabolism	TRIREDRAFT_76230	0.2763605	1 / 56	1 / 80
01.05.11.07	aromate catabolism	Metabolism	TRIREDRAFT_76230	0.2106054	1 / 41	1 / 80
01.05.11.07.01	aerobic aromate catabolism	Metabolism	TRIREDRAFT_76230	0.2014126	1 / 39	1 / 80
01.05.13	transfer of activated C-1 groups	Metabolism	TRIREDRAFT_122820	0.3706882	1 / 80	1 / 80
01.05.13.01	S-adenosyl-methionine - homocysteine cycle	Metabolism	TRIREDRAFT_122820	0.1732086	1 / 33	1 / 80
01.05.25	regulation of C-compound and carbohydrate metabolism	Metabolism	TRIREDRAFT_106654	0.6044033	1 / 159	1 / 80
01.06	lipid, fatty acid and isoprenoid metabolism	Metabolism	TRIREDRAFT_59887 | TRIREDRAFT_70527 | TRIREDRAFT_70631 | TRIREDRAFT_76230	0.5235578	4 / 652	4 / 80
01.06.02	membrane lipid metabolism	Metabolism	TRIREDRAFT_70527	0.5136514	1 / 124	1 / 80
01.06.02.01	phospholipid metabolism	Metabolism	TRIREDRAFT_70527	0.4368143	1 / 99	1 / 80
01.06.05	fatty acid metabolism	Metabolism	TRIREDRAFT_59887	0.4811825	1 / 113	1 / 80
01.07	metabolism of vitamins, cofactors, and prosthetic groups	Metabolism	TRIREDRAFT_110271 | TRIREDRAFT_111716 | TRIREDRAFT_122820 | TRIREDRAFT_70988	0.07444237	4 / 281	4 / 80
01.07.01	biosynthesis of vitamins, cofactors, and prosthetic groups	Metabolism	TRIREDRAFT_110271 | TRIREDRAFT_111716 | TRIREDRAFT_122820	0.06236769	3 / 160	3 / 80
01.20	secondary metabolism	Metabolism	TRIREDRAFT_110271 | TRIREDRAFT_122820 | TRIREDRAFT_3447 | TRIREDRAFT_56314 | TRIREDRAFT_58472 | TRIREDRAFT_59322 | TRIREDRAFT_59887 | TRIREDRAFT_64900 | TRIREDRAFT_66534 | TRIREDRAFT_66726 | TRIREDRAFT_67013 | TRIREDRAFT_70631 | TRIREDRAFT_70988 | TRIREDRAFT_76230	0.0002059635	14 / 910	14 / 80
01.20.33	metabolism of secondary products derived from L-tryptophan	Metabolism	TRIREDRAFT_122820	0.06670106	1 / 12	1 / 80
01.20.35	metabolism of secondary products derived from L-phenylalanine and L-tyrosine	Metabolism	TRIREDRAFT_110271 | TRIREDRAFT_3447	0.01502502	2 / 33	2 / 80
01.20.35.01	metabolism of phenylpropanoids	Metabolism	TRIREDRAFT_110271 | TRIREDRAFT_3447	0.01251104	2 / 30	2 / 80
01.20.37	metabolism of peptide derived compounds	Metabolism	TRIREDRAFT_70631	0.1921164	1 / 37	1 / 80
01.20.37.05	metabolism of beta-lactams	Metabolism	TRIREDRAFT_70631	0.04496065	1 / 8	1 / 80
01.25	extracellular metabolism	Metabolism	TRIREDRAFT_53961 | TRIREDRAFT_70631	0.03044001	2 / 48	2 / 80
01.25.03	extracellular protein degradation	Metabolism	TRIREDRAFT_53961	0.05044125	1 / 9	1 / 80
01.25.07	extracellular ester compound degradation	Metabolism	TRIREDRAFT_70631	0.03944944	1 / 7	1 / 80
02	ENERGY	Energy	TRIREDRAFT_104438 | TRIREDRAFT_110271 | TRIREDRAFT_111716 | TRIREDRAFT_3447 | TRIREDRAFT_44965 | TRIREDRAFT_59322 | TRIREDRAFT_59887 | TRIREDRAFT_67699	0.006450476	8 / 508	8 / 80
02.01	glycolysis and gluconeogenesis	Energy	TRIREDRAFT_110271 | TRIREDRAFT_111716 | TRIREDRAFT_3447 | TRIREDRAFT_59322 | TRIREDRAFT_67699	0.0001607717	5 / 93	5 / 80
02.01.01	glycolysis methylglyoxal bypass	Energy	TRIREDRAFT_110271 | TRIREDRAFT_111716	0.0008709672	2 / 8	2 / 80
02.08	pyruvate dehydrogenase complex	Energy	TRIREDRAFT_67699	0.05044125	1 / 9	1 / 80
02.10	tricarboxylic-acid pathway (citrate cycle, Krebs cycle, TCA cycle)	Energy	TRIREDRAFT_67699	0.2550542	1 / 51	1 / 80
02.13	respiration	Energy	TRIREDRAFT_104438 | TRIREDRAFT_59887	0.2202892	2 / 154	2 / 80
02.13.03	aerobic respiration	Energy	TRIREDRAFT_104438	0.4301836	1 / 97	1 / 80
02.16	fermentation	Energy	TRIREDRAFT_104438 | TRIREDRAFT_3447 | TRIREDRAFT_44965 | TRIREDRAFT_67699	0.0006916677	4 / 72	4 / 80
02.16.01	alcohol fermentation	Energy	TRIREDRAFT_3447 | TRIREDRAFT_44965	0.01773794	2 / 36	2 / 80
02.16.03	lactate fermentation	Energy	TRIREDRAFT_104438	0.05589141	1 / 10	1 / 80
02.16.05	butyrate and butanol-acetoine fermentation	Energy	TRIREDRAFT_67699	0.01142848	1 / 2	1 / 80
10	CELL CYCLE AND DNA PROCESSING	Cell cycle and DNA processing	TRIREDRAFT_67699 | TRIREDRAFT_70527	0.987093	2 / 1014	2 / 80
10.03	cell cycle	Cell cycle and DNA processing	TRIREDRAFT_67699 | TRIREDRAFT_70527	0.9075679	2 / 662	2 / 80
10.03.01	mitotic cell cycle and cell cycle control	Cell cycle and DNA processing	TRIREDRAFT_67699 | TRIREDRAFT_70527	0.766973	2 / 472	2 / 80
10.03.01.01	mitotic cell cycle	Cell cycle and DNA processing	TRIREDRAFT_67699	0.6862398	1 / 198	1 / 80
10.03.01.01.03	G1/S transition of mitotic cell cycle	Cell cycle and DNA processing	TRIREDRAFT_67699	0.2375733	1 / 47	1 / 80
10.03.02	meiosis	Cell cycle and DNA processing	TRIREDRAFT_70527	0.4750579	1 / 111	1 / 80
11	TRANSCRIPTION	Transcription	TRIREDRAFT_106654 | TRIREDRAFT_70527	0.9919281	2 / 1091	2 / 80
11.02	RNA synthesis	Transcription	TRIREDRAFT_106654 | TRIREDRAFT_70527	0.9633255	2 / 834	2 / 80
11.02.03	mRNA synthesis	Transcription	TRIREDRAFT_106654 | TRIREDRAFT_70527	0.9421651	2 / 751	2 / 80
11.02.03.04	transcriptional control	Transcription	TRIREDRAFT_106654 | TRIREDRAFT_70527	0.8970754	2 / 641	2 / 80
11.02.03.04.01	transcription activation	Transcription	TRIREDRAFT_106654	0.5702633	1 / 145	1 / 80
14	PROTEIN FATE (folding, modification, destination)	Protein fate (folding, modification, destination)	TRIREDRAFT_53961	0.9998478	1 / 1332	1 / 80
14.13	protein/peptide degradation	Protein fate (folding, modification, destination)	TRIREDRAFT_53961	0.8986279	1 / 384	1 / 80
16	PROTEIN WITH BINDING FUNCTION OR COFACTOR REQUIREMENT (structural or catalytic)	Protein with binding function or cofactor requirement (structural or analytic)	TRIREDRAFT_104438 | TRIREDRAFT_106654 | TRIREDRAFT_120371 | TRIREDRAFT_122820 | TRIREDRAFT_3447 | TRIREDRAFT_44965 | TRIREDRAFT_58472 | TRIREDRAFT_59887 | TRIREDRAFT_66726 | TRIREDRAFT_67013 | TRIREDRAFT_70600 | TRIREDRAFT_70988 | TRIREDRAFT_74282 | TRIREDRAFT_76601	0.7491089	14 / 2682	14 / 80
16.01	protein binding	Protein with binding function or cofactor requirement (structural or analytic)	TRIREDRAFT_74282	0.9999345	1 / 1441	1 / 80
16.01.01	receptor binding	Protein with binding function or cofactor requirement (structural or analytic)	TRIREDRAFT_74282	0.09841623	1 / 18	1 / 80
16.03	nucleic acid binding	Protein with binding function or cofactor requirement (structural or analytic)	TRIREDRAFT_106654	0.9882886	1 / 721	1 / 80
16.03.01	DNA binding	Protein with binding function or cofactor requirement (structural or analytic)	TRIREDRAFT_106654	0.9058892	1 / 396	1 / 80
16.05	polysaccharide binding	Protein with binding function or cofactor requirement (structural or analytic)	TRIREDRAFT_74282	0.1240465	1 / 23	1 / 80
16.17	metal binding	Protein with binding function or cofactor requirement (structural or analytic)	TRIREDRAFT_3447 | TRIREDRAFT_44965	0.8900596	2 / 628	2 / 80
16.17.09	heavy metal binding (Cu, Fe, Zn)	Protein with binding function or cofactor requirement (structural or analytic)	TRIREDRAFT_3447 | TRIREDRAFT_44965	0.6850553	2 / 404	2 / 80
16.21	complex cofactor/cosubstrate/vitamine binding	Protein with binding function or cofactor requirement (structural or analytic)	TRIREDRAFT_104438 | TRIREDRAFT_120371 | TRIREDRAFT_122820 | TRIREDRAFT_58472 | TRIREDRAFT_59887 | TRIREDRAFT_66726 | TRIREDRAFT_67013 | TRIREDRAFT_70600 | TRIREDRAFT_70988 | TRIREDRAFT_76601	0.00002395935	10 / 370	10 / 80
16.21.01	heme binding	Protein with binding function or cofactor requirement (structural or analytic)	TRIREDRAFT_120371 | TRIREDRAFT_58472 | TRIREDRAFT_67013 | TRIREDRAFT_70600 | TRIREDRAFT_76601	0.00002268008	5 / 62	5 / 80
16.21.03	molybdopterin binding	Protein with binding function or cofactor requirement (structural or analytic)	TRIREDRAFT_76601	0.02833454	1 / 5	1 / 80
16.21.05	FAD/FMN binding	Protein with binding function or cofactor requirement (structural or analytic)	TRIREDRAFT_104438 | TRIREDRAFT_59887 | TRIREDRAFT_66726 | TRIREDRAFT_70988	0.002720318	4 / 104	4 / 80
16.21.07	NAD/NADP binding	Protein with binding function or cofactor requirement (structural or analytic)	TRIREDRAFT_104438 | TRIREDRAFT_58472 | TRIREDRAFT_67013 | TRIREDRAFT_70600 | TRIREDRAFT_70988	0.002729074	5 / 173	5 / 80
16.21.17	pyridoxal phosphate binding	Protein with binding function or cofactor requirement (structural or analytic)	TRIREDRAFT_122820	0.2151632	1 / 42	1 / 80
20	CELLULAR TRANSPORT, TRANSPORT FACILITATION AND TRANSPORT ROUTES	Cellular transport, transport facilitation and transport routes	TRIREDRAFT_104438 | TRIREDRAFT_123659 | TRIREDRAFT_56314 | TRIREDRAFT_5787 | TRIREDRAFT_58472 | TRIREDRAFT_59887 | TRIREDRAFT_64900 | TRIREDRAFT_66534 | TRIREDRAFT_67013 | TRIREDRAFT_70600 | TRIREDRAFT_70988 | TRIREDRAFT_82321	0.1242509	12 / 1503	12 / 80
20.01	transported compounds (substrates)	Cellular transport, transport facilitation and transport routes	TRIREDRAFT_104438 | TRIREDRAFT_123659 | TRIREDRAFT_56314 | TRIREDRAFT_5787 | TRIREDRAFT_58472 | TRIREDRAFT_59887 | TRIREDRAFT_64900 | TRIREDRAFT_66534 | TRIREDRAFT_67013 | TRIREDRAFT_70600 | TRIREDRAFT_70988	0.03972828	11 / 1116	11 / 80
20.01.03	C-compound and carbohydrate transport	Cellular transport, transport facilitation and transport routes	TRIREDRAFT_56314	0.6899614	1 / 200	1 / 80
20.01.07	amino acid/amino acid derivatives transport	Cellular transport, transport facilitation and transport routes	TRIREDRAFT_56314 | TRIREDRAFT_5787	0.05433305	2 / 66	2 / 80
20.01.10	protein transport	Cellular transport, transport facilitation and transport routes	TRIREDRAFT_123659	0.7500836	1 / 236	1 / 80
20.01.11	amine / polyamine transport	Cellular transport, transport facilitation and transport routes	TRIREDRAFT_56314	0.1827154	1 / 35	1 / 80
20.01.13	lipid/fatty acid transport	Cellular transport, transport facilitation and transport routes	TRIREDRAFT_56314	0.4368143	1 / 99	1 / 80
20.01.15	electron transport	Cellular transport, transport facilitation and transport routes	TRIREDRAFT_104438 | TRIREDRAFT_58472 | TRIREDRAFT_59887 | TRIREDRAFT_64900 | TRIREDRAFT_66534 | TRIREDRAFT_67013 | TRIREDRAFT_70600 | TRIREDRAFT_70988	0.00009765626	8 / 269	8 / 80
20.03	transport facilities	Cellular transport, transport facilitation and transport routes	TRIREDRAFT_56314 | TRIREDRAFT_5787 | TRIREDRAFT_82321	0.6133741	3 / 542	3 / 80
20.03.01	channel / pore class transport	Cellular transport, transport facilitation and transport routes	TRIREDRAFT_82321	0.2507207	1 / 50	1 / 80
20.03.01.01	ion channels	Cellular transport, transport facilitation and transport routes	TRIREDRAFT_82321	0.1538729	1 / 29	1 / 80
20.03.02	carrier (electrochemical potential-driven transport)	Cellular transport, transport facilitation and transport routes	TRIREDRAFT_56314	0.4132746	1 / 92	1 / 80
20.03.02.02	symporter	Cellular transport, transport facilitation and transport routes	TRIREDRAFT_56314	0.2151632	1 / 42	1 / 80
20.03.02.02.01	proton driven symporter	Cellular transport, transport facilitation and transport routes	TRIREDRAFT_56314	0.1587475	1 / 30	1 / 80
20.09	transport routes	Cellular transport, transport facilitation and transport routes	TRIREDRAFT_56314 | TRIREDRAFT_5787 | TRIREDRAFT_82321	0.9424939	3 / 995	3 / 80
20.09.18	cellular import	Cellular transport, transport facilitation and transport routes	TRIREDRAFT_56314 | TRIREDRAFT_5787 | TRIREDRAFT_82321	0.3456455	3 / 363	3 / 80
20.09.18.07	non-vesicular cellular import	Cellular transport, transport facilitation and transport routes	TRIREDRAFT_5787 | TRIREDRAFT_82321	0.2139283	2 / 151	2 / 80
32	CELL RESCUE, DEFENSE AND VIRULENCE	Cell rescue, defense and virulence	TRIREDRAFT_110271 | TRIREDRAFT_111716 | TRIREDRAFT_120371 | TRIREDRAFT_123659 | TRIREDRAFT_4240 | TRIREDRAFT_53372 | TRIREDRAFT_58472 | TRIREDRAFT_64900 | TRIREDRAFT_66534 | TRIREDRAFT_67013 | TRIREDRAFT_70600 | TRIREDRAFT_70631 | TRIREDRAFT_70988 | TRIREDRAFT_76230	0.0009529938	14 / 1050	14 / 80
32.01	stress response	Cell rescue, defense and virulence	TRIREDRAFT_110271 | TRIREDRAFT_111716 | TRIREDRAFT_120371 | TRIREDRAFT_123659 | TRIREDRAFT_4240 | TRIREDRAFT_58472 | TRIREDRAFT_67013 | TRIREDRAFT_70600 | TRIREDRAFT_70988	0.004446812	9 / 588	9 / 80
32.01.01	oxidative stress response	Cell rescue, defense and virulence	TRIREDRAFT_110271 | TRIREDRAFT_111716 | TRIREDRAFT_120371 | TRIREDRAFT_58472 | TRIREDRAFT_67013 | TRIREDRAFT_70600 | TRIREDRAFT_70988	5.297393e-7	7 / 90	7 / 80
32.01.03	osmotic and salt stress response	Cell rescue, defense and virulence	TRIREDRAFT_110271 | TRIREDRAFT_111716	0.06339718	2 / 72	2 / 80
32.01.04	pH stress response	Cell rescue, defense and virulence	TRIREDRAFT_110271 | TRIREDRAFT_111716	0.001115819	2 / 9	2 / 80
32.01.05	heat shock response	Cell rescue, defense and virulence	TRIREDRAFT_110271 | TRIREDRAFT_111716	0.02373247	2 / 42	2 / 80
32.05	disease, virulence and defense	Cell rescue, defense and virulence	TRIREDRAFT_53372 | TRIREDRAFT_66534 | TRIREDRAFT_70631	0.2422035	3 / 298	3 / 80
32.05.03	defense related proteins	Cell rescue, defense and virulence	TRIREDRAFT_70631	0.2550542	1 / 51	1 / 80
32.05.05	virulence, disease factors	Cell rescue, defense and virulence	TRIREDRAFT_53372 | TRIREDRAFT_66534	0.1169698	2 / 103	2 / 80
32.05.05.01	toxins	Cell rescue, defense and virulence	TRIREDRAFT_66534	0.1290873	1 / 24	1 / 80
32.07	detoxification	Cell rescue, defense and virulence	TRIREDRAFT_110271 | TRIREDRAFT_111716 | TRIREDRAFT_120371 | TRIREDRAFT_58472 | TRIREDRAFT_64900 | TRIREDRAFT_66534 | TRIREDRAFT_67013 | TRIREDRAFT_70600 | TRIREDRAFT_70988 | TRIREDRAFT_76230	0.000008488244	10 / 329	10 / 80
32.07.01	detoxification involving cytochrome P450	Cell rescue, defense and virulence	TRIREDRAFT_64900 | TRIREDRAFT_66534	0.03528202	2 / 52	2 / 80
32.07.03	detoxification by modification	Cell rescue, defense and virulence	TRIREDRAFT_110271 | TRIREDRAFT_111716 | TRIREDRAFT_120371 | TRIREDRAFT_70988	0.0001325262	4 / 47	4 / 80
32.07.07	oxygen and radical detoxification	Cell rescue, defense and virulence	TRIREDRAFT_120371 | TRIREDRAFT_58472 | TRIREDRAFT_67013 | TRIREDRAFT_70600	0.0003223131	4 / 59	4 / 80
32.07.07.01	catalase reaction	Cell rescue, defense and virulence	TRIREDRAFT_120371 | TRIREDRAFT_58472 | TRIREDRAFT_67013 | TRIREDRAFT_70600	1.089956e-7	4 / 9	4 / 80
34	INTERACTION WITH THE ENVIRONMENT	Interaction with the environment	TRIREDRAFT_70631 | TRIREDRAFT_70988 | TRIREDRAFT_74282	0.7130682	3 / 626	3 / 80
34.03	membrane excitability	Interaction with the environment	TRIREDRAFT_70631	0.1440417	1 / 27	1 / 80
34.03.01	synaptic transmission	Interaction with the environment	TRIREDRAFT_70631	0.1290873	1 / 24	1 / 80
34.03.03	regulation, generation and propagation of action potential	Interaction with the environment	TRIREDRAFT_70631	0.06670106	1 / 12	1 / 80
34.07	cell adhesion	Interaction with the environment	TRIREDRAFT_74282	0.1967775	1 / 38	1 / 80
34.11	cellular sensing and response to external stimulus	Interaction with the environment	TRIREDRAFT_70988	0.7988509	1 / 272	1 / 80
34.11.03	chemoperception and response	Interaction with the environment	TRIREDRAFT_70988	0.496193	1 / 118	1 / 80
42	BIOGENESIS OF CELLULAR COMPONENTS	Biogenesis of cellular components	TRIREDRAFT_104438 | TRIREDRAFT_110271 | TRIREDRAFT_123659 | TRIREDRAFT_3447 | TRIREDRAFT_53961 | TRIREDRAFT_74282	0.5503675	6 / 1026	6 / 80
42.01	cell wall	Biogenesis of cellular components	TRIREDRAFT_110271 | TRIREDRAFT_123659 | TRIREDRAFT_3447	0.1552263	3 / 239	3 / 80
42.16	mitochondrion	Biogenesis of cellular components	TRIREDRAFT_104438	0.5702633	1 / 145	1 / 80
42.27	extracellular / secretion proteins	Biogenesis of cellular components	TRIREDRAFT_53961 | TRIREDRAFT_74282	0.006835436	2 / 22	2 / 80
42.27.01	extracellular matrix	Biogenesis of cellular components	TRIREDRAFT_74282	0.01709522	1 / 3	1 / 80
43	CELL TYPE DIFFERENTIATION	Cell type differentiation	TRIREDRAFT_123659 | TRIREDRAFT_5084 | TRIREDRAFT_53372 | TRIREDRAFT_70527	0.3180489	4 / 498	4 / 80
43.01	fungal/microorganismic cell type differentiation	Cell type differentiation	TRIREDRAFT_123659 | TRIREDRAFT_5084 | TRIREDRAFT_53372 | TRIREDRAFT_70527	0.3180489	4 / 498	4 / 80
43.01.03	fungal and other eukaryotic cell type differentiation	Cell type differentiation	TRIREDRAFT_123659 | TRIREDRAFT_5084 | TRIREDRAFT_53372 | TRIREDRAFT_70527	0.3180489	4 / 498	4 / 80
43.01.03.05	budding, cell polarity and filament formation	Cell type differentiation	TRIREDRAFT_123659	0.781093	1 / 258	1 / 80
43.01.03.07	development of conidia	Cell type differentiation	TRIREDRAFT_5084 | TRIREDRAFT_53372	0.001389799	2 / 10	2 / 80
43.01.03.09	development of asco- basidio- or zygospore	Cell type differentiation	TRIREDRAFT_70527	0.6271661	1 / 169	1 / 80

## Sheet: funcat down ∆gpr8 and ∆ypr2
Genes downregulated in ∆gpr8 and downregulated ∆ypr2 in darkness on cellulose
FunCat ID	FunCat description	FunCat main category	Gene ID(s)	Exact p-value	# genes / category	# genes / input
01	METABOLISM	Metabolism	TRIREDRAFT_102499 | TRIREDRAFT_104393 | TRIREDRAFT_123084 | TRIREDRAFT_43701 | TRIREDRAFT_55049 | TRIREDRAFT_60028 | TRIREDRAFT_62130 | TRIREDRAFT_64874 | TRIREDRAFT_66795 | TRIREDRAFT_67795 | TRIREDRAFT_73621 | TRIREDRAFT_73623 | TRIREDRAFT_82204	0.104574	13 / 2966	13 / 33
01.01	amino acid metabolism	Metabolism	TRIREDRAFT_66795	0.792583	1 / 452	1 / 33
01.01.09	metabolism of the cysteine - aromatic group	Metabolism	TRIREDRAFT_66795	0.4357037	1 / 169	1 / 33
01.01.09.01	metabolism of glycine	Metabolism	TRIREDRAFT_66795	0.09235348	1 / 29	1 / 33
01.01.09.01.01	biosynthesis of glycine	Metabolism	TRIREDRAFT_66795	0.07393337	1 / 23	1 / 33
01.04	phosphate metabolism	Metabolism	TRIREDRAFT_55049	0.8531238	1 / 546	1 / 33
01.05	C-compound and carbohydrate metabolism	Metabolism	TRIREDRAFT_102499 | TRIREDRAFT_123084 | TRIREDRAFT_66795 | TRIREDRAFT_73623 | TRIREDRAFT_82204	0.3282342	5 / 1145	5 / 33
01.05.02	sugar, glucoside, polyol and carboxylate metabolism	Metabolism	TRIREDRAFT_82204	0.5633207	1 / 243	1 / 33
01.05.02.07	sugar, glucoside, polyol and carboxylate catabolism	Metabolism	TRIREDRAFT_82204	0.4357037	1 / 169	1 / 33
01.05.11	aromate metabolism	Metabolism	TRIREDRAFT_73623	0.1710448	1 / 56	1 / 33
01.05.11.07	aromate catabolism	Metabolism	TRIREDRAFT_73623	0.1281606	1 / 41	1 / 33
01.05.11.07.01	aerobic aromate catabolism	Metabolism	TRIREDRAFT_73623	0.1222869	1 / 39	1 / 33
01.05.25	regulation of C-compound and carbohydrate metabolism	Metabolism	TRIREDRAFT_102499	0.4159731	1 / 159	1 / 33
01.06	lipid, fatty acid and isoprenoid metabolism	Metabolism	TRIREDRAFT_123084	0.9012807	1 / 652	1 / 33
01.20	secondary metabolism	Metabolism	TRIREDRAFT_102499 | TRIREDRAFT_104393 | TRIREDRAFT_123084 | TRIREDRAFT_43701 | TRIREDRAFT_60028 | TRIREDRAFT_62130 | TRIREDRAFT_64874 | TRIREDRAFT_66795 | TRIREDRAFT_67795 | TRIREDRAFT_73621 | TRIREDRAFT_73623 | TRIREDRAFT_82204	0.000003304913	12 / 910	12 / 33
01.20.05	metabolism of acetic acid derivatives	Metabolism	TRIREDRAFT_73621	0.1339971	1 / 43	1 / 33
01.20.05.11	metabolism of polyketides	Metabolism	TRIREDRAFT_73621	0.06771528	1 / 21	1 / 33
01.20.17	metabolism of secondary products derived from primary amino acids	Metabolism	TRIREDRAFT_66795	0.159808	1 / 52	1 / 33
01.20.17.03	metabolism of amines	Metabolism	TRIREDRAFT_66795	0.06145777	1 / 19	1 / 33
02	ENERGY	Energy	TRIREDRAFT_123084	0.8309975	1 / 508	1 / 33
02.25	oxidation of fatty acids	Energy	TRIREDRAFT_123084	0.159808	1 / 52	1 / 33
10	CELL CYCLE AND DNA PROCESSING	Cell cycle and DNA processing	TRIREDRAFT_55049	0.9763055	1 / 1014	1 / 33
10.01	DNA processing	Cell cycle and DNA processing	TRIREDRAFT_55049	0.8574192	1 / 554	1 / 33
10.01.05	DNA recombination and DNA repair	Cell cycle and DNA processing	TRIREDRAFT_55049	0.617736	1 / 281	1 / 33
10.01.05.01	DNA repair	Cell cycle and DNA processing	TRIREDRAFT_55049	0.5556389	1 / 238	1 / 33
11	TRANSCRIPTION	Transcription	TRIREDRAFT_102499	0.9827719	1 / 1091	1 / 33
11.02	RNA synthesis	Transcription	TRIREDRAFT_102499	0.95114	1 / 834	1 / 33
11.02.03	mRNA synthesis	Transcription	TRIREDRAFT_102499	0.9324332	1 / 751	1 / 33
11.02.03.04	transcriptional control	Transcription	TRIREDRAFT_102499	0.8970832	1 / 641	1 / 33
11.02.03.04.01	transcription activation	Transcription	TRIREDRAFT_102499	0.3872533	1 / 145	1 / 33
14	PROTEIN FATE (folding, modification, destination)	Protein fate (folding, modification, destination)	TRIREDRAFT_55049	0.9938839	1 / 1332	1 / 33
14.07	protein modification	Protein fate (folding, modification, destination)	TRIREDRAFT_55049	0.9374767	1 / 771	1 / 33
14.07.03	modification by phosphorylation, dephosphorylation, autophosphorylation	Protein fate (folding, modification, destination)	TRIREDRAFT_55049	0.5494017	1 / 234	1 / 33
16	PROTEIN WITH BINDING FUNCTION OR COFACTOR REQUIREMENT (structural or catalytic)	Protein with binding function or cofactor requirement (structural or analytic)	TRIREDRAFT_102499 | TRIREDRAFT_55049 | TRIREDRAFT_66795 | TRIREDRAFT_67795 | TRIREDRAFT_82204	0.9832584	5 / 2682	5 / 33
16.01	protein binding	Protein with binding function or cofactor requirement (structural or analytic)	TRIREDRAFT_67795	0.9962482	1 / 1441	1 / 33
16.03	nucleic acid binding	Protein with binding function or cofactor requirement (structural or analytic)	TRIREDRAFT_102499	0.9241422	1 / 721	1 / 33
16.03.01	DNA binding	Protein with binding function or cofactor requirement (structural or analytic)	TRIREDRAFT_102499	0.7460227	1 / 396	1 / 33
16.19	nucleotide/nucleoside/nucleobase binding	Protein with binding function or cofactor requirement (structural or analytic)	TRIREDRAFT_55049 | TRIREDRAFT_82204	0.7441872	2 / 763	2 / 33
16.19.03	ATP binding	Protein with binding function or cofactor requirement (structural or analytic)	TRIREDRAFT_55049 | TRIREDRAFT_82204	0.5798674	2 / 570	2 / 33
16.21	complex cofactor/cosubstrate/vitamine binding	Protein with binding function or cofactor requirement (structural or analytic)	TRIREDRAFT_66795	0.7211984	1 / 370	1 / 33
16.21.05	FAD/FMN binding	Protein with binding function or cofactor requirement (structural or analytic)	TRIREDRAFT_66795	0.2952771	1 / 104	1 / 33
16.21.07	NAD/NADP binding	Protein with binding function or cofactor requirement (structural or analytic)	TRIREDRAFT_66795	0.4434183	1 / 173	1 / 33
18	REGULATION OF METABOLISM AND PROTEIN FUNCTION	Regulation of metabolism and protein function	TRIREDRAFT_55049	0.8134021	1 / 481	1 / 33
18.01	regulation by	Regulation of metabolism and protein function	TRIREDRAFT_55049	0.5509687	1 / 235	1 / 33
18.01.01	regulation by modification	Regulation of metabolism and protein function	TRIREDRAFT_55049	0.3615797	1 / 133	1 / 33
18.02	regulation of protein activity	Regulation of metabolism and protein function	TRIREDRAFT_55049	0.8057491	1 / 470	1 / 33
20	CELLULAR TRANSPORT, TRANSPORT FACILITATION AND TRANSPORT ROUTES	Cellular transport, transport facilitation and transport routes	TRIREDRAFT_43701 | TRIREDRAFT_64874 | TRIREDRAFT_66795 | TRIREDRAFT_69500 | TRIREDRAFT_80879 | TRIREDRAFT_82204	0.3825449	6 / 1503	6 / 33
20.01	transported compounds (substrates)	Cellular transport, transport facilitation and transport routes	TRIREDRAFT_43701 | TRIREDRAFT_64874 | TRIREDRAFT_66795 | TRIREDRAFT_69500 | TRIREDRAFT_80879	0.3074148	5 / 1116	5 / 33
20.01.03	C-compound and carbohydrate transport	Cellular transport, transport facilitation and transport routes	TRIREDRAFT_69500	0.4929442	1 / 200	1 / 33
20.01.09	peptide transport	Cellular transport, transport facilitation and transport routes	TRIREDRAFT_80879	0.06771528	1 / 21	1 / 33
20.01.10	protein transport	Cellular transport, transport facilitation and transport routes	TRIREDRAFT_80879	0.5525305	1 / 236	1 / 33
20.01.15	electron transport	Cellular transport, transport facilitation and transport routes	TRIREDRAFT_66795	0.6012855	1 / 269	1 / 33
20.01.27	drug/toxin transport	Cellular transport, transport facilitation and transport routes	TRIREDRAFT_43701 | TRIREDRAFT_64874 | TRIREDRAFT_80879	0.005618928	3 / 112	3 / 33
20.03	transport facilities	Cellular transport, transport facilitation and transport routes	TRIREDRAFT_43701 | TRIREDRAFT_64874 | TRIREDRAFT_69500 | TRIREDRAFT_80879 | TRIREDRAFT_82204	0.02816326	5 / 542	5 / 33
20.03.01	channel / pore class transport	Cellular transport, transport facilitation and transport routes	TRIREDRAFT_82204	0.1541358	1 / 50	1 / 33
20.03.01.01	ion channels	Cellular transport, transport facilitation and transport routes	TRIREDRAFT_82204	0.09235348	1 / 29	1 / 33
20.03.02	carrier (electrochemical potential-driven transport)	Cellular transport, transport facilitation and transport routes	TRIREDRAFT_43701 | TRIREDRAFT_80879	0.03668022	2 / 92	2 / 33
20.03.02.02	symporter	Cellular transport, transport facilitation and transport routes	TRIREDRAFT_80879	0.1310835	1 / 42	1 / 33
20.03.02.02.01	proton driven symporter	Cellular transport, transport facilitation and transport routes	TRIREDRAFT_80879	0.09538965	1 / 30	1 / 33
20.03.02.03	antiporter	Cellular transport, transport facilitation and transport routes	TRIREDRAFT_43701	0.159808	1 / 52	1 / 33
20.03.02.03.01	proton driven antiporter	Cellular transport, transport facilitation and transport routes	TRIREDRAFT_43701	0.1014332	1 / 32	1 / 33
20.03.25	ABC transporters	Cellular transport, transport facilitation and transport routes	TRIREDRAFT_64874 | TRIREDRAFT_82204	0.02389992	2 / 73	2 / 33
20.09	transport routes	Cellular transport, transport facilitation and transport routes	TRIREDRAFT_43701 | TRIREDRAFT_64874 | TRIREDRAFT_80879 | TRIREDRAFT_82204	0.4286659	4 / 995	4 / 33
20.09.16	cellular export and secretion	Cellular transport, transport facilitation and transport routes	TRIREDRAFT_43701 | TRIREDRAFT_64874	0.1529979	2 / 210	2 / 33
20.09.16.01	Type I protein secretion system (ABC-type transport systems)	Cellular transport, transport facilitation and transport routes	TRIREDRAFT_64874	0.06771528	1 / 21	1 / 33
20.09.18	cellular import	Cellular transport, transport facilitation and transport routes	TRIREDRAFT_80879 | TRIREDRAFT_82204	0.3427911	2 / 363	2 / 33
20.09.18.07	non-vesicular cellular import	Cellular transport, transport facilitation and transport routes	TRIREDRAFT_80879	0.3997214	1 / 151	1 / 33
30	CELLULAR COMMUNICATION/SIGNAL TRANSDUCTION MECHANISM	Cellular communication / signal transduction mechanism	TRIREDRAFT_122824 | TRIREDRAFT_55049 | TRIREDRAFT_69500	0.2848309	3 / 561	3 / 33
30.01	cellular signalling	Cellular communication / signal transduction mechanism	TRIREDRAFT_122824 | TRIREDRAFT_55049 | TRIREDRAFT_69500	0.212251	3 / 482	3 / 33
30.01.05	enzyme mediated signal transduction	Cellular communication / signal transduction mechanism	TRIREDRAFT_55049	0.6217473	1 / 284	1 / 33
30.01.05.01	protein kinase	Cellular communication / signal transduction mechanism	TRIREDRAFT_55049	0.3637574	1 / 134	1 / 33
30.01.05.01.06	serine/threonine kinase	Cellular communication / signal transduction mechanism	TRIREDRAFT_55049	0.1985189	1 / 66	1 / 33
30.05	transmembrane signal transduction	Cellular communication / signal transduction mechanism	TRIREDRAFT_55049	0.4199706	1 / 161	1 / 33
30.05.02	non-enzymatic receptor mediated signalling	Cellular communication / signal transduction mechanism	TRIREDRAFT_55049	0.2172366	1 / 73	1 / 33
30.05.02.20	Wnt signalling pathway	Cellular communication / signal transduction mechanism	TRIREDRAFT_55049	0.03280485	1 / 10	1 / 33
32	CELL RESCUE, DEFENSE AND VIRULENCE	Cell rescue, defense and virulence	TRIREDRAFT_122824 | TRIREDRAFT_123084 | TRIREDRAFT_43701 | TRIREDRAFT_64874 | TRIREDRAFT_69500 | TRIREDRAFT_82204	0.1184977	6 / 1050	6 / 33
32.05	disease, virulence and defense	Cell rescue, defense and virulence	TRIREDRAFT_122824 | TRIREDRAFT_123084 | TRIREDRAFT_43701 | TRIREDRAFT_64874 | TRIREDRAFT_69500	0.002318142	5 / 298	5 / 33
32.05.01	resistance proteins	Cell rescue, defense and virulence	TRIREDRAFT_43701 | TRIREDRAFT_64874	0.06367957	2 / 125	2 / 33
32.05.05	virulence, disease factors	Cell rescue, defense and virulence	TRIREDRAFT_122824 | TRIREDRAFT_123084 | TRIREDRAFT_69500	0.004442439	3 / 103	3 / 33
32.05.05.01	toxins	Cell rescue, defense and virulence	TRIREDRAFT_123084	0.07702771	1 / 24	1 / 33
32.07	detoxification	Cell rescue, defense and virulence	TRIREDRAFT_43701 | TRIREDRAFT_64874 | TRIREDRAFT_82204	0.09232849	3 / 329	3 / 33
32.07.03	detoxification by modification	Cell rescue, defense and virulence	TRIREDRAFT_82204	0.1455597	1 / 47	1 / 33
32.07.05	detoxification by export	Cell rescue, defense and virulence	TRIREDRAFT_43701 | TRIREDRAFT_64874	0.03240501	2 / 86	2 / 33
34	INTERACTION WITH THE ENVIRONMENT	Interaction with the environment	TRIREDRAFT_55049 | TRIREDRAFT_67795 | TRIREDRAFT_73173 | TRIREDRAFT_80879 | TRIREDRAFT_82204	0.04859154	5 / 626	5 / 33
34.01	homeostasis	Interaction with the environment	TRIREDRAFT_82204	0.5928117	1 / 263	1 / 33
34.01.01	homeostasis of cations	Interaction with the environment	TRIREDRAFT_82204	0.5334451	1 / 224	1 / 33
34.01.01.01	homeostasis of metal ions (Na, K, Ca etc.)	Interaction with the environment	TRIREDRAFT_82204	0.3955922	1 / 149	1 / 33
34.05	cell motility	Interaction with the environment	TRIREDRAFT_67795	0.2634903	1 / 91	1 / 33
34.05.01	cell migration	Interaction with the environment	TRIREDRAFT_67795	0.1426828	1 / 46	1 / 33
34.11	cellular sensing and response to external stimulus	Interaction with the environment	TRIREDRAFT_55049 | TRIREDRAFT_73173 | TRIREDRAFT_80879	0.05861483	3 / 272	3 / 33
34.11.11	rhythm (e.g. circadian, ultradian)	Interaction with the environment	TRIREDRAFT_55049	0.06459146	1 / 20	1 / 33
34.11.12	perception of nutrients and nutritional adaptation	Interaction with the environment	TRIREDRAFT_80879	0.1738317	1 / 57	1 / 33
40	CELL FATE	Cell fate	TRIREDRAFT_67795	0.8021733	1 / 465	1 / 33
40.01	cell growth / morphogenesis	Cell fate	TRIREDRAFT_67795	0.6727349	1 / 325	1 / 33
40.01.03	directional cell growth (morphogenesis)	Cell fate	TRIREDRAFT_67795	0.2634903	1 / 91	1 / 33
40.01.03.03	guidance of longitudinal cell extension (e.g. pollen tube guidance, axonal pathfinding)	Cell fate	TRIREDRAFT_67795	0.07393337	1 / 23	1 / 33
43	CELL TYPE DIFFERENTIATION	Cell type differentiation	TRIREDRAFT_106171 | TRIREDRAFT_122824 | TRIREDRAFT_123084 | TRIREDRAFT_69500	0.07691323	4 / 498	4 / 33
43.01	fungal/microorganismic cell type differentiation	Cell type differentiation	TRIREDRAFT_106171 | TRIREDRAFT_122824 | TRIREDRAFT_123084 | TRIREDRAFT_69500	0.07691323	4 / 498	4 / 33
43.01.03	fungal and other eukaryotic cell type differentiation	Cell type differentiation	TRIREDRAFT_106171 | TRIREDRAFT_122824 | TRIREDRAFT_123084 | TRIREDRAFT_69500	0.07691323	4 / 498	4 / 33
43.01.03.09	development of asco- basidio- or zygospore	Cell type differentiation	TRIREDRAFT_123084	0.4357037	1 / 169	1 / 33

## Sheet: funcat up ∆gpr8 down ∆ypr2
Genes upregulated in ∆gpr8 and downregulated ∆ypr2 in darkness on cellulose
FunCat ID	FunCat description	FunCat main category	Gene ID(s)	Exact p-value	# genes / category	# genes / input
01	METABOLISM	Metabolism	TRIREDRAFT_103458 | TRIREDRAFT_107835 | TRIREDRAFT_109201 | TRIREDRAFT_124079 | TRIREDRAFT_23171 | TRIREDRAFT_27770 | TRIREDRAFT_30776 | TRIREDRAFT_55671 | TRIREDRAFT_55887 | TRIREDRAFT_57185 | TRIREDRAFT_59368 | TRIREDRAFT_64125 | TRIREDRAFT_65162 | TRIREDRAFT_68371 | TRIREDRAFT_69625 | TRIREDRAFT_69650 | TRIREDRAFT_69652 | TRIREDRAFT_70500 | TRIREDRAFT_70842 | TRIREDRAFT_70907 | TRIREDRAFT_8108…	0.02954064	22 / 2966	22 / 54
01.01	amino acid metabolism	Metabolism	TRIREDRAFT_23171 | TRIREDRAFT_55887 | TRIREDRAFT_70842	0.4637964	3 / 452	3 / 54
01.01.09	metabolism of the cysteine - aromatic group	Metabolism	TRIREDRAFT_70842	0.6150745	1 / 169	1 / 54
01.01.09.04	metabolism of phenylalanine	Metabolism	TRIREDRAFT_70842	0.2265281	1 / 46	1 / 54
01.01.09.04.01	biosynthesis of phenylalanine	Metabolism	TRIREDRAFT_70842	0.1300575	1 / 25	1 / 54
01.01.09.04.02	degradation of phenylalanine	Metabolism	TRIREDRAFT_70842	0.1349039	1 / 26	1 / 54
01.02	nitrogen, sulfur and selenium metabolism	Metabolism	TRIREDRAFT_30776 | TRIREDRAFT_70842	0.3606846	2 / 227	2 / 54
01.04	phosphate metabolism	Metabolism	TRIREDRAFT_64125 | TRIREDRAFT_68371	0.8212687	2 / 546	2 / 54
01.05	C-compound and carbohydrate metabolism	Metabolism	TRIREDRAFT_103458 | TRIREDRAFT_109201 | TRIREDRAFT_124079 | TRIREDRAFT_27770 | TRIREDRAFT_55671 | TRIREDRAFT_65162 | TRIREDRAFT_69650 | TRIREDRAFT_69652 | TRIREDRAFT_70907 | TRIREDRAFT_82628	0.08362137	10 / 1145	10 / 54
01.05.03	polysaccharide metabolism	Metabolism	TRIREDRAFT_65162	0.6608294	1 / 191	1 / 54
01.05.09	aminosaccharide metabolism	Metabolism	TRIREDRAFT_103458	0.2563224	1 / 53	1 / 54
01.05.09.07	aminosaccharide catabolism	Metabolism	TRIREDRAFT_103458	0.1104078	1 / 21	1 / 54
01.05.11	aromate metabolism	Metabolism	TRIREDRAFT_124079	0.268749	1 / 56	1 / 54
01.05.11.07	aromate catabolism	Metabolism	TRIREDRAFT_124079	0.2045433	1 / 41	1 / 54
01.05.11.07.01	aerobic aromate catabolism	Metabolism	TRIREDRAFT_124079	0.1955814	1 / 39	1 / 54
01.05.13	transfer of activated C-1 groups	Metabolism	TRIREDRAFT_70907	0.3611892	1 / 80	1 / 54
01.05.13.01	S-adenosyl-methionine - homocysteine cycle	Metabolism	TRIREDRAFT_70907	0.1681059	1 / 33	1 / 54
01.05.25	regulation of C-compound and carbohydrate metabolism	Metabolism	TRIREDRAFT_27770	0.5923558	1 / 159	1 / 54
01.06	lipid, fatty acid and isoprenoid metabolism	Metabolism	TRIREDRAFT_107835 | TRIREDRAFT_55671 | TRIREDRAFT_81082	0.7189317	3 / 652	3 / 54
01.06.06	isoprenoid metabolism	Metabolism	TRIREDRAFT_55671	0.5324167	1 / 135	1 / 54
01.06.06.11	tetracyclic and pentacyclic triterpenes (cholesterin, steroids and hopanoids) metabolism	Metabolism	TRIREDRAFT_55671	0.4422848	1 / 104	1 / 54
01.07	metabolism of vitamins, cofactors, and prosthetic groups	Metabolism	TRIREDRAFT_124079 | TRIREDRAFT_55671 | TRIREDRAFT_57185	0.2024187	3 / 281	3 / 54
01.07.01	biosynthesis of vitamins, cofactors, and prosthetic groups	Metabolism	TRIREDRAFT_57185	0.5946847	1 / 160	1 / 54
01.07.04	utilization of vitamins, cofactors, and prosthetic groups	Metabolism	TRIREDRAFT_124079	0.06981321	1 / 13	1 / 54
01.20	secondary metabolism	Metabolism	TRIREDRAFT_109201 | TRIREDRAFT_124079 | TRIREDRAFT_23171 | TRIREDRAFT_27770 | TRIREDRAFT_57185 | TRIREDRAFT_59368 | TRIREDRAFT_69625 | TRIREDRAFT_69650 | TRIREDRAFT_69652 | TRIREDRAFT_70500 | TRIREDRAFT_70842 | TRIREDRAFT_82628	0.002139047	12 / 910	12 / 54
01.20.17	metabolism of secondary products derived from primary amino acids	Metabolism	TRIREDRAFT_69650	0.2521351	1 / 52	1 / 54
01.20.17.09	metabolism of alkaloids	Metabolism	TRIREDRAFT_69650	0.0646147	1 / 12	1 / 54
01.20.36	non-ribosomal peptide synthesis	Metabolism	TRIREDRAFT_23171	0.09032936	1 / 17	1 / 54
01.20.37	metabolism of peptide derived compounds	Metabolism	TRIREDRAFT_23171	0.1865218	1 / 37	1 / 54
01.20.37.03	metabolism of peptide antibiotics	Metabolism	TRIREDRAFT_23171	0.0435384	1 / 8	1 / 54
10	CELL CYCLE AND DNA PROCESSING	Cell cycle and DNA processing	TRIREDRAFT_104211 | TRIREDRAFT_64125 | TRIREDRAFT_70907 | TRIREDRAFT_80528	0.8408864	4 / 1014	4 / 54
10.01	DNA processing	Cell cycle and DNA processing	TRIREDRAFT_70907	0.9612347	1 / 554	1 / 54
10.01.05	DNA recombination and DNA repair	Cell cycle and DNA processing	TRIREDRAFT_70907	0.7990247	1 / 281	1 / 54
10.01.05.01	DNA repair	Cell cycle and DNA processing	TRIREDRAFT_70907	0.7416404	1 / 238	1 / 54
10.01.09	DNA restriction or modification	Cell cycle and DNA processing	TRIREDRAFT_70907	0.7818486	1 / 267	1 / 54
10.01.09.05	DNA conformation modification (e.g. chromatin)	Cell cycle and DNA processing	TRIREDRAFT_70907	0.7740605	1 / 261	1 / 54
10.03	cell cycle	Cell cycle and DNA processing	TRIREDRAFT_104211 | TRIREDRAFT_64125 | TRIREDRAFT_80528	0.7290076	3 / 662	3 / 54
10.03.01	mitotic cell cycle and cell cycle control	Cell cycle and DNA processing	TRIREDRAFT_64125 | TRIREDRAFT_80528	0.7507708	2 / 472	2 / 54
10.03.01.01	mitotic cell cycle	Cell cycle and DNA processing	TRIREDRAFT_64125 | TRIREDRAFT_80528	0.3009255	2 / 198	2 / 54
10.03.01.01.03	G1/S transition of mitotic cell cycle	Cell cycle and DNA processing	TRIREDRAFT_80528	0.230854	1 / 47	1 / 54
10.03.01.01.09	G2/M transition of mitotic cell cycle	Cell cycle and DNA processing	TRIREDRAFT_64125	0.2265281	1 / 46	1 / 54
10.03.01.03	cell cycle checkpoints (checkpoints of morphogenesis, DNA-damage,-replication, mitotic phase and spindle)	Cell cycle and DNA processing	TRIREDRAFT_64125	0.3466092	1 / 76	1 / 54
10.03.03	cytokinesis (cell division) /septum formation and hydrolysis	Cell cycle and DNA processing	TRIREDRAFT_64125	0.610631	1 / 167	1 / 54
11	TRANSCRIPTION	Transcription	TRIREDRAFT_55671	0.9988605	1 / 1091	1 / 54
11.04	RNA processing	Transcription	TRIREDRAFT_55671	0.9162119	1 / 428	1 / 54
11.04.03	mRNA processing (splicing, 5'-, 3'-end processing)	Transcription	TRIREDRAFT_55671	0.7714053	1 / 259	1 / 54
11.04.03.01	splicing	Transcription	TRIREDRAFT_55671	0.6816889	1 / 202	1 / 54
12	PROTEIN SYNTHESIS	Protein synthesis	TRIREDRAFT_104211	0.9157044	1 / 427	1 / 54
12.01	ribosome biogenesis	Protein synthesis	TRIREDRAFT_104211	0.7673658	1 / 256	1 / 54
14	PROTEIN FATE (folding, modification, destination)	Protein fate (folding, modification, destination)	TRIREDRAFT_104211 | TRIREDRAFT_55671 | TRIREDRAFT_64125 | TRIREDRAFT_67907 | TRIREDRAFT_68371 | TRIREDRAFT_70907	0.7845963	6 / 1332	6 / 54
14.01	protein folding and stabilization	Protein fate (folding, modification, destination)	TRIREDRAFT_104211	0.5106069	1 / 127	1 / 54
14.04	protein targeting, sorting and translocation	Protein fate (folding, modification, destination)	TRIREDRAFT_104211	0.8264996	1 / 306	1 / 54
14.07	protein modification	Protein fate (folding, modification, destination)	TRIREDRAFT_104211 | TRIREDRAFT_64125 | TRIREDRAFT_67907 | TRIREDRAFT_68371 | TRIREDRAFT_70907	0.4287826	5 / 771	5 / 54
14.07.02	modification with sugar residues (e.g. glycosylation, deglycosylation)	Protein fate (folding, modification, destination)	TRIREDRAFT_67907	0.3502841	1 / 77	1 / 54
14.07.02.01	O-directed glycosylation, deglycosylation	Protein fate (folding, modification, destination)	TRIREDRAFT_67907	0.07498379	1 / 14	1 / 54
14.07.02.02	N-directed glycosylation, deglycosylation	Protein fate (folding, modification, destination)	TRIREDRAFT_67907	0.2045433	1 / 41	1 / 54
14.07.03	modification by phosphorylation, dephosphorylation, autophosphorylation	Protein fate (folding, modification, destination)	TRIREDRAFT_64125 | TRIREDRAFT_67907 | TRIREDRAFT_68371	0.1381947	3 / 234	3 / 54
14.07.09	posttranslational modification of amino acids (e.g. hydroxylation, methylation)	Protein fate (folding, modification, destination)	TRIREDRAFT_104211 | TRIREDRAFT_70907	0.03439162	2 / 53	2 / 54
14.10	assembly of protein complexes	Protein fate (folding, modification, destination)	TRIREDRAFT_104211 | TRIREDRAFT_68371	0.3869809	2 / 240	2 / 54
14.13	protein/peptide degradation	Protein fate (folding, modification, destination)	TRIREDRAFT_55671	0.8908362	1 / 384	1 / 54
14.13.01	cytoplasmic and nuclear protein degradation	Protein fate (folding, modification, destination)	TRIREDRAFT_55671	0.7700664	1 / 258	1 / 54
16	PROTEIN WITH BINDING FUNCTION OR COFACTOR REQUIREMENT (structural or catalytic)	Protein with binding function or cofactor requirement (structural or analytic)	TRIREDRAFT_104211 | TRIREDRAFT_106161 | TRIREDRAFT_27770 | TRIREDRAFT_55671 | TRIREDRAFT_64125 | TRIREDRAFT_69650 | TRIREDRAFT_70907	0.9991867	7 / 2682	7 / 54
16.01	protein binding	Protein with binding function or cofactor requirement (structural or analytic)	TRIREDRAFT_104211 | TRIREDRAFT_106161 | TRIREDRAFT_55671 | TRIREDRAFT_64125 | TRIREDRAFT_70907	0.932369	5 / 1441	5 / 54
16.03	nucleic acid binding	Protein with binding function or cofactor requirement (structural or analytic)	TRIREDRAFT_55671 | TRIREDRAFT_70907	0.9237038	2 / 721	2 / 54
16.03.01	DNA binding	Protein with binding function or cofactor requirement (structural or analytic)	TRIREDRAFT_70907	0.8984117	1 / 396	1 / 54
16.03.03	RNA binding	Protein with binding function or cofactor requirement (structural or analytic)	TRIREDRAFT_55671	0.8305441	1 / 310	1 / 54
16.13	C-compound binding	Protein with binding function or cofactor requirement (structural or analytic)	TRIREDRAFT_27770	0.1955814	1 / 39	1 / 54
16.13.01	sugar binding	Protein with binding function or cofactor requirement (structural or analytic)	TRIREDRAFT_27770	0.11536	1 / 22	1 / 54
16.17	metal binding	Protein with binding function or cofactor requirement (structural or analytic)	TRIREDRAFT_70907	0.9755789	1 / 628	1 / 54
16.17.09	heavy metal binding (Cu, Fe, Zn)	Protein with binding function or cofactor requirement (structural or analytic)	TRIREDRAFT_70907	0.903177	1 / 404	1 / 54
16.19	nucleotide/nucleoside/nucleobase binding	Protein with binding function or cofactor requirement (structural or analytic)	TRIREDRAFT_104211 | TRIREDRAFT_64125 | TRIREDRAFT_70907	0.8162385	3 / 763	3 / 54
16.19.03	ATP binding	Protein with binding function or cofactor requirement (structural or analytic)	TRIREDRAFT_104211 | TRIREDRAFT_64125 | TRIREDRAFT_70907	0.62623	3 / 570	3 / 54
16.19.05	GTP binding	Protein with binding function or cofactor requirement (structural or analytic)	TRIREDRAFT_104211	0.5021774	1 / 124	1 / 54
16.21	complex cofactor/cosubstrate/vitamine binding	Protein with binding function or cofactor requirement (structural or analytic)	TRIREDRAFT_69650	0.8813071	1 / 370	1 / 54
16.21.05	FAD/FMN binding	Protein with binding function or cofactor requirement (structural or analytic)	TRIREDRAFT_69650	0.4422848	1 / 104	1 / 54
18	REGULATION OF METABOLISM AND PROTEIN FUNCTION	Regulation of metabolism and protein function	TRIREDRAFT_64125	0.9392668	1 / 481	1 / 54
18.01	regulation by	Regulation of metabolism and protein function	TRIREDRAFT_64125	0.7370937	1 / 235	1 / 54
18.01.01	regulation by modification	Regulation of metabolism and protein function	TRIREDRAFT_64125	0.5270541	1 / 133	1 / 54
18.02	regulation of protein activity	Regulation of metabolism and protein function	TRIREDRAFT_64125	0.9350535	1 / 470	1 / 54
20	CELLULAR TRANSPORT, TRANSPORT FACILITATION AND TRANSPORT ROUTES	Cellular transport, transport facilitation and transport routes	TRIREDRAFT_106161 | TRIREDRAFT_107294 | TRIREDRAFT_122975 | TRIREDRAFT_27770 | TRIREDRAFT_43671 | TRIREDRAFT_57185 | TRIREDRAFT_68371 | TRIREDRAFT_70842 | TRIREDRAFT_81082	0.461083	9 / 1503	9 / 54
20.01	transported compounds (substrates)	Cellular transport, transport facilitation and transport routes	TRIREDRAFT_106161 | TRIREDRAFT_107294 | TRIREDRAFT_122975 | TRIREDRAFT_27770 | TRIREDRAFT_43671 | TRIREDRAFT_57185 | TRIREDRAFT_70842 | TRIREDRAFT_81082	0.2671924	8 / 1116	8 / 54
20.01.01	ion transport	Cellular transport, transport facilitation and transport routes	TRIREDRAFT_106161 | TRIREDRAFT_122975 | TRIREDRAFT_43671	0.1244004	3 / 223	3 / 54
20.01.01.01	cation transport (H+, Na+, K+, Ca2+ , NH4+, etc.)	Cellular transport, transport facilitation and transport routes	TRIREDRAFT_106161 | TRIREDRAFT_43671	0.2676379	2 / 182	2 / 54
20.01.01.07	anion transport	Cellular transport, transport facilitation and transport routes	TRIREDRAFT_122975 | TRIREDRAFT_43671	0.03203842	2 / 51	2 / 54
20.01.01.07.07	phosphate transport	Cellular transport, transport facilitation and transport routes	TRIREDRAFT_122975	0.1004227	1 / 19	1 / 54
20.01.03	C-compound and carbohydrate transport	Cellular transport, transport facilitation and transport routes	TRIREDRAFT_27770 | TRIREDRAFT_57185 | TRIREDRAFT_81082	0.09743033	3 / 200	3 / 54
20.01.03.01	sugar transport	Cellular transport, transport facilitation and transport routes	TRIREDRAFT_27770	0.1773637	1 / 35	1 / 54
20.01.07	amino acid/amino acid derivatives transport	Cellular transport, transport facilitation and transport routes	TRIREDRAFT_57185	0.308738	1 / 66	1 / 54
20.01.11	amine / polyamine transport	Cellular transport, transport facilitation and transport routes	TRIREDRAFT_57185 | TRIREDRAFT_81082	0.01579088	2 / 35	2 / 54
20.01.13	lipid/fatty acid transport	Cellular transport, transport facilitation and transport routes	TRIREDRAFT_107294 | TRIREDRAFT_57185 | TRIREDRAFT_81082	0.01687409	3 / 99	3 / 54
20.01.15	electron transport	Cellular transport, transport facilitation and transport routes	TRIREDRAFT_70842	0.7843864	1 / 269	1 / 54
20.01.25	vitamine/cofactor transport	Cellular transport, transport facilitation and transport routes	TRIREDRAFT_57185	0.1955814	1 / 39	1 / 54
20.01.26	neurotransmitter transport	Cellular transport, transport facilitation and transport routes	TRIREDRAFT_57185	0.1492873	1 / 29	1 / 54
20.03	transport facilities	Cellular transport, transport facilitation and transport routes	TRIREDRAFT_107294 | TRIREDRAFT_43671 | TRIREDRAFT_57185 | TRIREDRAFT_68371 | TRIREDRAFT_81082	0.1759204	5 / 542	5 / 54
20.03.01	channel / pore class transport	Cellular transport, transport facilitation and transport routes	TRIREDRAFT_81082	0.2436918	1 / 50	1 / 54
20.03.22	transport ATPases	Cellular transport, transport facilitation and transport routes	TRIREDRAFT_107294	0.3789723	1 / 85	1 / 54
20.03.25	ABC transporters	Cellular transport, transport facilitation and transport routes	TRIREDRAFT_68371	0.3354637	1 / 73	1 / 54
20.09	transport routes	Cellular transport, transport facilitation and transport routes	TRIREDRAFT_27770 | TRIREDRAFT_43671 | TRIREDRAFT_57185 | TRIREDRAFT_81082	0.8290796	4 / 995	4 / 54
20.09.16	cellular export and secretion	Cellular transport, transport facilitation and transport routes	TRIREDRAFT_81082	0.6960747	1 / 210	1 / 54
20.09.18	cellular import	Cellular transport, transport facilitation and transport routes	TRIREDRAFT_27770 | TRIREDRAFT_43671 | TRIREDRAFT_57185 | TRIREDRAFT_81082	0.1382787	4 / 363	4 / 54
20.09.18.07	non-vesicular cellular import	Cellular transport, transport facilitation and transport routes	TRIREDRAFT_27770	0.5732527	1 / 151	1 / 54
30	CELLULAR COMMUNICATION/SIGNAL TRANSDUCTION MECHANISM	Cellular communication / signal transduction mechanism	TRIREDRAFT_104211 | TRIREDRAFT_122975 | TRIREDRAFT_64125 | TRIREDRAFT_70907	0.3787829	4 / 561	4 / 54
30.01	cellular signalling	Cellular communication / signal transduction mechanism	TRIREDRAFT_64125 | TRIREDRAFT_70907	0.7614662	2 / 482	2 / 54
30.01.05	enzyme mediated signal transduction	Cellular communication / signal transduction mechanism	TRIREDRAFT_64125	0.8025314	1 / 284	1 / 54
30.01.05.01	protein kinase	Cellular communication / signal transduction mechanism	TRIREDRAFT_64125	0.5297428	1 / 134	1 / 54
30.01.05.01.06	serine/threonine kinase	Cellular communication / signal transduction mechanism	TRIREDRAFT_64125	0.308738	1 / 66	1 / 54
30.05	transmembrane signal transduction	Cellular communication / signal transduction mechanism	TRIREDRAFT_104211 | TRIREDRAFT_122975	0.2241108	2 / 161	2 / 54
30.05.01	receptor enzyme mediated signalling	Cellular communication / signal transduction mechanism	TRIREDRAFT_122975	0.2436918	1 / 50	1 / 54
30.05.01.12	transmembrane receptor protein tyrosine kinase signalling pathways	Cellular communication / signal transduction mechanism	TRIREDRAFT_122975	0.05938811	1 / 11	1 / 54
32	CELL RESCUE, DEFENSE AND VIRULENCE	Cell rescue, defense and virulence	TRIREDRAFT_103458 | TRIREDRAFT_104211 | TRIREDRAFT_107294 | TRIREDRAFT_123079 | TRIREDRAFT_124079 | TRIREDRAFT_23171 | TRIREDRAFT_30776 | TRIREDRAFT_64125 | TRIREDRAFT_67907 | TRIREDRAFT_70842 | TRIREDRAFT_70907 | TRIREDRAFT_81082	0.007280648	12 / 1050	12 / 54
32.01	stress response	Cell rescue, defense and virulence	TRIREDRAFT_104211 | TRIREDRAFT_64125 | TRIREDRAFT_67907 | TRIREDRAFT_70907 | TRIREDRAFT_81082	0.2216883	5 / 588	5 / 54
32.01.03	osmotic and salt stress response	Cell rescue, defense and virulence	TRIREDRAFT_104211	0.3317078	1 / 72	1 / 54
32.01.09	DNA damage response	Cell rescue, defense and virulence	TRIREDRAFT_70907	0.513386	1 / 128	1 / 54
32.01.13	electromagnetic waves stress response (e.g. UV, X-ray)	Cell rescue, defense and virulence	TRIREDRAFT_64125	0.07498379	1 / 14	1 / 54
32.05	disease, virulence and defense	Cell rescue, defense and virulence	TRIREDRAFT_103458 | TRIREDRAFT_23171	0.4982528	2 / 298	2 / 54
32.05.03	defense related proteins	Cell rescue, defense and virulence	TRIREDRAFT_103458 | TRIREDRAFT_23171	0.03203842	2 / 51	2 / 54
32.07	detoxification	Cell rescue, defense and virulence	TRIREDRAFT_107294 | TRIREDRAFT_123079 | TRIREDRAFT_124079 | TRIREDRAFT_30776 | TRIREDRAFT_70842	0.03274331	5 / 329	5 / 54
32.07.01	detoxification involving cytochrome P450	Cell rescue, defense and virulence	TRIREDRAFT_30776 | TRIREDRAFT_70842	0.03320668	2 / 52	2 / 54
32.07.09	detoxification by degradation	Cell rescue, defense and virulence	TRIREDRAFT_124079	0.1202857	1 / 23	1 / 54
34	INTERACTION WITH THE ENVIRONMENT	Interaction with the environment	TRIREDRAFT_104211 | TRIREDRAFT_106161 | TRIREDRAFT_122975 | TRIREDRAFT_123079 | TRIREDRAFT_27770 | TRIREDRAFT_43671 | TRIREDRAFT_55671 | TRIREDRAFT_64125	0.01773704	8 / 626	8 / 54
34.01	homeostasis	Interaction with the environment	TRIREDRAFT_104211 | TRIREDRAFT_123079 | TRIREDRAFT_43671	0.1769292	3 / 263	3 / 54
34.01.01	homeostasis of cations	Interaction with the environment	TRIREDRAFT_104211 | TRIREDRAFT_43671	0.3545641	2 / 224	2 / 54
34.01.01.01	homeostasis of metal ions (Na, K, Ca etc.)	Interaction with the environment	TRIREDRAFT_104211	0.5683433	1 / 149	1 / 54
34.01.03	homeostasis of anions	Interaction with the environment	TRIREDRAFT_123079	0.1492873	1 / 29	1 / 54
34.01.03.05	homeostasis of chloride	Interaction with the environment	TRIREDRAFT_123079	0.0541333	1 / 10	1 / 54
34.05	cell motility	Interaction with the environment	TRIREDRAFT_106161	0.3996809	1 / 91	1 / 54
34.05.01	cell migration	Interaction with the environment	TRIREDRAFT_106161	0.2265281	1 / 46	1 / 54
34.07	cell adhesion	Interaction with the environment	TRIREDRAFT_122975	0.1910638	1 / 38	1 / 54
34.11	cellular sensing and response to external stimulus	Interaction with the environment	TRIREDRAFT_27770 | TRIREDRAFT_55671 | TRIREDRAFT_64125	0.1895528	3 / 272	3 / 54
34.11.01	photoperception and response	Interaction with the environment	TRIREDRAFT_55671 | TRIREDRAFT_64125	0.02331834	2 / 43	2 / 54
34.11.12	perception of nutrients and nutritional adaptation	Interaction with the environment	TRIREDRAFT_27770	0.2728464	1 / 57	1 / 54
40	CELL FATE	Cell fate	TRIREDRAFT_106161	0.9330463	1 / 465	1 / 54
40.01	cell growth / morphogenesis	Cell fate	TRIREDRAFT_106161	0.8449148	1 / 325	1 / 54
40.01.03	directional cell growth (morphogenesis)	Cell fate	TRIREDRAFT_106161	0.3996809	1 / 91	1 / 54
40.01.03.03	guidance of longitudinal cell extension (e.g. pollen tube guidance, axonal pathfinding)	Cell fate	TRIREDRAFT_106161	0.1202857	1 / 23	1 / 54
41	DEVELOPMENT (Systemic)	Development (systematic)	TRIREDRAFT_81082	0.3962765	1 / 90	1 / 54
41.01	fungal/microorganismic development	Development (systematic)	TRIREDRAFT_81082	0.3962765	1 / 90	1 / 54
41.01.01	mating (fertilization)	Development (systematic)	TRIREDRAFT_81082	0.2045433	1 / 41	1 / 54
42	BIOGENESIS OF CELLULAR COMPONENTS	Biogenesis of cellular components	TRIREDRAFT_103458 | TRIREDRAFT_106161 | TRIREDRAFT_122975 | TRIREDRAFT_27770 | TRIREDRAFT_55671 | TRIREDRAFT_64125 | TRIREDRAFT_65162 | TRIREDRAFT_70907	0.1947659	8 / 1026	8 / 54
42.01	cell wall	Biogenesis of cellular components	TRIREDRAFT_27770 | TRIREDRAFT_65162	0.3849723	2 / 239	2 / 54
42.04	cytoskeleton/structural proteins	Biogenesis of cellular components	TRIREDRAFT_106161	0.7818486	1 / 267	1 / 54
42.10	nucleus	Biogenesis of cellular components	TRIREDRAFT_70907	0.8025314	1 / 284	1 / 54
42.10.03	organization of chromosome structure	Biogenesis of cellular components	TRIREDRAFT_70907	0.7446292	1 / 240	1 / 54
42.16	mitochondrion	Biogenesis of cellular components	TRIREDRAFT_55671	0.5583604	1 / 145	1 / 54
42.27	extracellular / secretion proteins	Biogenesis of cellular components	TRIREDRAFT_103458 | TRIREDRAFT_122975	0.006410167	2 / 22	2 / 54
42.27.01	extracellular matrix	Biogenesis of cellular components	TRIREDRAFT_122975	0.01654682	1 / 3	1 / 54
42.29	bud / growth tip	Biogenesis of cellular components	TRIREDRAFT_64125	0.1300575	1 / 25	1 / 54
43	CELL TYPE DIFFERENTIATION	Cell type differentiation	TRIREDRAFT_43671 | TRIREDRAFT_64125	0.7777911	2 / 498	2 / 54
43.01	fungal/microorganismic cell type differentiation	Cell type differentiation	TRIREDRAFT_43671 | TRIREDRAFT_64125	0.7777911	2 / 498	2 / 54
43.01.03	fungal and other eukaryotic cell type differentiation	Cell type differentiation	TRIREDRAFT_43671 | TRIREDRAFT_64125	0.7777911	2 / 498	2 / 54
43.01.03.05	budding, cell polarity and filament formation	Cell type differentiation	TRIREDRAFT_43671 | TRIREDRAFT_64125	0.422675	2 / 258	2 / 54

## Sheet: funcat down ∆gpr8 up ∆ypr2
Genes downregulated in ∆gpr8 and upregulated ∆ypr2 in darkness on cellulose
FunCat ID	FunCat description	FunCat main category	Gene ID(s)	Exact p-value	# genes / category	# genes / input
01	METABOLISM	Metabolism	TRIREDRAFT_102735 | TRIREDRAFT_104077 | TRIREDRAFT_104557 | TRIREDRAFT_107852 | TRIREDRAFT_111527 | TRIREDRAFT_119710 | TRIREDRAFT_120911 | TRIREDRAFT_121298 | TRIREDRAFT_122350 | TRIREDRAFT_123226 | TRIREDRAFT_2076 | TRIREDRAFT_22654 | TRIREDRAFT_23382 | TRIREDRAFT_27181 | TRIREDRAFT_54865 | TRIREDRAFT_56700 | TRIREDRAFT_5818 | TRIREDRAFT_58285 | TRIREDRAFT_5970 | TRIREDRAFT_59843 | TRIREDRAFT_6…	0.002519155	29 / 2966	29 / 69
01.01	amino acid metabolism	Metabolism	TRIREDRAFT_121298 | TRIREDRAFT_122350 | TRIREDRAFT_22654 | TRIREDRAFT_27181 | TRIREDRAFT_54865 | TRIREDRAFT_59843	0.08369354	6 / 452	6 / 69
01.01.03	assimilation of ammonia, metabolism of the glutamate group	Metabolism	TRIREDRAFT_122350 | TRIREDRAFT_27181	0.1254894	2 / 90	2 / 69
01.01.03.02	metabolism of glutamate	Metabolism	TRIREDRAFT_122350	0.2666174	1 / 45	1 / 69
01.01.03.02.02	degradation of glutamate	Metabolism	TRIREDRAFT_122350	0.07912991	1 / 12	1 / 69
01.01.03.05	metabolism of arginine	Metabolism	TRIREDRAFT_27181	0.2031934	1 / 33	1 / 69
01.01.06	metabolism of the aspartate family	Metabolism	TRIREDRAFT_27181	0.4962406	1 / 99	1 / 69
01.01.06.06	metabolism of lysine	Metabolism	TRIREDRAFT_27181	0.2031934	1 / 33	1 / 69
01.01.09	metabolism of the cysteine - aromatic group	Metabolism	TRIREDRAFT_121298 | TRIREDRAFT_27181	0.3223877	2 / 169	2 / 69
01.01.09.02	metabolism of serine	Metabolism	TRIREDRAFT_121298	0.2355451	1 / 39	1 / 69
01.01.09.02.01	biosynthesis of serine	Metabolism	TRIREDRAFT_121298	0.1041264	1 / 16	1 / 69
01.01.09.07	metabolism of histidine	Metabolism	TRIREDRAFT_27181	0.1041264	1 / 16	1 / 69
01.02	nitrogen, sulfur and selenium metabolism	Metabolism	TRIREDRAFT_22654	0.7963645	1 / 227	1 / 69
01.03	nucleotide/nucleoside/nucleobase metabolism	Metabolism	TRIREDRAFT_59843	0.9310589	1 / 376	1 / 69
01.03.01	purin nucleotide/nucleoside/nucleobase metabolism	Metabolism	TRIREDRAFT_59843	0.6274824	1 / 142	1 / 69
01.04	phosphate metabolism	Metabolism	TRIREDRAFT_59843	0.9807499	1 / 546	1 / 69
01.05	C-compound and carbohydrate metabolism	Metabolism	TRIREDRAFT_102735 | TRIREDRAFT_104557 | TRIREDRAFT_107852 | TRIREDRAFT_120911 | TRIREDRAFT_121298 | TRIREDRAFT_123226 | TRIREDRAFT_2076 | TRIREDRAFT_23382 | TRIREDRAFT_56700 | TRIREDRAFT_5970 | TRIREDRAFT_59843 | TRIREDRAFT_60422 | TRIREDRAFT_69896 | TRIREDRAFT_69957 | TRIREDRAFT_71072 | TRIREDRAFT_72632 | TRIREDRAFT_78357	0.0006294033	17 / 1145	17 / 69
01.05.02	sugar, glucoside, polyol and carboxylate metabolism	Metabolism	TRIREDRAFT_120911 | TRIREDRAFT_123226 | TRIREDRAFT_23382 | TRIREDRAFT_72632	0.08238334	4 / 243	4 / 69
01.05.02.04	sugar, glucoside, polyol and carboxylate anabolism	Metabolism	TRIREDRAFT_123226	0.3961027	1 / 73	1 / 69
01.05.02.07	sugar, glucoside, polyol and carboxylate catabolism	Metabolism	TRIREDRAFT_120911 | TRIREDRAFT_123226 | TRIREDRAFT_23382	0.1075856	3 / 169	3 / 69
01.05.03	polysaccharide metabolism	Metabolism	TRIREDRAFT_102735 | TRIREDRAFT_72632	0.3776705	2 / 191	2 / 69
01.05.05	C-1 compound metabolism	Metabolism	TRIREDRAFT_121298	0.1344449	1 / 21	1 / 69
01.05.05.07	C-1 compound catabolism	Metabolism	TRIREDRAFT_121298	0.09171181	1 / 14	1 / 69
01.05.06	C-2 compound and organic acid metabolism	Metabolism	TRIREDRAFT_107852	0.1921164	1 / 31	1 / 69
01.05.06.07	C-2 compound and organic acid catabolism	Metabolism	TRIREDRAFT_107852	0.169511	1 / 27	1 / 69
01.05.08	C-4 compound metabolism	Metabolism	TRIREDRAFT_59843	0.02708481	1 / 4	1 / 69
01.05.11	aromate metabolism	Metabolism	TRIREDRAFT_78357	0.3204225	1 / 56	1 / 69
01.05.11.07	aromate catabolism	Metabolism	TRIREDRAFT_78357	0.2460422	1 / 41	1 / 69
01.05.11.07.01	aerobic aromate catabolism	Metabolism	TRIREDRAFT_78357	0.2355451	1 / 39	1 / 69
01.06	lipid, fatty acid and isoprenoid metabolism	Metabolism	TRIREDRAFT_104557 | TRIREDRAFT_59843 | TRIREDRAFT_69362	0.8404724	3 / 652	3 / 69
01.06.06	isoprenoid metabolism	Metabolism	TRIREDRAFT_104557	0.6086568	1 / 135	1 / 69
01.06.06.11	tetracyclic and pentacyclic triterpenes (cholesterin, steroids and hopanoids) metabolism	Metabolism	TRIREDRAFT_104557	0.5135518	1 / 104	1 / 69
01.07	metabolism of vitamins, cofactors, and prosthetic groups	Metabolism	TRIREDRAFT_104557 | TRIREDRAFT_121298 | TRIREDRAFT_22654 | TRIREDRAFT_56700 | TRIREDRAFT_59843 | TRIREDRAFT_68608	0.01109087	6 / 281	6 / 69
01.07.01	biosynthesis of vitamins, cofactors, and prosthetic groups	Metabolism	TRIREDRAFT_22654 | TRIREDRAFT_56700 | TRIREDRAFT_68608	0.09503007	3 / 160	3 / 69
01.20	secondary metabolism	Metabolism	TRIREDRAFT_104077 | TRIREDRAFT_111527 | TRIREDRAFT_119710 | TRIREDRAFT_120911 | TRIREDRAFT_23382 | TRIREDRAFT_27181 | TRIREDRAFT_56700 | TRIREDRAFT_5818 | TRIREDRAFT_58285 | TRIREDRAFT_5970 | TRIREDRAFT_60422 | TRIREDRAFT_69957 | TRIREDRAFT_70829 | TRIREDRAFT_71072 | TRIREDRAFT_72632	0.0005178856	15 / 910	15 / 69
01.20.05	metabolism of acetic acid derivatives	Metabolism	TRIREDRAFT_58285	0.2563991	1 / 43	1 / 69
01.20.05.11	metabolism of polyketides	Metabolism	TRIREDRAFT_58285	0.1344449	1 / 21	1 / 69
01.20.36	non-ribosomal peptide synthesis	Metabolism	TRIREDRAFT_58285 | TRIREDRAFT_71072	0.00580285	2 / 17	2 / 69
01.25	extracellular metabolism	Metabolism	TRIREDRAFT_102735	0.2816892	1 / 48	1 / 69
01.25.01	extracellular polysaccharide degradation	Metabolism	TRIREDRAFT_102735	0.1403877	1 / 22	1 / 69
02	ENERGY	Energy	TRIREDRAFT_107852 | TRIREDRAFT_121298 | TRIREDRAFT_123226 | TRIREDRAFT_22654 | TRIREDRAFT_56700 | TRIREDRAFT_59843 | TRIREDRAFT_71072 | TRIREDRAFT_76238	0.01916996	8 / 508	8 / 69
02.01	glycolysis and gluconeogenesis	Energy	TRIREDRAFT_107852 | TRIREDRAFT_56700	0.1323828	2 / 93	2 / 69
02.01.01	glycolysis methylglyoxal bypass	Energy	TRIREDRAFT_56700	0.05345534	1 / 8	1 / 69
02.07	pentose-phosphate pathway	Energy	TRIREDRAFT_71072	0.2408113	1 / 40	1 / 69
02.10	tricarboxylic-acid pathway (citrate cycle, Krebs cycle, TCA cycle)	Energy	TRIREDRAFT_59843	0.2964595	1 / 51	1 / 69
02.11	electron transport and membrane-associated energy conservation	Energy	TRIREDRAFT_76238	0.597487	1 / 131	1 / 69
02.13	respiration	Energy	TRIREDRAFT_22654	0.6577246	1 / 154	1 / 69
02.13.01	anaerobic respiration	Energy	TRIREDRAFT_22654	0.07277553	1 / 11	1 / 69
02.16	fermentation	Energy	TRIREDRAFT_107852 | TRIREDRAFT_121298	0.08634039	2 / 72	2 / 69
02.16.01	alcohol fermentation	Energy	TRIREDRAFT_107852	0.2195323	1 / 36	1 / 69
02.19	metabolism of energy reserves (e.g. glycogen, trehalose)	Energy	TRIREDRAFT_123226	0.301317	1 / 52	1 / 69
10	CELL CYCLE AND DNA PROCESSING	Cell cycle and DNA processing	TRIREDRAFT_27181 | TRIREDRAFT_68608	0.9956854	2 / 1014	2 / 69
10.01	DNA processing	Cell cycle and DNA processing	TRIREDRAFT_68608	0.9818915	1 / 554	1 / 69
10.01.05	DNA recombination and DNA repair	Cell cycle and DNA processing	TRIREDRAFT_68608	0.8619716	1 / 281	1 / 69
10.01.05.01	DNA repair	Cell cycle and DNA processing	TRIREDRAFT_68608	0.8118108	1 / 238	1 / 69
10.03	cell cycle	Cell cycle and DNA processing	TRIREDRAFT_27181	0.9921457	1 / 662	1 / 69
10.03.01	mitotic cell cycle and cell cycle control	Cell cycle and DNA processing	TRIREDRAFT_27181	0.9662746	1 / 472	1 / 69
11	TRANSCRIPTION	Transcription	TRIREDRAFT_103158 | TRIREDRAFT_104557 | TRIREDRAFT_122523	0.9875151	3 / 1091	3 / 69
11.02	RNA synthesis	Transcription	TRIREDRAFT_103158 | TRIREDRAFT_122523	0.984447	2 / 834	2 / 69
11.02.03	mRNA synthesis	Transcription	TRIREDRAFT_103158 | TRIREDRAFT_122523	0.9727337	2 / 751	2 / 69
11.02.03.04	transcriptional control	Transcription	TRIREDRAFT_103158 | TRIREDRAFT_122523	0.9443792	2 / 641	2 / 69
11.02.03.04.01	transcription activation	Transcription	TRIREDRAFT_103158	0.635278	1 / 145	1 / 69
11.04	RNA processing	Transcription	TRIREDRAFT_104557	0.953116	1 / 428	1 / 69
11.04.03	mRNA processing (splicing, 5'-, 3'-end processing)	Transcription	TRIREDRAFT_104557	0.8381965	1 / 259	1 / 69
11.04.03.01	splicing	Transcription	TRIREDRAFT_104557	0.7565308	1 / 202	1 / 69
14	PROTEIN FATE (folding, modification, destination)	Protein fate (folding, modification, destination)	TRIREDRAFT_103813 | TRIREDRAFT_104557 | TRIREDRAFT_124051	0.9976429	3 / 1332	3 / 69
14.07	protein modification	Protein fate (folding, modification, destination)	TRIREDRAFT_103813 | TRIREDRAFT_124051	0.9761409	2 / 771	2 / 69
14.07.03	modification by phosphorylation, dephosphorylation, autophosphorylation	Protein fate (folding, modification, destination)	TRIREDRAFT_103813	0.8063307	1 / 234	1 / 69
14.07.11	protein processing (proteolytic)	Protein fate (folding, modification, destination)	TRIREDRAFT_124051	0.5889068	1 / 128	1 / 69
14.13	protein/peptide degradation	Protein fate (folding, modification, destination)	TRIREDRAFT_104557 | TRIREDRAFT_124051	0.7499743	2 / 384	2 / 69
14.13.01	cytoplasmic and nuclear protein degradation	Protein fate (folding, modification, destination)	TRIREDRAFT_104557	0.8370261	1 / 258	1 / 69
16	PROTEIN WITH BINDING FUNCTION OR COFACTOR REQUIREMENT (structural or catalytic)	Protein with binding function or cofactor requirement (structural or analytic)	TRIREDRAFT_104557 | TRIREDRAFT_120911 | TRIREDRAFT_123226 | TRIREDRAFT_123473 | TRIREDRAFT_22654 | TRIREDRAFT_23382 | TRIREDRAFT_27181 | TRIREDRAFT_68608	0.9998888	8 / 2682	8 / 69
16.01	protein binding	Protein with binding function or cofactor requirement (structural or analytic)	TRIREDRAFT_104557 | TRIREDRAFT_23382 | TRIREDRAFT_68608	0.9989531	3 / 1441	3 / 69
16.03	nucleic acid binding	Protein with binding function or cofactor requirement (structural or analytic)	TRIREDRAFT_104557	0.9950636	1 / 721	1 / 69
16.03.03	RNA binding	Protein with binding function or cofactor requirement (structural or analytic)	TRIREDRAFT_104557	0.8881766	1 / 310	1 / 69
16.09	lipid binding	Protein with binding function or cofactor requirement (structural or analytic)	TRIREDRAFT_123226	0.3571205	1 / 64	1 / 69
16.17	metal binding	Protein with binding function or cofactor requirement (structural or analytic)	TRIREDRAFT_123473 | TRIREDRAFT_22654	0.9396397	2 / 628	2 / 69
16.17.05	sodium binding	Protein with binding function or cofactor requirement (structural or analytic)	TRIREDRAFT_123473	0.07912991	1 / 12	1 / 69
16.17.09	heavy metal binding (Cu, Fe, Zn)	Protein with binding function or cofactor requirement (structural or analytic)	TRIREDRAFT_22654	0.9439562	1 / 404	1 / 69
16.19	nucleotide/nucleoside/nucleobase binding	Protein with binding function or cofactor requirement (structural or analytic)	TRIREDRAFT_123473 | TRIREDRAFT_23382 | TRIREDRAFT_27181	0.9104804	3 / 763	3 / 69
16.19.03	ATP binding	Protein with binding function or cofactor requirement (structural or analytic)	TRIREDRAFT_123473 | TRIREDRAFT_23382 | TRIREDRAFT_27181	0.763747	3 / 570	3 / 69
16.21	complex cofactor/cosubstrate/vitamine binding	Protein with binding function or cofactor requirement (structural or analytic)	TRIREDRAFT_120911 | TRIREDRAFT_22654	0.7308015	2 / 370	2 / 69
16.21.05	FAD/FMN binding	Protein with binding function or cofactor requirement (structural or analytic)	TRIREDRAFT_22654	0.5135518	1 / 104	1 / 69
16.21.07	NAD/NADP binding	Protein with binding function or cofactor requirement (structural or analytic)	TRIREDRAFT_120911	0.7007858	1 / 173	1 / 69
16.21.08	Fe/S binding	Protein with binding function or cofactor requirement (structural or analytic)	TRIREDRAFT_22654	0.2031934	1 / 33	1 / 69
18	REGULATION OF METABOLISM AND PROTEIN FUNCTION	Regulation of metabolism and protein function	TRIREDRAFT_23382	0.9684837	1 / 481	1 / 69
18.02	regulation of protein activity	Regulation of metabolism and protein function	TRIREDRAFT_23382	0.9657636	1 / 470	1 / 69
20	CELLULAR TRANSPORT, TRANSPORT FACILITATION AND TRANSPORT ROUTES	Cellular transport, transport facilitation and transport routes	TRIREDRAFT_104077 | TRIREDRAFT_119710 | TRIREDRAFT_123473 | TRIREDRAFT_2076 | TRIREDRAFT_23382 | TRIREDRAFT_27181 | TRIREDRAFT_54865 | TRIREDRAFT_67334 | TRIREDRAFT_69957 | TRIREDRAFT_70829 | TRIREDRAFT_71072 | TRIREDRAFT_76238 | TRIREDRAFT_78357	0.2041857	13 / 1503	13 / 69
20.01	transported compounds (substrates)	Cellular transport, transport facilitation and transport routes	TRIREDRAFT_104077 | TRIREDRAFT_119710 | TRIREDRAFT_123473 | TRIREDRAFT_2076 | TRIREDRAFT_23382 | TRIREDRAFT_27181 | TRIREDRAFT_54865 | TRIREDRAFT_67334 | TRIREDRAFT_69957 | TRIREDRAFT_70829 | TRIREDRAFT_71072 | TRIREDRAFT_76238 | TRIREDRAFT_78357	0.02878622	13 / 1116	13 / 69
20.01.01	ion transport	Cellular transport, transport facilitation and transport routes	TRIREDRAFT_123473 | TRIREDRAFT_2076 | TRIREDRAFT_23382 | TRIREDRAFT_71072 | TRIREDRAFT_76238	0.01689833	5 / 223	5 / 69
20.01.01.01	cation transport (H+, Na+, K+, Ca2+ , NH4+, etc.)	Cellular transport, transport facilitation and transport routes	TRIREDRAFT_123473 | TRIREDRAFT_23382 | TRIREDRAFT_71072 | TRIREDRAFT_76238	0.03446341	4 / 182	4 / 69
20.01.01.01.01	heavy metal ion transport (Cu+, Fe3+, etc.)	Cellular transport, transport facilitation and transport routes	TRIREDRAFT_71072	0.3703791	1 / 67	1 / 69
20.01.01.01.01.01	siderophore-iron transport	Cellular transport, transport facilitation and transport routes	TRIREDRAFT_71072	0.1521544	1 / 24	1 / 69
20.01.01.07	anion transport	Cellular transport, transport facilitation and transport routes	TRIREDRAFT_123473 | TRIREDRAFT_2076	0.04705488	2 / 51	2 / 69
20.01.03	C-compound and carbohydrate transport	Cellular transport, transport facilitation and transport routes	TRIREDRAFT_104077 | TRIREDRAFT_123473 | TRIREDRAFT_2076 | TRIREDRAFT_67334 | TRIREDRAFT_69957	0.01092762	5 / 200	5 / 69
20.01.03.03	C4-dicarboxylate transport (e.g. malate, succinate, fumarate)	Cellular transport, transport facilitation and transport routes	TRIREDRAFT_2076	0.07912991	1 / 12	1 / 69
20.01.07	amino acid/amino acid derivatives transport	Cellular transport, transport facilitation and transport routes	TRIREDRAFT_104077 | TRIREDRAFT_27181 | TRIREDRAFT_54865	0.01002503	3 / 66	3 / 69
20.01.11	amine / polyamine transport	Cellular transport, transport facilitation and transport routes	TRIREDRAFT_104077	0.2141226	1 / 35	1 / 69
20.01.13	lipid/fatty acid transport	Cellular transport, transport facilitation and transport routes	TRIREDRAFT_104077	0.4962406	1 / 99	1 / 69
20.01.15	electron transport	Cellular transport, transport facilitation and transport routes	TRIREDRAFT_76238 | TRIREDRAFT_78357	0.5559584	2 / 269	2 / 69
20.01.26	neurotransmitter transport	Cellular transport, transport facilitation and transport routes	TRIREDRAFT_104077	0.1808896	1 / 29	1 / 69
20.01.27	drug/toxin transport	Cellular transport, transport facilitation and transport routes	TRIREDRAFT_119710 | TRIREDRAFT_27181 | TRIREDRAFT_70829 | TRIREDRAFT_78357	0.00679281	4 / 112	4 / 69
20.03	transport facilities	Cellular transport, transport facilitation and transport routes	TRIREDRAFT_104077 | TRIREDRAFT_119710 | TRIREDRAFT_123473 | TRIREDRAFT_23382 | TRIREDRAFT_27181 | TRIREDRAFT_67334 | TRIREDRAFT_69957 | TRIREDRAFT_76238	0.02725172	8 / 542	8 / 69
20.03.01	channel / pore class transport	Cellular transport, transport facilitation and transport routes	TRIREDRAFT_23382	0.2915692	1 / 50	1 / 69
20.03.01.01	ion channels	Cellular transport, transport facilitation and transport routes	TRIREDRAFT_23382	0.1808896	1 / 29	1 / 69
20.03.02	carrier (electrochemical potential-driven transport)	Cellular transport, transport facilitation and transport routes	TRIREDRAFT_119710 | TRIREDRAFT_123473 | TRIREDRAFT_27181	0.02437261	3 / 92	3 / 69
20.03.02.02	symporter	Cellular transport, transport facilitation and transport routes	TRIREDRAFT_123473	0.2512381	1 / 42	1 / 69
20.03.02.03	antiporter	Cellular transport, transport facilitation and transport routes	TRIREDRAFT_119710 | TRIREDRAFT_27181	0.0487303	2 / 52	2 / 69
20.03.02.03.01	proton driven antiporter	Cellular transport, transport facilitation and transport routes	TRIREDRAFT_119710 | TRIREDRAFT_27181	0.01984595	2 / 32	2 / 69
20.03.22	transport ATPases	Cellular transport, transport facilitation and transport routes	TRIREDRAFT_76238	0.4445186	1 / 85	1 / 69
20.03.25	ABC transporters	Cellular transport, transport facilitation and transport routes	TRIREDRAFT_23382	0.3961027	1 / 73	1 / 69
20.09	transport routes	Cellular transport, transport facilitation and transport routes	TRIREDRAFT_104077 | TRIREDRAFT_119710 | TRIREDRAFT_2076 | TRIREDRAFT_23382 | TRIREDRAFT_27181 | TRIREDRAFT_54865 | TRIREDRAFT_69957	0.533817	7 / 995	7 / 69
20.09.13	vacuolar/lysosomal transport	Cellular transport, transport facilitation and transport routes	TRIREDRAFT_27181	0.650396	1 / 151	1 / 69
20.09.16	cellular export and secretion	Cellular transport, transport facilitation and transport routes	TRIREDRAFT_119710 | TRIREDRAFT_27181	0.4240266	2 / 210	2 / 69
20.09.18	cellular import	Cellular transport, transport facilitation and transport routes	TRIREDRAFT_104077 | TRIREDRAFT_2076 | TRIREDRAFT_23382 | TRIREDRAFT_54865 | TRIREDRAFT_69957	0.09872626	5 / 363	5 / 69
20.09.18.07	non-vesicular cellular import	Cellular transport, transport facilitation and transport routes	TRIREDRAFT_2076 | TRIREDRAFT_54865 | TRIREDRAFT_69957	0.08314364	3 / 151	3 / 69
30	CELLULAR COMMUNICATION/SIGNAL TRANSDUCTION MECHANISM	Cellular communication / signal transduction mechanism	TRIREDRAFT_103813 | TRIREDRAFT_123473 | TRIREDRAFT_67334	0.7538174	3 / 561	3 / 69
30.01	cellular signalling	Cellular communication / signal transduction mechanism	TRIREDRAFT_103813 | TRIREDRAFT_67334	0.8546886	2 / 482	2 / 69
30.05	transmembrane signal transduction	Cellular communication / signal transduction mechanism	TRIREDRAFT_123473	0.6742481	1 / 161	1 / 69
32	CELL RESCUE, DEFENSE AND VIRULENCE	Cell rescue, defense and virulence	TRIREDRAFT_102735 | TRIREDRAFT_107852 | TRIREDRAFT_119710 | TRIREDRAFT_120911 | TRIREDRAFT_122350 | TRIREDRAFT_122523 | TRIREDRAFT_123226 | TRIREDRAFT_2076 | TRIREDRAFT_22654 | TRIREDRAFT_23382 | TRIREDRAFT_27181 | TRIREDRAFT_56700 | TRIREDRAFT_67334 | TRIREDRAFT_69896 | TRIREDRAFT_70829 | TRIREDRAFT_78357	0.0007536996	16 / 1050	16 / 69
32.01	stress response	Cell rescue, defense and virulence	TRIREDRAFT_120911 | TRIREDRAFT_123226 | TRIREDRAFT_22654 | TRIREDRAFT_27181 | TRIREDRAFT_56700 | TRIREDRAFT_78357	0.2083477	6 / 588	6 / 69
32.01.01	oxidative stress response	Cell rescue, defense and virulence	TRIREDRAFT_56700 | TRIREDRAFT_78357	0.1254894	2 / 90	2 / 69
32.01.03	osmotic and salt stress response	Cell rescue, defense and virulence	TRIREDRAFT_120911 | TRIREDRAFT_56700	0.08634039	2 / 72	2 / 69
32.01.04	pH stress response	Cell rescue, defense and virulence	TRIREDRAFT_56700	0.05993852	1 / 9	1 / 69
32.01.05	heat shock response	Cell rescue, defense and virulence	TRIREDRAFT_56700	0.2512381	1 / 42	1 / 69
32.01.11	nutrient starvation response	Cell rescue, defense and virulence	TRIREDRAFT_27181	0.2249059	1 / 37	1 / 69
32.05	disease, virulence and defense	Cell rescue, defense and virulence	TRIREDRAFT_119710 | TRIREDRAFT_122350 | TRIREDRAFT_122523 | TRIREDRAFT_27181 | TRIREDRAFT_67334 | TRIREDRAFT_70829	0.0145411	6 / 298	6 / 69
32.05.01	resistance proteins	Cell rescue, defense and virulence	TRIREDRAFT_119710 | TRIREDRAFT_122523 | TRIREDRAFT_27181	0.05293195	3 / 125	3 / 69
32.05.01.03	chemical agent resistance	Cell rescue, defense and virulence	TRIREDRAFT_122523	0.2666174	1 / 45	1 / 69
32.05.03	defense related proteins	Cell rescue, defense and virulence	TRIREDRAFT_122350	0.2964595	1 / 51	1 / 69
32.05.05	virulence, disease factors	Cell rescue, defense and virulence	TRIREDRAFT_67334 | TRIREDRAFT_70829	0.155959	2 / 103	2 / 69
32.05.05.01	toxins	Cell rescue, defense and virulence	TRIREDRAFT_70829	0.1521544	1 / 24	1 / 69
32.07	detoxification	Cell rescue, defense and virulence	TRIREDRAFT_107852 | TRIREDRAFT_119710 | TRIREDRAFT_2076 | TRIREDRAFT_23382 | TRIREDRAFT_27181 | TRIREDRAFT_56700 | TRIREDRAFT_69896 | TRIREDRAFT_70829	0.001399835	8 / 329	8 / 69
32.07.03	detoxification by modification	Cell rescue, defense and virulence	TRIREDRAFT_23382 | TRIREDRAFT_56700	0.0405774	2 / 47	2 / 69
32.07.05	detoxification by export	Cell rescue, defense and virulence	TRIREDRAFT_119710 | TRIREDRAFT_27181 | TRIREDRAFT_70829	0.02042414	3 / 86	3 / 69
32.07.07	oxygen and radical detoxification	Cell rescue, defense and virulence	TRIREDRAFT_69896	0.334417	1 / 59	1 / 69
32.10	degradation / modification of foreign (exogenous) compounds	Cell rescue, defense and virulence	TRIREDRAFT_102735	0.2512381	1 / 42	1 / 69
32.10.07	degradation / modification of foreign (exogenous) polysaccharides	Cell rescue, defense and virulence	TRIREDRAFT_102735	0.1462908	1 / 23	1 / 69
34	INTERACTION WITH THE ENVIRONMENT	Interaction with the environment	TRIREDRAFT_103158 | TRIREDRAFT_104557 | TRIREDRAFT_120911 | TRIREDRAFT_123473 | TRIREDRAFT_22654 | TRIREDRAFT_23382 | TRIREDRAFT_70829 | TRIREDRAFT_71072 | TRIREDRAFT_76238	0.02218849	9 / 626	9 / 69
34.01	homeostasis	Interaction with the environment	TRIREDRAFT_22654 | TRIREDRAFT_23382 | TRIREDRAFT_71072 | TRIREDRAFT_76238	0.1029348	4 / 263	4 / 69
34.01.01	homeostasis of cations	Interaction with the environment	TRIREDRAFT_23382 | TRIREDRAFT_71072 | TRIREDRAFT_76238	0.1961872	3 / 224	3 / 69
34.01.01.01	homeostasis of metal ions (Na, K, Ca etc.)	Interaction with the environment	TRIREDRAFT_23382 | TRIREDRAFT_71072	0.2713074	2 / 149	2 / 69
34.01.01.03	homeostasis of protons	Interaction with the environment	TRIREDRAFT_76238	0.3251188	1 / 57	1 / 69
34.11	cellular sensing and response to external stimulus	Interaction with the environment	TRIREDRAFT_103158 | TRIREDRAFT_104557 | TRIREDRAFT_120911 | TRIREDRAFT_123473 | TRIREDRAFT_70829	0.03612277	5 / 272	5 / 69
34.11.01	photoperception and response	Interaction with the environment	TRIREDRAFT_104557	0.2563991	1 / 43	1 / 69
34.11.03	chemoperception and response	Interaction with the environment	TRIREDRAFT_103158 | TRIREDRAFT_120911 | TRIREDRAFT_123473 | TRIREDRAFT_70829	0.008151826	4 / 118	4 / 69
34.11.03.03	chemotaxis	Interaction with the environment	TRIREDRAFT_123473	0.05993852	1 / 9	1 / 69
34.11.03.13	osmosensing and response	Interaction with the environment	TRIREDRAFT_120911	0.3061418	1 / 53	1 / 69
40	CELL FATE	Cell fate	TRIREDRAFT_22654	0.964453	1 / 465	1 / 69
40.10	cell death	Cell fate	TRIREDRAFT_22654	0.624848	1 / 141	1 / 69
40.10.02	apoptosis (type I programmed cell death)	Cell fate	TRIREDRAFT_22654	0.583088	1 / 126	1 / 69
42	BIOGENESIS OF CELLULAR COMPONENTS	Biogenesis of cellular components	TRIREDRAFT_27181 | TRIREDRAFT_72632	0.996051	2 / 1026	2 / 69
42.01	cell wall	Biogenesis of cellular components	TRIREDRAFT_72632	0.8131571	1 / 239	1 / 69
42.25	vacuole or lysosome	Biogenesis of cellular components	TRIREDRAFT_27181	0.3156943	1 / 55	1 / 69
43	CELL TYPE DIFFERENTIATION	Cell type differentiation	TRIREDRAFT_112319 | TRIREDRAFT_67334	0.867522	2 / 498	2 / 69
43.01	fungal/microorganismic cell type differentiation	Cell type differentiation	TRIREDRAFT_112319 | TRIREDRAFT_67334	0.867522	2 / 498	2 / 69
43.01.03	fungal and other eukaryotic cell type differentiation	Cell type differentiation	TRIREDRAFT_112319 | TRIREDRAFT_67334	0.867522	2 / 498	2 / 69
